# Supplementary material for: Semi-Supervised Pipeline for Autonomous Annotation of SARS-CoV-2 Genomes
Source: Viruses. 2021 Dec 3;13(12):2426. doi: 10.3390/v13122426 (PMC8706859; doi:10.3390/v13122426)
Supplement: Supplementary file 1 [file viruses-13-02426-s001.zip]

Archive with 6 entries (6 files):
- Supplemental_File_S1_gisaid_acknowledgements.txt
- Supplemental_File_S2_all_non-redundant_protein_sequences.fasta
- Supplemental_File_S3_genome_protein_mapping_information.csv
- Supplemental_File_S4_extracted_spike_domain_seqs_named.csv
- Supplemental_File_S5_protein_domain_mapping.csv
- Supplemental_File_S6_cloud_object_store_access_instructions.md
