# Supplementary material for: Semi-Supervised Pipeline for Autonomous Annotation of SARS-CoV-2 Genomes
Source: Viruses. 2021 Dec 3;13(12):2426. doi: 10.3390/v13122426 (PMC8706859; doi:10.3390/v13122426)
Supplement: Supplementary file 1 [file viruses-13-02426-s001.zip › Supplemental_File_S1_gisaid_acknowledgements.txt]

###We gratefully acknowledge the following Authors from the Originating laboratories responsible for obtaining the specimens and the Submitting laboratories where genetic sequence data were generated and shared via the GISAID Initiative, on which this research is based.
###All submitters of data may be contacted directly at www.gisaid.org
###Shu, Y., McCauley, J. (2017) GISAID: from vision to reality EuroSurveillance 22(13) doi:10.2807/1560-7917.ES.2017.22.13.30494 PMCID: PMC5388101
virus_name	accession_number	genbank_accession	date_submitted	originating_lab	submitting_lab	authors	url	title	paper_url
Wuhan/IPBCAMS-WH-01/2019	EPI_ISL_402123	MT019529	1/11/20	Institute of Pathogen Biology, Chinese Academy of Medical Sciences & Peking Union Medical College	Institute of Pathogen Biology, Chinese Academy of Medical Sciences & Peking Union Medical College	Lili Ren et al	https://www.gisaid.org	?	?
Wuhan/Hu-1/2019	EPI_ISL_402125	MN908947	1/12/20	National Institute for Communicable Disease Control and Prevention (ICDC) Chinese Center for Disease Control and Prevention (China CDC)	National Institute for Communicable Disease Control and Prevention (ICDC) Chinese Center for Disease Control and Prevention (China CDC)	Zhang et al	https://www.gisaid.org	A new coronavirus associated with human respiratory disease in China	https://dx.doi.org/10.1038/s41586-020-2008-3
Wuhan/WH01/2019	EPI_ISL_406798	LR757998	1/30/20	General Hospital of Central Theater Command of People's Liberation Army of China	BGI & Institute of Microbiology, Chinese Academy of Sciences & Shandong First Medical University & Shandong Academy of Medical Sciences & General Hospital of Central Theater Command of People's Liberation Army of China	Weijun Chen et al	https://www.gisaid.org	Genomic characterisation and epidemiology of 2019 novel coronavirus: implications for virus origins and receptor binding	https://dx.doi.org/10.1016/S0140-6736(20)30251-8
Wuhan/HBCDC-HB-01/2019	EPI_ISL_402132	?	1/19/20	Wuhan Jinyintan Hospital	Hubei Provincial Center for Disease Control and Prevention	Bin Fang et al	https://www.gisaid.org	Genome-wide data inferring the evolution and population demography of the novel pneumonia coronavirus (SARS-CoV-2)	https://dx.doi.org/10.1101/2020.03.04.976662
Wuhan/HBCDC-HB-02/2019	EPI_ISL_412898	?	2/28/20	Wuhan Jinyintan Hospital	Hubei Provincial Center for Disease Control and Prevention	Bin Fang et al	https://www.gisaid.org	Genome-wide data inferring the evolution and population demography of the novel pneumonia coronavirus (SARS-CoV-2)	https://dx.doi.org/10.1101/2020.03.04.976662
Wuhan/HBCDC-HB-03/2019	EPI_ISL_412899	?	2/28/20	Wuhan Jinyintan Hospital	Hubei Provincial Center for Disease Control and Prevention	Bin Fang et al	https://www.gisaid.org	Genome-wide data inferring the evolution and population demography of the novel pneumonia coronavirus (SARS-CoV-2)	https://dx.doi.org/10.1101/2020.03.04.976662
Wuhan/HBCDC-HB-04/2019	EPI_ISL_412900	?	2/28/20	Wuhan Jinyintan Hospital	Hubei Provincial Center for Disease Control and Prevention	Bin Fang et al	https://www.gisaid.org	Genome-wide data inferring the evolution and population demography of the novel pneumonia coronavirus (SARS-CoV-2)	https://dx.doi.org/10.1101/2020.03.04.976662
Wuhan/IPBCAMS-WH-02/2019	EPI_ISL_403931	MT019530	1/21/20	Institute of Pathogen Biology, Chinese Academy of Medical Sciences & Peking Union Medical College	Institute of Pathogen Biology, Chinese Academy of Medical Sciences & Peking Union Medical College	Lili Ren et al	https://www.gisaid.org	Genomic diversity of SARS-CoV-2 in Coronavirus Disease 2019 patients	https://dx.doi.org/10.1093/cid/ciaa203/5780800
Wuhan/IPBCAMS-WH-03/2019	EPI_ISL_403930	MT019531	1/21/20	Institute of Pathogen Biology, Chinese Academy of Medical Sciences & Peking Union Medical College	Institute of Pathogen Biology, Chinese Academy of Medical Sciences & Peking Union Medical College	Lili Ren et al	https://www.gisaid.org	Genomic diversity of SARS-CoV-2 in Coronavirus Disease 2019 patients	https://dx.doi.org/10.1093/cid/ciaa203/5780800
Wuhan/IPBCAMS-WH-04/2019	EPI_ISL_403929	MT019532	1/21/20	Institute of Pathogen Biology, Chinese Academy of Medical Sciences & Peking Union Medical College	Institute of Pathogen Biology, Chinese Academy of Medical Sciences & Peking Union Medical College	Lili Ren et al	https://www.gisaid.org	Genomic diversity of SARS-CoV-2 in Coronavirus Disease 2019 patients	https://dx.doi.org/10.1093/cid/ciaa203/5780800
Wuhan/IVDC-HB-01/2019	EPI_ISL_402119	?	1/10/20	National Institute for Viral Disease Control and Prevention, China CDC	National Institute for Viral Disease Control and Prevention, China CDC	Wenjie Tan et al	https://www.gisaid.org	A Novel Coronavirus from Patients with Pneumonia in China, 2019	https://dx.doi.org/10.1056/NEJMoa2001017
Wuhan/IVDC-HB-05/2019	EPI_ISL_402121	?	1/10/20	National Institute for Viral Disease Control and Prevention, China CDC	National Institute for Viral Disease Control and Prevention, China CDC	Wenjie Tan et al	https://www.gisaid.org	A Novel Coronavirus from Patients with Pneumonia in China, 2019	https://dx.doi.org/10.1056/NEJMoa2001017
Wuhan/IVDC-HB-GX02/2019	EPI_ISL_434534	?	4/28/20	National Institute for Viral Disease Control and Prevention, China CDC	National Institute for Viral Disease Control and Prevention, China CDC, Yunnan Provincial CDC	Wenjie Tan et al	https://www.gisaid.org	?	?
Wuhan/WIV02/2019	EPI_ISL_402127	MN996527	1/18/20	Wuhan Jinyintan Hospital	Wuhan Institute of Virology, Chinese Academy of Sciences	Peng Zhou et al	https://www.gisaid.org	?	?
Wuhan/WIV04/2019	EPI_ISL_402124	MN996528	1/11/20	Wuhan Jinyintan Hospital	Wuhan Institute of Virology, Chinese Academy of Sciences	Peng Zhou et al	https://www.gisaid.org	?	?
Wuhan/WIV05/2019	EPI_ISL_402128	MN996529	1/18/20	Wuhan Jinyintan Hospital	Wuhan Institute of Virology, Chinese Academy of Sciences	Peng Zhou et al	https://www.gisaid.org	?	?
Wuhan/WIV06/2019	EPI_ISL_402129	MN996530	1/18/20	Wuhan Jinyintan Hospital	Wuhan Institute of Virology, Chinese Academy of Sciences	Peng Zhou et al	https://www.gisaid.org	?	?
Wuhan/WIV07/2019	EPI_ISL_402130	MN996531	1/18/20	Wuhan Jinyintan Hospital	Wuhan Institute of Virology, Chinese Academy of Sciences	Peng Zhou et al	https://www.gisaid.org	?	?
Wuhan/WH02/2019	EPI_ISL_406799	LR757997	1/30/20	General Hospital of Central Theater Command of People's Liberation Army of China	BGI & Institute of Microbiology, Chinese Academy of Sciences & Shandong First Medical University & Shandong Academy of Medical Sciences & General Hospital of Central Theater Command of People's Liberation Army of China	Weijun Chen et al	https://www.gisaid.org	?	?
Wuhan/IPBCAMS-WH-05/2020	EPI_ISL_403928	MT019533	1/21/20	Institute of Pathogen Biology, Chinese Academy of Medical Sciences & Peking Union Medical College	Institute of Pathogen Biology, Chinese Academy of Medical Sciences & Peking Union Medical College	Lili Ren et al	https://www.gisaid.org	Genomic diversity of SARS-CoV-2 in Coronavirus Disease 2019 patients	https://dx.doi.org/10.1093/cid/ciaa203/5780800
Wuhan/IVDC-HB-04/2020	EPI_ISL_402120	?	1/11/20	National Institute for Viral Disease Control and Prevention, China CDC	National Institute for Viral Disease Control and Prevention, China CDC	Wenjie Tan et al	https://www.gisaid.org	A Novel Coronavirus from Patients with Pneumonia in China, 2019	https://dx.doi.org/10.1056/NEJMoa2001017
Wuhan/WH03/2020	EPI_ISL_406800	LR757996	1/30/20	General Hospital of Central Theater Command of People's Liberation Army of China	BGI & Institute of Microbiology, Chinese Academy of Sciences & Shandong First Medical University & Shandong Academy of Medical Sciences & General Hospital of Central Theater Command of People's Liberation Army of China	Weijun Chen et al	https://www.gisaid.org	Genomic characterisation and epidemiology of 2019 novel coronavirus: implications for virus origins and receptor binding	https://dx.doi.org/10.1016/S0140-6736(20)30251-8
env/Wuhan/IVDC-HBF13-20/2020	EPI_ISL_408514	?	2/9/20	Institute of Viral Disease Control and Prevention, China CDC	Institute of Viral Disease Control and Prevention, China CDC	William J. Liu et al	https://www.gisaid.org	?	?
env/Wuhan/IVDC-HBF13-21/2020	EPI_ISL_408515	?	2/9/20	Institute of Viral Disease Control and Prevention, China CDC	Institute of Viral Disease Control and Prevention, China CDC	William J. Liu et al	https://www.gisaid.org	?	?
Wuhan/WHU01/2020	EPI_ISL_406716	MN988668	1/23/20	State Key Laboratory of Virology, Wuhan University	State Key Laboratory of Virology, Wuhan University	Chen et al	https://www.gisaid.org	SARS-CoV-2 exhibits intra-host genomic plasticity and low-frequency polymorphic quasispecies	http://biorxiv.org/lookup/doi/10.1101/2020.03.27.009480
Wuhan/WHU02/2020	EPI_ISL_406717	MN988669	1/23/20	State Key Laboratory of Virology, Wuhan University	State Key Laboratory of Virology, Wuhan University	Chen et al	https://www.gisaid.org	SARS-CoV-2 exhibits intra-host genomic plasticity and low-frequency polymorphic quasispecies	http://biorxiv.org/lookup/doi/10.1101/2020.03.27.009480
Thailand/NIH-15/2020	EPI_ISL_434692	?	5/1/20	Bamrasnaradura hospital	National Institute of Health. Department of medical Sciences, Ministry of Public Health, Thailand	Pilailuk et al	https://www.gisaid.org	?	?
Wuhan/WH04/2020	EPI_ISL_406801	LR757995	1/30/20	General Hospital of Central Theater Command of People's Liberation Army of China	BGI & Institute of Microbiology, Chinese Academy of Sciences & Shandong First Medical University & Shandong Academy of Medical Sciences & General Hospital of Central Theater Command of People's Liberation Army of China	Weijun Chen et al	https://www.gisaid.org	Genomic characterisation and epidemiology of 2019 novel coronavirus: implications for virus origins and receptor binding	https://dx.doi.org/10.1016/S0140-6736(20)30251-8
Beijing/WH-09/2020	EPI_ISL_411957	MT093631	2/21/20	Key Laboratory of Human Diseases, Comparative Medicine, Institute of Laboratory Animal Science	Key Laboratory of Human Diseases, Comparative Medicine, Institute of Laboratory Animal Science	Linlin et al	https://www.gisaid.org	?	?
Jingzhou/HBCDC-HB-01/2020	EPI_ISL_412459	?	2/26/20	Jingzhou Center for Disease Control and Prevention	Hubei Provincial Center for Disease Control and Prevention	Bin Fang et al	https://www.gisaid.org	Genome-wide data inferring the evolution and population demography of the novel pneumonia coronavirus (SARS-CoV-2)	https://dx.doi.org/10.1101/2020.03.04.976662
Thailand/61/2020	EPI_ISL_403962	?	1/17/20	Bamrasnaradura Hospital	1. Department of Medical Sciences, Ministry of Public Health, Thailand 2. Thai Red Cross Emerging Infectious Diseases - Health Science Centre 3. Department of Disease Control, Ministry of Public Health, Thailand	Pilailuk et al	https://www.gisaid.org	Early transmission patterns of coronavirus disease 2019 (COVID-19) in travellers from Wuhan to Thailand, January 2020	https://dx.doi.org/10.2807/1560-7917.ES.2020.25.8.2000097
Thailand/SI200040-NT/2020	EPI_ISL_437623	?	5/8/20	unknown	Faculty of Medicine	Rodpan et al	https://www.gisaid.org	?	?
Shenzhen/HKU-SZ-002/2020	EPI_ISL_406030	MN938384	1/24/20	The University of Hong Kong - Shenzhen Hospital	Li Ka Shing Faculty of Medicine, The University of Hong Kong	Chan et al	https://www.gisaid.org	?	?
Wuhan/OS52/2020	EPI_ISL_450500	?	3/30/20	unknown	CAS Key Laboratory of Special Pathogens and Biosafety and Center for Emerging Infectious Diseases	Si et al	https://www.gisaid.org	?	?
Jiangxi/IVDC-JX-002/2020	EPI_ISL_408486	?	2/9/20	National Institute for Viral Disease Control and Prevention, China CDC	National Institute for Viral Disease Control & Prevention, CCDC	Wenjie Tan et al	https://www.gisaid.org	Mutations, Recombination and Insertion in the Evolution of 2019-nCoV	https://dx.doi.org/10.1101/2020.02.29.971101
Pingxiang/JX5/2020	EPI_ISL_421252	?	4/7/20	Jiangxi Province Center for Disease Control and Prevention	Jiangxi Province Center for Disease Control and Prevention	JianXiong Li et al	https://www.gisaid.org	?	?
Shenzhen/HKU-SZ-005/2020	EPI_ISL_405839	MN975262	1/24/20	The University of Hong Kong - Shenzhen Hospital	Li Ka Shing Faculty of Medicine, The University of Hong Kong	Chan et al	https://www.gisaid.org	?	?
Nepal/61/2020	EPI_ISL_410301	MT072688	2/14/20	National Influenza Centre, National Public Health Laboratory, Kathmandu, Nepal	The University of Hong Kong	Ranjit Sah et al	https://www.gisaid.org	Insights into The Codon Usage Bias of 13 Severe Acute Respiratory Syndrome Coronavirus 2 (SARS-CoV-2) Isolates from Different Geo-locations	http://biorxiv.org/lookup/doi/10.1101/2020.04.01.019463
Shenzhen/SZTH-001/2020	EPI_ISL_406592	?	1/29/20	Shenzhen Third People's Hospital	Shenzhen Key Laboratory of Pathogen and Immunity, National Clinical Research Center for Infectious Disease,Shenzhen Third People's Hospital	Yang Yang et al	https://www.gisaid.org	?	?
Shenzhen/SZTH-002/2020	EPI_ISL_406593	?	1/29/20	Shenzhen Key Laboratory of Pathogen and Immunity, National Clinical Research Center for Infectious Disease, Shenzhen Third People's Hospital	Shenzhen Key Laboratory of Pathogen and Immunity, National Clinical Research Center for Infectious Disease, Shenzhen Third People's Hospital	Yang Yang et al	https://www.gisaid.org	?	?
Thailand/74/2020	EPI_ISL_403963	?	1/17/20	Bamrasnaradura Hospital	1. Department of Medical Sciences, Ministry of Public Health, Thailand 2. Thai Red Cross Emerging Infectious Diseases - Health Science Centre 3. Department of Disease Control, Ministry of Public Health, Thailand	Pilailuk et al	https://www.gisaid.org	Early transmission patterns of coronavirus disease 2019 (COVID-19) in travellers from Wuhan to Thailand, January 2020	https://dx.doi.org/10.2807/1560-7917.ES.2020.25.8.2000097
Thailand/Nonthaburi_59/2020	EPI_ISL_447909	?	5/19/20	n/a	National Institute of Health. Department of medical Sciences, Ministry of Public Health, Thailand	Pilailuk et al	https://www.gisaid.org	?	?
Guangdong/20SF012/2020	EPI_ISL_403932	?	1/22/20	Guangdong Provincial Center for Diseases Control and Prevention; Guangdong Provincial Public Health	Department of Microbiology, Guangdong Provincial Center for Diseases Control and Prevention	Min Kang et al	https://www.gisaid.org	?	?
Guangdong/20SF013/2020	EPI_ISL_403933	?	1/22/20	Guangdong Provincial Center for Diseases Control and Prevention; Guangdong Provincial Public Health	Department of Microbiology, Guangdong Provincial Center for Diseases Control and Prevention	Min Kang et al	https://www.gisaid.org	?	?
Guangdong/20SF014/2020	EPI_ISL_403934	?	1/22/20	Guangdong Provincial Center for Diseases Control and Prevention; Guangdong Provincial Public Health	Department of Microbiology, Guangdong Provincial Center for Diseases Control and Prevention	Min Kang et al	https://www.gisaid.org	?	?
Guangdong/20SF025/2020	EPI_ISL_403935	?	1/22/20	Guangdong Provincial Center for Diseases Control and Prevention; Guangdong Provincial Public Health	Department of Microbiology, Guangdong Provincial Center for Diseases Control and Prevention	Min Kang et al	https://www.gisaid.org	Whole genome and phylogenetic analysis of two SARS-CoV-2 strains isolated in Italy in January and February 2020: additional clues on multiple introductions and further circulation in Europe	https://dx.doi.org/10.2807/1560-7917.ES.2020.25.13.2000305
Sichuan/IVDC-SC-001/2020	EPI_ISL_408484	?	2/9/20	National Institute for Viral Disease Control and Prevention, China CDC	National Institute for Viral Disease Control & Prevention, CCDC	Wenjie Tan et al	https://www.gisaid.org	Mutations, Recombination and Insertion in the Evolution of 2019-nCoV	https://dx.doi.org/10.1101/2020.02.29.971101
Thailand/Nonthaburi_68/2020	EPI_ISL_447910	?	5/19/20	n/a	National Institute of Health. Department of medical Sciences, Ministry of Public Health, Thailand	Pilailuk et al	https://www.gisaid.org	?	?
Shenzhen/SZTH-003/2020	EPI_ISL_406594	?	1/29/20	Shenzhen Key Laboratory of Pathogen and Immunity, National Clinical Research Center for Infectious Disease, Shenzhen Third People's Hospital	Shenzhen Key Laboratory of Pathogen and Immunity, National Clinical Research Center for Infectious Disease, Shenzhen Third People's Hospital	Yang Yang et al	https://www.gisaid.org	?	?
Shenzhen/SZTH-004/2020	EPI_ISL_406595	?	1/29/20	Shenzhen Key Laboratory of Pathogen and Immunity, National Clinical Research Center for Infectious Disease, Shenzhen Third People's Hospital	Shenzhen Key Laboratory of Pathogen and Immunity, National Clinical Research Center for Infectious Disease, Shenzhen Third People's Hospital	Yang Yang et al	https://www.gisaid.org	?	?
Thailand/NIH-59/2020	EPI_ISL_434693	?	5/1/20	Bamrasnaradura hospital	National Institute of Health. Department of medical Sciences, Ministry of Public Health, Thailand	Pilailuk et al	https://www.gisaid.org	?	?
Zhejiang/WZ-01/2020	EPI_ISL_404227	?	1/21/20	Zhejiang Provincial Center for Disease Control and Prevention	Department of Microbiology, Zhejiang Provincial Center for Disease Control and Prevention	Yin Chen et al	https://www.gisaid.org	?	?
Guangdong/20SF028/2020	EPI_ISL_403936	?	1/22/20	Guangdong Provincial Center for Diseases Control and Prevention; Guangdong Provincial Public Health	Department of Microbiology, Guangdong Provincial Center for Diseases Control and Prevention	Min Kang et al	https://www.gisaid.org	Whole genome and phylogenetic analysis of two SARS-CoV-2 strains isolated in Italy in January and February 2020: additional clues on multiple introductions and further circulation in Europe	https://dx.doi.org/10.2807/1560-7917.ES.2020.25.13.2000305
Wuhan/HBCDC-HB-02/2020	EPI_ISL_412978	?	3/2/20	The Central Hospital Of Wuhan	Hubei Provincial Center for Disease Control and Prevention	Bin Fang et al	https://www.gisaid.org	Genome-wide data inferring the evolution and population demography of the novel pneumonia coronavirus (SARS-CoV-2)	https://dx.doi.org/10.1101/2020.03.04.976662
Yunnan/IVDC-YN-003/2020	EPI_ISL_408480	MT049951	2/9/20	National Institute for Viral Disease Control and Prevention, China CDC	National Institute for Viral Disease Control & Prevention, CCDC	Wenjie Tan et al	https://www.gisaid.org	Mutations, Recombination and Insertion in the Evolution of 2019-nCoV	https://dx.doi.org/10.1101/2020.02.29.971101
Zhejiang/WZ-02/2020	EPI_ISL_404228	?	1/21/20	Zhejiang Provincial Center for Disease Control and Prevention	Department of Microbiology, Zhejiang Provincial Center for Disease Control and Prevention	Yanjun Zhang et al	https://www.gisaid.org	?	?
Beijing/IVDC-BJ-005/2020	EPI_ISL_408485	?	2/9/20	National Institute for Viral Disease Control and Prevention, China CDC	National Institute for Viral Disease Control & Prevention, CCDC	Wenjie Tan et al	https://www.gisaid.org	Mutations, Recombination and Insertion in the Evolution of 2019-nCoV	https://dx.doi.org/10.1101/2020.02.29.971101
Chongqing/IVDC-CQ-001/2020	EPI_ISL_408481	?	2/9/20	National Institute for Viral Disease Control and Prevention, China CDC	National Institute for Viral Disease Control & Prevention, CCDC	Wenjie Tan et al	https://www.gisaid.org	Mutations, Recombination and Insertion in the Evolution of 2019-nCoV	https://dx.doi.org/10.1101/2020.02.29.971101
Guangdong/20SF040/2020	EPI_ISL_403937	?	1/22/20	Guangdong Provincial Center for Diseases Control and Prevention; Guangdong Provincial Public Health	Department of Microbiology, Guangdong Provincial Center for Diseases Control and Prevention	Min Kang et al	https://www.gisaid.org	?	?
Guangdong/20SF043/2020	EPI_ISL_428440	?	4/21/20	Guangdong Provincial Center for Diseases Control and Prevention;Guangdong Provincial Institute of Public Health	School of Public Health, The University of Hong Kong	Bosheng Li et al	https://www.gisaid.org	?	?
Wuhan/HBCDC-HB-03/2020	EPI_ISL_412979	?	3/2/20	Union Hospital of Tongji Medical College, Huazhong University of Science and Technology	Hubei Provincial Center for Disease Control and Prevention	Bin Fang et al	https://www.gisaid.org	Genome-wide data inferring the evolution and population demography of the novel pneumonia coronavirus (SARS-CoV-2)	https://dx.doi.org/10.1101/2020.03.04.976662
Wuhan/HBCDC-HB-04/2020	EPI_ISL_412980	?	3/2/20	Union Hospital of Tongji Medical College, Huazhong University of Science and Technology	Hubei Provincial Center for Disease Control and Prevention	Bin Fang et al	https://www.gisaid.org	Genome-wide data inferring the evolution and population demography of the novel pneumonia coronavirus (SARS-CoV-2)	https://dx.doi.org/10.1101/2020.03.04.976662
Wuhan/HBCDC-HB-05/2020	EPI_ISL_412981	?	3/2/20	CR&WISCO GENERAL HOSPITAL	Hubei Provincial Center for Disease Control and Prevention	Bin Fang et al	https://www.gisaid.org	A doubt of multiple introduction of SARS-CoV-2 in Italy: A preliminary overview	https://dx.doi.org/10.1002/jmv.25773
Hangzhou/HZCDC0001/2020	EPI_ISL_407313	?	2/5/20	Hangzhou Center for Disease Control and Prevention	Hangzhou Center for Disease Control and Prevention	Jun Li et al	https://www.gisaid.org	?	?
Jiangsu/IVDC-JS-001/2020	EPI_ISL_408488	?	2/9/20	National Institute for Viral Disease Control and Prevention, China CDC	National Institute for Viral Disease Control & Prevention, CCDC	Wenjie Tan et al	https://www.gisaid.org	Mutations, Recombination and Insertion in the Evolution of 2019-nCoV	https://dx.doi.org/10.1101/2020.02.29.971101
Shandong/IVDC-SD-001/2020	EPI_ISL_408482	?	2/9/20	National Institute for Viral Disease Control and Prevention, China CDC	National Institute for Viral Disease Control & Prevention, CCDC	Wenjie Tan et al	https://www.gisaid.org	Mutations, Recombination and Insertion in the Evolution of 2019-nCoV	https://dx.doi.org/10.1101/2020.02.29.971101
USA/WA1/2020	EPI_ISL_404895	MN985325	1/24/20	Providence Regional Medical Center	Division of Viral Diseases, Centers for Disease Control and Prevention	Queen et al	https://www.gisaid.org	Isolation and characterization of SARS-CoV-2 from the first US COVID-19 patient	https://dx.doi.org/10.1101/2020.03.02.972935
Guangdong/20SF123/2020	EPI_ISL_428449	?	4/21/20	Guangdong Provincial Center for Diseases Control and Prevention;Guangdong Provincial Institute of Public Health	School of Public Health, The University of Hong Kong	Bosheng Li et al	https://www.gisaid.org	?	?
Hangzhou/HZ-1/2020	EPI_ISL_406970	MT039873	2/3/20	Hangzhou Center for Disease and Control Microbiology Lab	Hangzhou Center for Disease and Control Microbiology Lab	Yu Hua et al	https://www.gisaid.org	Virus strain of a mild COVID-19 patient in Hangzhou representing a new trend in SARS-CoV-2 evolution related to Furin cleavage site	https://dx.doi.org/10.1101/2020.03.10.20033944
Hangzhou/HZCDC0012/2020	EPI_ISL_421236	?	4/7/20	Hangzhou Center for Diseases Control and Prevention	Hangzhou Center for Diseases Control and Prevention	Jun Li et al	https://www.gisaid.org	?	?
Hangzhou/HZCDC0013/2020	EPI_ISL_421235	?	4/7/20	Hangzhou Center for Diseases Control and Prevention	Hangzhou Center for Diseases Control and Prevention	Jun Li et al	https://www.gisaid.org	?	?
Henan/IVDC-HeN-002/2020	EPI_ISL_408487	?	2/9/20	National Institute for Viral Disease Control and Prevention, China CDC	National Institute for Viral Disease Control & Prevention, China CDC	Wenjie Tan et al	https://www.gisaid.org	Mutations, Recombination and Insertion in the Evolution of 2019-nCoV	https://dx.doi.org/10.1101/2020.02.29.971101
Japan/PG-0015/2020	EPI_ISL_479799	?	7/1/20	Sapporo City Institute of Public Health	Pathogen Genomics Center, National Institute of Infectious Diseases	Tsuyoshi Sekizuka et al	https://www.gisaid.org	A genome epidemiological study of SARS-CoV-2 introduction into Japan	https://www.medrxiv.org/content/10.1101/2020.07.01.20143958v1
Japan/PG-0016/2020	EPI_ISL_479800	?	7/1/20	Sapporo City Institute of Public Health	Pathogen Genomics Center, National Institute of Infectious Diseases	Tsuyoshi Sekizuka et al	https://www.gisaid.org	A genome epidemiological study of SARS-CoV-2 introduction into Japan	https://www.medrxiv.org/content/10.1101/2020.07.01.20143958v1
Shanghai/IVDC-SH-001/2020	EPI_ISL_408483	?	2/9/20	National Institute for Viral Disease Control and Prevention, China CDC	National Institute for Viral Disease Control & Prevention, CCDC	Wenjie Tan et al	https://www.gisaid.org	Mutations, Recombination and Insertion in the Evolution of 2019-nCoV	https://dx.doi.org/10.1101/2020.02.29.971101
Chongqing/YC01/2020	EPI_ISL_408478	?	2/9/20	Yongchuan District Center for Disease Control and Prevention	Chongqing Municipal Center for Disease Control and Prevention	Ye Sheng et al	https://www.gisaid.org	?	?
Fujian/8/2020	EPI_ISL_411060	?	2/19/20	Fujian Center for Disease Control and Prevention	Fujian Center for Disease Control and Prevention	Chen Wei et al	https://www.gisaid.org	?	?
Guangdong/20SF115/2020	EPI_ISL_428443	?	4/21/20	Guangdong Provincial Center for Diseases Control and Prevention;Guangdong Provincial Institute of Public Health	School of Public Health, The University of Hong Kong	Bosheng Li et al	https://www.gisaid.org	?	?
Guangdong/20SF117/2020	EPI_ISL_428447	?	4/21/20	Guangdong Provincial Center for Diseases Control and Prevention;Guangdong Provincial Institute of Public Health	School of Public Health, The University of Hong Kong	Bosheng Li et al	https://www.gisaid.org	?	?
Guangdong/20SF118/2020	EPI_ISL_428448	?	4/21/20	Guangdong Provincial Center for Diseases Control and Prevention;Guangdong Provincial Institute of Public Health	School of Public Health, The University of Hong Kong	Bosheng Li et al	https://www.gisaid.org	?	?
Hangzhou/HZ48/2020	EPI_ISL_418441	?	3/30/20	Hangzhou Center for Disease Control and Prevention	Inspection Center of Hangzhou Center for Disease Control and Prevention	Yu hua et al	https://www.gisaid.org	?	?
Hangzhou/HZ49/2020	EPI_ISL_418442	?	3/30/20	Hangzhou Center for Disease Control and Prevention	Inspection Center of Hangzhou Center for Disease Control and Prevention	Yu hua et al	https://www.gisaid.org	?	?
Hangzhou/HZ79/2020	EPI_ISL_418504	?	3/30/20	Hangzhou Center for Disease Control and Prevention	Inspection Center of Hangzhou Center for Disease Control and Prevention	Yu hua et al	https://www.gisaid.org	?	?
Hangzhou/HZ90/2020	EPI_ISL_418506	?	3/30/20	Hangzhou Center for Disease Control and Prevention	Inspection Center of Hanghzou Center for Disease Control and Prevention	Yu hua et al	https://www.gisaid.org	?	?
Hangzhou/HZ91/2020	EPI_ISL_418507	?	3/30/20	Hangzhou Center for Disease Control and Prevention	Inspection Center of Hangzhou Center for Disease Control and Prevention	Yu hua et al	https://www.gisaid.org	?	?
Hangzhou/HZCDC0025/2020	EPI_ISL_421234	?	4/7/20	Hangzhou Center for Diseases Control and Prevention	Hangzhou Center for Diseases Control and Prevention	Jun Li et al	https://www.gisaid.org	?	?
Hangzhou/HZCDC0048/2020	EPI_ISL_421233	?	4/7/20	Hangzhou Center for Diseases Control and Prevention	Hangzhou Center for Diseases Control and Prevention	Jun Li et al	https://www.gisaid.org	?	?
Hangzhou/HZCDC0048L/2020	EPI_ISL_421232	?	4/7/20	Hangzhou Center for Diseases Control and Prevention	Hangzhou Center for Diseases Control and Prevention	Jun Li et al	https://www.gisaid.org	?	?
Hangzhou/HZCDC0049L/2020	EPI_ISL_421231	?	4/7/20	Hangzhou Center for Diseases Control and Prevention	Hangzhou Center for Diseases Control and Prevention	Jun Li et al	https://www.gisaid.org	?	?
Hangzhou/HZCDC0090/2020	EPI_ISL_421230	?	4/7/20	Hangzhou Center for Diseases Control and Prevention	Hangzhou Center for Diseases Control and Prevention	Jun Li et al	https://www.gisaid.org	?	?
Hangzhou/HZCDC0090L/2020	EPI_ISL_421229	?	4/7/20	Hangzhou Center for Diseases Control and Prevention	Hangzhou Center for Diseases Control and Prevention	Jun Li et al	https://www.gisaid.org	?	?
Hangzhou/HZCDC0091/2020	EPI_ISL_421228	?	4/7/20	Hangzhou Center for Diseases Control and Prevention	Hangzhou Center for Diseases Control and Prevention	Jun Li et al	https://www.gisaid.org	?	?
Hangzhou/HZCDC0091L/2020	EPI_ISL_421227	?	4/7/20	Hangzhou Center for Diseases Control and Prevention	Hangzhou Center for Diseases Control and Prevention	Jun Li et al	https://www.gisaid.org	?	?
HongKong/HKPU1_2101/2020	EPI_ISL_417176	?	3/24/20	Department of Pathology, Princess Margaret Hospital	Department of Health Technology and Informatics, Faculty of Health and Social Science, The Hong Kong Polytechnic University	Kenneth Siu-Sing LEUNG et al	https://www.gisaid.org	A territory-wide study of early COVID-19 outbreak in Hong Kong community: A clinical, epidemiological and phylogenomic investigation	https://dx.doi.org/10.1101/2020.03.30.20045740
HongKong/VB20017970-2/2020	EPI_ISL_417064	?	3/24/20	Prince of Wales Hospital	Hong Kong Department of Health	Alan K.L. Tsang et al	https://www.gisaid.org	?	?
Nanchang/JX14/2020	EPI_ISL_421243	?	4/7/20	Jiangxi Province Center for Disease Control and Prevention	Jiangxi Province Center for Disease Control and Prevention	JianXiong Li et al	https://www.gisaid.org	?	?
Shandong/LY001-2/2020	EPI_ISL_414934	?	3/16/20	Shandong Provincial Center for Disease Control and Prevention	Beijing Institute of Microbiology and Epidemiology	Xiao-Lin Jiang et al	https://www.gisaid.org	Transmission Potential of Asymptomatic and Paucisymptomatic Severe Acute Respiratory Syndrome Coronavirus 2 Infections: A 3-Family Cluster Study in China	https://dx.doi.org/10.1093/infdis/jiaa206
Shandong/LY002-2/2020	EPI_ISL_414935	?	3/16/20	Shandong Provincial Center for Disease Control and Prevention	Beijing Institute of Microbiology and Epidemiology	Xiao-Lin Jiang et al	https://www.gisaid.org	Transmission Potential of Asymptomatic and Paucisymptomatic Severe Acute Respiratory Syndrome Coronavirus 2 Infections: A 3-Family Cluster Study in China	https://dx.doi.org/10.1093/infdis/jiaa206
Shanghai/SH0093/2020	EPI_ISL_416389	?	3/20/20	Shanghai Public Health Clinical Center, Shanghai Medical College, Fudan University	National Research Center for Translational Medicine (Shanghai), Ruijin Hospital affiliated to Shanghai Jiao Tong University School of Medicine & Shanghai Public Health Clinical Center	Shengyue Wang et al	https://www.gisaid.org	?	?
USA/IL1/2020	EPI_ISL_404253	MN988713	1/25/20	IL Department of Public Health Chicago Laboratory	Pathogen Discovery, Respiratory Viruses Branch, Division of Viral Diseases, Centers for Disease Control and Prevention	Ying Tao et al	https://www.gisaid.org	First 12 patients with coronavirus disease 2019 (COVID-19) in the United States	https://dx.doi.org/10.1101/2020.03.09.20032896
Australia/NSW02/2020	EPI_ISL_408976	?	2/11/20	Centre for Infectious Diseases and Microbiology Laboratory Services	NSW Health Pathology - Institute of Clinical Pathology and Medical Research; Westmead Hospital; University of Sydney	Rockett R et al	https://www.gisaid.org	Revealing COVID-19 transmission in Australia by SARS-CoV-2 genome sequencing and agent-based modeling	https://www.nature.com/articles/s41591-020-1000-7
Beijing/IME-HZ01/2020	EPI_ISL_450444	?	2/9/20	20 Dongda Street, Fengtai District, Beijing, Beijing 100071, China	Dept. OPA, Beijing Institute of Microbiology and Epidemiology	Zhang et al	https://www.gisaid.org	?	?
Foshan/20SF207/2020	EPI_ISL_406534	?	1/29/20	Guangdong Provincial Center for Diseases Control and Prevention; Guangdong Provincial Public Health	Guangdong Provincial Center for Diseases Control and Prevention	Min Kang et al	https://www.gisaid.org	Whole genome and phylogenetic analysis of two SARS-CoV-2 strains isolated in Italy in January and February 2020: additional clues on multiple introductions and further circulation in Europe	https://dx.doi.org/10.2807/1560-7917.ES.2020.25.13.2000305
Foshan/20SF210/2020	EPI_ISL_406535	?	1/29/20	Guangdong Provincial Center for Diseases Control and Prevention; Guangdong Provincial Public Health	Guangdong Provincial Center for Diseases Control and Prevention	Min Kang et al	https://www.gisaid.org	?	?
Foshan/20SF211/2020	EPI_ISL_406536	?	1/29/20	Guangdong Provincial Center for Diseases Control and Prevention; Guangdong Provincial Public Health	Guangdong Provincial Center for Diseases Control and Prevention	Min Kang et al	https://www.gisaid.org	?	?
Fujian/13/2020	EPI_ISL_411066	?	2/19/20	Fujian Center for Disease Control and Prevention	Fujian Center for Disease Control and Prevention	Chen Wei et al	https://www.gisaid.org	?	?
Guangdong/20SF156/2020	EPI_ISL_428450	?	4/21/20	Guangdong Provincial Center for Diseases Control and Prevention;Guangdong Provincial Institute of Public Health	School of Public Health, The University of Hong Kong	Bosheng Li et al	https://www.gisaid.org	?	?
Guangdong/20SF174/2020	EPI_ISL_406531	?	1/29/20	Guangdong Provincial Center for Diseases Control and Prevention; Guangdong Provinical Public Health	Guangdong Provincial Center for Disease Control and Prevention	Min Kang et al	https://www.gisaid.org	?	?
Guangdong/20SF179/2020	EPI_ISL_428451	?	4/21/20	Guangdong Provincial Center for Diseases Control and Prevention;Guangdong Provincial Institute of Public Health	School of Public Health, The University of Hong Kong	Bosheng Li et al	https://www.gisaid.org	?	?
Guangdong/20SF195/2020	EPI_ISL_428453	?	4/21/20	Guangdong Provincial Center for Diseases Control and Prevention;Guangdong Provincial Institute of Public Health	School of Public Health, The University of Hong Kong	Bosheng Li et al	https://www.gisaid.org	?	?
Guangdong/20SF198/2020	EPI_ISL_428454	?	4/21/20	Guangdong Provincial Center for Diseases Control and Prevention;Guangdong Provincial Institute of Public Health	School of Public Health, The University of Hong Kong	Bosheng Li et al	https://www.gisaid.org	?	?
Guangdong/20SF243/2020	EPI_ISL_428456	?	4/21/20	Guangdong Provincial Center for Diseases Control and Prevention;Guangdong Provincial Institute of Public Health	School of Public Health, The University of Hong Kong	Bosheng Li et al	https://www.gisaid.org	?	?
Guangzhou/20SF206/2020	EPI_ISL_406533	?	1/29/20	Guangdong Provincial Center for Diseases Control and Prevention; Guangdong Provinical Public Health	Guangdong Provincial Center for Diseases Control and Prevention	Min Kang et al	https://www.gisaid.org	?	?
Hangzhou/HZ60/2020	EPI_ISL_418502	?	3/30/20	Hangzhou Center for Disease Control and Prevention	Inspection Center of Hangzhou Center for Disease Control and Prevention	Yu hua et al	https://www.gisaid.org	?	?
Hangzhou/HZ62/2020	EPI_ISL_418503	?	3/30/20	Hangzhou Center for Disease Control and Prevention	Inspection Center of Hangzhou Center for Disease Control and Prevention	Yu hua et al	https://www.gisaid.org	?	?
Hangzhou/HZCDC0119/2020	EPI_ISL_421226	?	4/7/20	Hangzhou Center for Diseases Control and Prevention	Hangzhou Center for Diseases Control and Prevention	Jun Li et al	https://www.gisaid.org	?	?
Hangzhou/HZCDC0135/2020	EPI_ISL_421225	?	4/7/20	Hangzhou Center for Diseases Control and Prevention	Hangzhou Center for Diseases Control and Prevention	Jun Li et al	https://www.gisaid.org	?	?
Hangzhou/ZJU-05/2020	EPI_ISL_415711	?	3/19/20	State Key Laboratory for Diagnosis and Treatment of Infectious Diseases, National Clinical Research Center for Infectious Diseases, First Affiliated Hospital, Zhejiang University School of Medicine, Hangzhou, China. 310003	State Key Laboratory for Diagnosis and Treatment of Infectious Diseases, National Clinical Research Center for Infectious Diseases, First Affiliated Hospital, Zhejiang University School of Medicine, Hangzhou, China. 310003	Hangping Yao et al	https://www.gisaid.org	Spread of SARS-CoV-2 in the Icelandic Population	https://dx.doi.org/10.1056/NEJMoa2006100
HongKong/HKU-001a/2020	EPI_ISL_434571	?	3/22/20	Microbiology, The University of Hong Kong	Microbiology, The University of Hong Kong	Chan et al	https://www.gisaid.org	?	?
HongKong/VM20001061-2/2020	EPI_ISL_412028	?	2/24/20	Hong Kong Department of Health	School of Public Health, The University of Hon g Kong	Dominic N.C. Tsang et al	https://www.gisaid.org	?	?
HongKong/XM-PII-S4/2020	EPI_ISL_417443	?	3/26/20	State Key Laboratory for Emerging Infectious Diseases Department of Microbiology Li Ka Shing Faculty of Medicine The University of Hong Kong	State Key Laboratory for Emerging Infectious Diseases Department of Microbiology Li Ka Shing Faculty of Medicine The University of Hong Kong	Pui Wang et al	https://www.gisaid.org	?	?
Jiujiang/JX22/2020	EPI_ISL_421237	?	4/7/20	Jiangxi Province Center for Disease Control and Prevention	Jiangxi Province Center for Disease Control and Prevention	JianXiong Li et al	https://www.gisaid.org	?	?
Shangrao/JX29/2020	EPI_ISL_421244	?	4/7/20	Jiangxi Province Center for Disease Control and Prevention	Jiangxi Province Center for Disease Control and Prevention	JianXiong Li et al	https://www.gisaid.org	?	?
Thailand/NIH-162/2020	EPI_ISL_434694	?	5/1/20	Bamrasnaradura hospital	National Institute of Health. Department of medical Sciences, Ministry of Public Health, Thailand	Pilailuk et al	https://www.gisaid.org	?	?
USA/AZ1/2020	EPI_ISL_406223	MN997409	1/28/20	Arizona Department of Health Services	Pathogen Discovery, Respiratory Viruses Branch, Division of Viral Diseases, Centers for Disease Control and Prevention	Ying Tao et al	https://www.gisaid.org	First 12 patients with coronavirus disease 2019 (COVID-19) in the United States	https://dx.doi.org/10.1101/2020.03.09.20032896
USA/CA2/2020	EPI_ISL_406036	MN994468	1/27/20	California Department of Public Health	Pathogen Discovery, Respiratory Viruses Branch, Division of Viral Diseases, Centers for Disease Control and Prevention	Anna Uehara et al	https://www.gisaid.org	First 12 patients with coronavirus disease 2019 (COVID-19) in the United States	https://dx.doi.org/10.1101/2020.03.09.20032896
Vietnam/19-01S/2020	EPI_ISL_418269	?	3/14/20	Microbiology and Immunology department, Pasteur institute in Ho Chi Minh city	Microbiology and Immunology department, Pasteur institute in Ho Chi Minh city	Cao et al	https://www.gisaid.org	Insights into The Codon Usage Bias of 13 Severe Acute Respiratory Syndrome Coronavirus 2 (SARS-CoV-2) Isolates from Different Geo-locations	http://biorxiv.org/lookup/doi/10.1101/2020.04.01.019463
Vietnam/19-02S/2020	EPI_ISL_418267	?	3/30/20	Microbiology and Immunology department, Pasteur institute in Ho Chi Minh city	Microbiology and Immunology department, Pasteur institute in Ho Chi Minh city	Nguyen et al	https://www.gisaid.org	?	?
Wuhan/WHUH001/2020	EPI_ISL_449476	?	5/15/20	unknown	Department of Respiratory and Critical Care	Wang et al	https://www.gisaid.org	Nosocomial outbreak of COVID-19 pneumonia in Wuhan, China	http://erj.ersjournals.com/lookup/doi/10.1183/13993003.00544-2020
Wuhan/WHUH002/2020	EPI_ISL_449477	?	5/15/20	unknown	Department of Respiratory and Critical Care	Wang et al	https://www.gisaid.org	Nosocomial outbreak of COVID-19 pneumonia in Wuhan, China	http://erj.ersjournals.com/lookup/doi/10.1183/13993003.00544-2020
Wuhan/WHUH003/2020	EPI_ISL_449478	?	5/15/20	unknown	Department of Respiratory and Critical Care	Wang et al	https://www.gisaid.org	Nosocomial outbreak of COVID-19 pneumonia in Wuhan, China	http://erj.ersjournals.com/lookup/doi/10.1183/13993003.00544-2020
Wuhan/WHUH004/2020	EPI_ISL_449479	?	5/15/20	unknown	Department of Respiratory and Critical Care	Wang et al	https://www.gisaid.org	Nosocomial outbreak of COVID-19 pneumonia in Wuhan, China	http://erj.ersjournals.com/lookup/doi/10.1183/13993003.00544-2020
Wuhan/WHUH005/2020	EPI_ISL_449480	?	5/15/20	unknown	Department of Respiratory and Critical Care	Wang et al	https://www.gisaid.org	Nosocomial outbreak of COVID-19 pneumonia in Wuhan, China	http://erj.ersjournals.com/lookup/doi/10.1183/13993003.00544-2020
Wuhan/WHUH006/2020	EPI_ISL_449481	?	5/15/20	unknown	Department of Respiratory and Critical Care	Wang et al	https://www.gisaid.org	Nosocomial outbreak of COVID-19 pneumonia in Wuhan, China	http://erj.ersjournals.com/lookup/doi/10.1183/13993003.00544-2020
Wuhan/WHUH007/2020	EPI_ISL_449482	?	5/15/20	unknown	Department of Respiratory and Critical Care	Wang et al	https://www.gisaid.org	Nosocomial outbreak of COVID-19 pneumonia in Wuhan, China	http://erj.ersjournals.com/lookup/doi/10.1183/13993003.00544-2020
Wuhan/WHUH008/2020	EPI_ISL_449483	?	5/15/20	unknown	Department of Respiratory and Critical Care	Wang et al	https://www.gisaid.org	Nosocomial outbreak of COVID-19 pneumonia in Wuhan, China	http://erj.ersjournals.com/lookup/doi/10.1183/13993003.00544-2020
Wuhan/WHUH011/2020	EPI_ISL_449484	?	5/15/20	unknown	Department of Respiratory and Critical Care	Wang et al	https://www.gisaid.org	Nosocomial outbreak of COVID-19 pneumonia in Wuhan, China	http://erj.ersjournals.com/lookup/doi/10.1183/13993003.00544-2020
Wuhan/WHUH012/2020	EPI_ISL_449485	?	5/15/20	unknown	Department of Respiratory and Critical Care	Wang et al	https://www.gisaid.org	Nosocomial outbreak of COVID-19 pneumonia in Wuhan, China	http://erj.ersjournals.com/lookup/doi/10.1183/13993003.00544-2020
Wuhan/WHUH020/2020	EPI_ISL_449486	?	5/15/20	unknown	Department of Respiratory and Critical Care	Wang et al	https://www.gisaid.org	Nosocomial outbreak of COVID-19 pneumonia in Wuhan, China	http://erj.ersjournals.com/lookup/doi/10.1183/13993003.00544-2020
Wuhan/WHUH021/2020	EPI_ISL_449487	?	5/15/20	unknown	Department of Respiratory and Critical Care	Wang et al	https://www.gisaid.org	Nosocomial outbreak of COVID-19 pneumonia in Wuhan, China	http://erj.ersjournals.com/lookup/doi/10.1183/13993003.00544-2020
Zhejiang/CN1/2020	EPI_ISL_455683	?	5/29/20	unknown	Department of Microbiology	Gao et al	https://www.gisaid.org	?	?
Zhejiang/CN2/2020	EPI_ISL_455684	?	5/29/20	unknown	Department of Microbiology	Gao et al	https://www.gisaid.org	?	?
Zhejiang/CN5/2020	EPI_ISL_455685	?	5/29/20	unknown	Department of Microbiology	Gao et al	https://www.gisaid.org	?	?
Canada/ON_ON-VIDO-01-2/2020	EPI_ISL_425177	?	4/14/20	Public Health Ontario	Public Health Agency of Canada - National Microbiology Laboratory	Amrit S. Boese et al	https://www.gisaid.org	?	?
Canada/ON_VIDO-01/2020	EPI_ISL_413015	?	3/2/20	Public Health Ontario Laboratory	National Microbiology Laboratory	Shari Tyson et al	https://www.gisaid.org	?	?
Chongqing/ZX01/2020	EPI_ISL_408479	?	2/9/20	Zhongxian Center for Disease Control and Prevention	Chongqing Municipal Center for Disease Control and Prevention	Ye Sheng et al	https://www.gisaid.org	?	?
France/IDF0372-isl/2020	EPI_ISL_410720	?	2/18/20	Department of Infectious and Tropical Diseases, Bichat Claude Bernard Hospital, Paris	National Reference Center for Viruses of Respiratory Infections, Institut Pasteur, Paris	Mélanie Albert et al	https://www.gisaid.org	Whole genome and phylogenetic analysis of two SARS-CoV-2 strains isolated in Italy in January and February 2020: additional clues on multiple introductions and further circulation in Europe	https://dx.doi.org/10.2807/1560-7917.ES.2020.25.13.2000305
France/IDF0372/2020	EPI_ISL_406596	?	1/29/20	Department of Infectious and Tropical Diseases, Bichat Claude Bernard Hospital, Paris	National Reference Center for Viruses of Respiratory Infections, Institut Pasteur, Paris	Mélanie Albert et al	https://www.gisaid.org	Introductions and early spread of SARS-CoV-2 in France	https://dx.doi.org/10.1101/2020.04.24.059576
France/IDF0373/2020	EPI_ISL_406597	?	1/29/20	Department of Infectious and Tropical Diseases, Bichat Claude Bernard Hospital, Paris	National Reference Center for Viruses of Respiratory Infections, Institut Pasteur, Paris	Mélanie Albert et al	https://www.gisaid.org	Introductions and early spread of SARS-CoV-2 in France	https://dx.doi.org/10.1101/2020.04.24.059576
Fujian/3520022Y/2020	EPI_ISL_431785	?	4/29/20	Fujian Center for Disease Control and Prevention	Fujian Center for Disease Control and Prevention	Lin Qi et al	https://www.gisaid.org	?	?
Guangdong/20SF190/2020	EPI_ISL_428452	?	4/21/20	Guangdong Provincial Center for Diseases Control and Prevention;Guangdong Provincial Institute of Public Health	School of Public Health, The University of Hong Kong	Bosheng Li et al	https://www.gisaid.org	?	?
Guangdong/20SF200/2020	EPI_ISL_428455	?	4/21/20	Guangdong Provincial Center for Diseases Control and Prevention;Guangdong Provincial Institute of Public Health	School of Public Health, The University of Hong Kong	Bosheng Li et al	https://www.gisaid.org	?	?
Guangdong/20SF201/2020	EPI_ISL_406538	?	1/29/20	Guangdong Provincial Center for Diseases Control and Prevention;Guangdong Provincial Institute of Public Health	Guangdong Provincial Center for Diseases Control and Prevention	Min Kang et al	https://www.gisaid.org	?	?
Guangdong/20SF254/2020	EPI_ISL_428457	?	4/21/20	Guangdong Provincial Center for Diseases Control and Prevention;Guangdong Provincial Institute of Public Health	School of Public Health, The University of Hong Kong	Bosheng Li et al	https://www.gisaid.org	?	?
Guangdong/20SF262/2020	EPI_ISL_428459	?	4/21/20	Guangdong Provincial Center for Diseases Control and Prevention;Guangdong Provincial Institute of Public Health	School of Public Health, The University of Hong Kong	Bosheng Li et al	https://www.gisaid.org	?	?
Guangdong/20SF273/2020	EPI_ISL_428460	?	4/21/20	Guangdong Provincial Center for Diseases Control and Prevention;Guangdong Provincial Institute of Public Health	School of Public Health, The University of Hong Kong	Bosheng Li et al	https://www.gisaid.org	?	?
Hangzhou/HZ162/2020	EPI_ISL_418508	?	3/30/20	Hangzhou Center for Disease Control and Prevention	Inspection Center of Hangzhou Center for Disease Control and Prevention	Yu hua et al	https://www.gisaid.org	?	?
Hangzhou/HZ178/2020	EPI_ISL_418509	?	3/30/20	Hangzhou Center for Disease Control and Prevention	Inspection Center of Hangzhou Center for Disease Control and Prevention	Yu hua et al	https://www.gisaid.org	?	?
Hangzhou/HZ185/2020	EPI_ISL_418510	?	3/30/20	Hangzhou Center for Disease Control and Prevention	Insepction Center of Hangzhou Center for Disease Control and Prevention	Yu hua et al	https://www.gisaid.org	?	?
Hangzhou/HZCDC0162/2020	EPI_ISL_421224	?	4/7/20	Hangzhou Center for Diseases Control and Prevention	Hangzhou Center for Diseases Control and Prevention	Jun Li et al	https://www.gisaid.org	?	?
Hangzhou/HZCDC0167/2020	EPI_ISL_421223	?	4/7/20	Hangzhou Center for Diseases Control and Prevention	Hangzhou Center for Diseases Control and Prevention	Jun Li et al	https://www.gisaid.org	?	?
HongKong/HKPU2_1801/2020	EPI_ISL_417177	?	3/24/20	Department of Pathology, Princess Margaret Hospital	Department of Health Technology and Informatics, Faculty of Health and Social Science, The Hong Kong Polytechnic University	Kenneth Siu-Sing LEUNG et al	https://www.gisaid.org	A territory-wide study of early COVID-19 outbreak in Hong Kong community: A clinical, epidemiological and phylogenomic investigation	https://dx.doi.org/10.1101/2020.03.30.20045740
HongKong/HKU-902a/2020	EPI_ISL_434563	?	2/24/20	unknown	Microbiology, The University of Hong Kong	To et al	https://www.gisaid.org	?	?
Japan/OS-20-07-1/2020	EPI_ISL_410532	?	2/17/20	Dept. of Pathology, National Institute of Infectious Diseases	Pathogen Genomics Center, National Institute of Infectious Diseases	Tsuyoshi Sekizuka et al	https://www.gisaid.org	Whole genome and phylogenetic analysis of two SARS-CoV-2 strains isolated in Italy in January and February 2020: additional clues on multiple introductions and further circulation in Europe	https://dx.doi.org/10.2807/1560-7917.ES.2020.25.13.2000305
Jiangsu/JS01/2020	EPI_ISL_411950	?	2/22/20	NHC Key laboratory of Enteric Pathogenic Microbiology, Institute of Pathogenic Microbiology	Jiangsu Provincial Center for Disease Control & Prevention	Lunbiao Cui et al	https://www.gisaid.org	?	?
Nanchang/JX39/2020	EPI_ISL_421248	?	4/7/20	Jiangxi Province Center for Disease Control and Prevention	Jiangxi Province Center for Disease Control and Prevention	JianXiong Li et al	https://www.gisaid.org	?	?
Shandong/LY003-2/2020	EPI_ISL_414936	?	3/16/20	Shandong Provincial Center for Disease Control and Prevention	Beijing Institute of Microbiology and Epidemiology	Xiao-Lin Jiang et al	https://www.gisaid.org	Transmission Potential of Asymptomatic and Paucisymptomatic Severe Acute Respiratory Syndrome Coronavirus 2 Infections: A 3-Family Cluster Study in China	https://dx.doi.org/10.1093/infdis/jiaa206
Shanghai/CH-03/2020	EPI_ISL_468726	?	6/16/20	unknown	Department of Microbiology	Peng et al	https://www.gisaid.org	?	?
Sichuan/SC-WCH-308/2020	EPI_ISL_451379	?	5/24/20	West China Hospital of Sichuan University	State Key Laboratory of Biotherapy of Sichuan University	Baowen Du et al	https://www.gisaid.org	?	?
Sichuan/SC-WCH4-288/2020	EPI_ISL_451390	?	5/24/20	West China Hospital of Sichuan University	State Key Laboratory of Biotherapy of Sichuan University	Baowen Du et al	https://www.gisaid.org	?	?
Singapore/1/2020	EPI_ISL_406973	?	2/3/20	Singapore General Hospital	National Public Health Laboratory	Mak et al	https://www.gisaid.org	Whole genome and phylogenetic analysis of two SARS-CoV-2 strains isolated in Italy in January and February 2020: additional clues on multiple introductions and further circulation in Europe	https://dx.doi.org/10.2807/1560-7917.ES.2020.25.13.2000305
Taiwan/2/2020	EPI_ISL_406031	?	1/27/20	Centers for Disease Control, R.O.C. (Taiwan)	Centers for Disease Control, R.O.C. (Taiwan)	Ji-Rong Yang et al	https://www.gisaid.org	Prolonged viral shedding and new mutations of COVID-19 could complicate the control of the pandemic	https://dx.doi.org/10.1099/acmi.0.000133
Thailand/Bangkok_168/2020	EPI_ISL_450196	?	5/20/20	bumrungrad international hospital	National Institute of Health. Department of medical Sciences, Ministry of Public Health, Thailand	Pilailuk et al	https://www.gisaid.org	?	?
Thailand/SI200383-NT/2020	EPI_ISL_437622	?	5/8/20	unknown	Faculty of Medicine	Rodpan et al	https://www.gisaid.org	?	?
Thailand/SI203285-NT/2020	EPI_ISL_437612	?	5/8/20	unknown	Faculty of Medicine	Rodpan et al	https://www.gisaid.org	?	?
USA/CA1/2020	EPI_ISL_406034	MN994467	1/27/20	California Department of Public Health	Pathogen Discovery, Respiratory Viruses Branch, Division of Viral Diseases, Centers for Disease Control and Prevention	Anna Uehara et al	https://www.gisaid.org	First 12 patients with coronavirus disease 2019 (COVID-19) in the United States	https://dx.doi.org/10.1101/2020.03.09.20032896
Anhui/SZ005/2020	EPI_ISL_413485	?	3/5/20	Department of microbiology laboratory,Anhui Provincial Center for Disease Control and Prevention	Department of microbiology laboratory,Anhui Provincial Center for Disease Control and Prevention	Weiwei Li et al	https://www.gisaid.org	?	?
Australia/NSW01/2020	EPI_ISL_407893	?	2/6/20	Centre for Infectious Diseases and Microbiology Laboratory Services	NSW Health Pathology - Institute of Clinical Pathology and Medical Research; Westmead Hospital; University of Sydney	Eden J-S et al	https://www.gisaid.org	Revealing COVID-19 transmission in Australia by SARS-CoV-2 genome sequencing and agent-based modeling	https://www.nature.com/articles/s41591-020-1000-7
Australia/NSW04/2020	EPI_ISL_417030	?	3/24/20	Centre for Infectious Diseases and Microbiology Laboratory Services	NSW Health Pathology - Institute of Clinical Pathology and Medical Research; Westmead Hospital; University of Sydney	Eden J-S et al	https://www.gisaid.org	Revealing COVID-19 transmission in Australia by SARS-CoV-2 genome sequencing and agent-based modeling	https://www.nature.com/articles/s41591-020-1000-7
Australia/VIC02/2020	EPI_ISL_416410	?	3/20/20	Victorian Infectious Diseases Reference Laboratory (VIDRL)	Victorian Infectious Diseases Reference Laboratory and Microbiological Diagnostic Unit Public Health Laboratory, Doherty Institute	Caly L. et al	https://www.gisaid.org	Tracking the COVID-19 pandemic in Australia using genomics	https://dx.doi.org/10.1101/2020.05.12.20099929
Beijing/BJ53/2020	EPI_ISL_430734	?	4/27/20	Chinese PLA Institute for Disease Control and Prevention	Chinese PLA Institute for Disease Control and Prevention	Peng Li et al	https://www.gisaid.org	?	?
Beijing/BJ54/2020	EPI_ISL_430735	?	4/27/20	Chinese PLA Institute for Disease Control and Prevention	Chinese PLA Institute for Disease Control and Prevention	Peng Li et al	https://www.gisaid.org	?	?
Beijing/Wuhan_IME-BJ01/2020	EPI_ISL_424355	?	4/6/20	Beijing Institute of Microbiology and Epidemiology	Beijing Institute of Microbiology and Epidemiology	Fan et al	https://www.gisaid.org	?	?
Guangdong/20SF316/2020	EPI_ISL_428461	?	4/21/20	Guangdong Provincial Center for Diseases Control and Prevention;Guangdong Provincial Institute of Public Health	School of Public Health, The University of Hong Kong	Bosheng Li et al	https://www.gisaid.org	?	?
Guangdong/20SF616/2020	EPI_ISL_428465	?	4/21/20	Guangdong Provincial Center for Diseases Control and Prevention;Guangdong Provincial Institute of Public Health	School of Public Health, The University of Hong Kong	Bosheng Li et al	https://www.gisaid.org	?	?
Hangzhou/HZ477/2020	EPI_ISL_418511	?	3/30/20	Hangzhou Center for Disease Control and Prevention	Inspection Center of Hangzhou Center for Disease Control and Prevention	Yu hua et al	https://www.gisaid.org	?	?
Hangzhou/ZJU-04/2020	EPI_ISL_416046	?	3/20/20	State Key Laboratory for Diagnosis and Treatment of Infectious Diseases, National Clinical Research Center for Infectious Diseases, First Affiliated Hospital, Zhejiang University School of Medicine, Hangzhou, China 310003	State Key Laboratory for Diagnosis and Treatment of Infectious Diseases, National Clinical Research Center for Infectious Diseases, First Affiliated Hospital, Zhejiang University School of Medicine, Hangzhou, China 310003	Hangping Yao et al	https://www.gisaid.org	Spread of SARS-CoV-2 in the Icelandic Population	https://dx.doi.org/10.1056/NEJMoa2006100
HongKong/HKU-902b/2020	EPI_ISL_434564	?	2/24/20	unknown	Microbiology, The University of Hong Kong	To et al	https://www.gisaid.org	?	?
HongKong/HKU-903a/2020	EPI_ISL_434565	?	2/24/20	unknown	Microbiology, The University of Hong Kong	To et al	https://www.gisaid.org	?	?
HongKong/HKU-905a/2020	EPI_ISL_450408	?	5/5/20	unknown	Microbiology	To et al	https://www.gisaid.org	?	?
Jiangsu/JS02/2020	EPI_ISL_411952	?	2/22/20	NHC Key laboratory of Enteric Pathogenic Microbiology, Institute of Pathogenic Microbiology	Jiangsu Provincial Center for Disease Control & Prevention	Kangchen Zhao et al	https://www.gisaid.org	?	?
Jiangsu/JS03/2020	EPI_ISL_411953	?	2/22/20	NHC Key laboratory of Enteric Pathogenic Microbiology, Institute of Pathogenic Microbiology	Jiangsu Provincial Center for Disease Control & Prevention	Kangchen Zhao et al	https://www.gisaid.org	?	?
Lishui/LS003/2020	EPI_ISL_495459	?	7/23/20	Centers for Disease Control and Prevention of Lishui	Department of Inspection，Centers for Disease Control and Prevention of Lishui	Wang Xiaoguang et al	https://www.gisaid.org	?	?
Malaysia/MKAK-CL-2020-5045/2020	EPI_ISL_416829	?	3/23/20	National Public Health Laboratory	Malaysia Genome Institute	Mohd Noor Mat Isa et al	https://www.gisaid.org	?	?
Malaysia/MKAK-CL-2020-5047/2020	EPI_ISL_416866	?	3/23/20	National Public Health Laboratory	Malaysia Genome Institute	Mohd Noor Mat Isa et al	https://www.gisaid.org	?	?
Malaysia/MKAK-CL-2020-5049/2020	EPI_ISL_416884	?	3/23/20	National Public Health Laboratory	Malaysia Genome Institute	Mohd Noor Mat Isa et al	https://www.gisaid.org	?	?
Shandong/LY005-2/2020	EPI_ISL_414938	?	3/16/20	Shandong Provincial Center for Disease Control and Prevention	Beijing Institute of Microbiology and Epidemiology	Xiao-Lin Jiang et al	https://www.gisaid.org	Transmission Potential of Asymptomatic and Paucisymptomatic Severe Acute Respiratory Syndrome Coronavirus 2 Infections: A 3-Family Cluster Study in China	https://dx.doi.org/10.1093/infdis/jiaa206
Sichuan/SC-PHCC1-022/2020	EPI_ISL_451345	?	5/24/20	West China Hospital of Sichuan University	State Key Laboratory of Biotherapy of Sichuan University	Baowen Du et al	https://www.gisaid.org	?	?
Sichuan/SC-PHCC2-040/2020	EPI_ISL_451360	?	5/24/20	West China Hospital of Sichuan University	State Key Laboratory of Biotherapy of Sichuan University	Baowen Du et al	https://www.gisaid.org	?	?
Sichuan/SC-WCH-310/2020	EPI_ISL_451380	?	5/24/20	West China Hospital of Sichuan University	State Key Laboratory of Biotherapy of Sichuan University	Baowen Du et al	https://www.gisaid.org	?	?
Sichuan/SC-WCH4-290/2020	EPI_ISL_451392	?	5/24/20	West China Hospital of Sichuan University	State Key Laboratory of Biotherapy of Sichuan University	Baowen Du et al	https://www.gisaid.org	?	?
Taiwan/3/2020	EPI_ISL_411926	?	2/21/20	Taiwan Centers for Disease Control	Taiwan Centers for Disease Control	Ji-Rong Yang et al	https://www.gisaid.org	SARS-CoV-2 genomic surveillance in Taiwan revealed novel ORF8-deletion mutant and clade possibly associated with infections in Middle East	https://dx.doi.org/10.1080/22221751.2020.1782271
Thailand/Nonthaburi_193/2020	EPI_ISL_447911	?	5/19/20	n/a	National Institute of Health. Department of medical Sciences, Ministry of Public Health, Thailand	Pilailuk et al	https://www.gisaid.org	?	?
Vietnam/38142/2020	EPI_ISL_416427	?	3/21/20	National Influenza Center, National Institute of Hygiene and Epidemiology (NIHE)	National Influenza Center, National Institute of Hygiene and Epidemiology (NIHE)	Le Quynh Mai et al	https://www.gisaid.org	?	?
Vietnam/VR03-38142/2020	EPI_ISL_408668	?	2/10/20	National Influenza Center - National Institute of Hygiene and Epidemiology (NIHE)	National Influenza Center - National Institute of Hygiene and Epidemiology (NIHE)	Ung Thi Hong Trang et al	https://www.gisaid.org	?	?
Zhejiang/HZ103/2020	EPI_ISL_422425	?	4/10/20	Zhejiang Provincial Center for Disease Control and Prevention	Zhejiang Provincial Center for Disease Control and Prevention	Yanjun Zhang et al	https://www.gisaid.org	?	?
Australia/NSW03/2020	EPI_ISL_408977	?	2/11/20	Serology, Virology and OTDS Laboratories (SAViD), NSW Health Pathology Randwick	NSW Health Pathology - Institute of Clinical Pathology and Medical Research; Centre for Infectious Diseases and Microbiology Laboratory Services; Westmead Hospital; University of Sydney	Eden J-S et al	https://www.gisaid.org	Revealing COVID-19 transmission in Australia by SARS-CoV-2 genome sequencing and agent-based modeling	https://www.nature.com/articles/s41591-020-1000-7
Australia/NSW2153/2020	EPI_ISL_509505	?	8/5/20	Area of Virology, Serology and Virology Division (SAViD), New South Wales Health Pathology Randwick	Area of Virology, Serology and Virology Division (SAViD), New South Wales Health Pathology Randwick	Rawlinson et al	https://www.gisaid.org	?	?
Australia/VIC01/2020	EPI_ISL_406844	MT007544	1/31/20	Monash Medical Centre	Collaboration between the University of Melbourne at The Peter Doherty Institute for Infection and Immunity, and the Victorian Infectious Disease Reference Laboratory	Caly et al	https://www.gisaid.org	Isolation and rapid sharing of the 2019 novel coronavirus (SARS-CoV-2) from the first patient diagnosed with COVID-19 in Australia	https://dx.doi.org/10.5694/mja2.50569
Australia/VIC03/2020	EPI_ISL_416411	?	3/20/20	Victorian Infectious Diseases Reference Laboratory (VIDRL)	Victorian Infectious Diseases Reference Laboratory and Microbiological Diagnostic Unit Public Health Laboratory, Doherty Institute	Caly L. et al	https://www.gisaid.org	Tracking the COVID-19 pandemic in Australia using genomics	https://dx.doi.org/10.1101/2020.05.12.20099929
Beijing/Wuhan_IME-BJ02/2020	EPI_ISL_424356	?	4/6/20	Beijing Institute of Microbiology and Epidemiology	Beijing Institute of Microbiology and Epidemiology	Fan et al	https://www.gisaid.org	?	?
Ganzhou/JX81/2020	EPI_ISL_421242	?	4/7/20	Jiangxi Province Center for Disease Control and Prevention	Jiangxi Province Center for Disease Control and Prevention	JianXiong Li et al	https://www.gisaid.org	?	?
Guangdong/20SF602/2020	EPI_ISL_428464	?	4/21/20	Guangdong Provincial Center for Diseases Control and Prevention;Guangdong Provincial Institute of Public Health	School of Public Health, The University of Hong Kong	Bosheng Li et al	https://www.gisaid.org	?	?
Hangzhou/HZ481/2020	EPI_ISL_418512	?	3/30/20	Hangzhou Center for Disease Control and Prevention	Inspection Center of Hangzhou Center for Disease Control and Prevention	Yu hua et al	https://www.gisaid.org	?	?
Hangzhou/HZ551/2020	EPI_ISL_418513	?	3/30/20	Hangzhou Center for Disease Control and Prevention	Inspection Center of Hangzhou Center for Disease Control and Prevention	Yu hua et al	https://www.gisaid.org	?	?
Hangzhou/HZ576/2020	EPI_ISL_418514	?	3/30/20	Hangzhou Center for Disease Control and Prevention	Inspection Center of Hangzhou Center for Disease Control and Prevention	Yu hua et al	https://www.gisaid.org	?	?
Hangzhou/HZ638/2020	EPI_ISL_418515	?	3/30/20	Hangzhou Center for Disease Control and Prevention	Inspection Center of Hangzhou Center for Disease Control and Prevention	Yu hua et al	https://www.gisaid.org	?	?
Hangzhou/ZJU-01/2020	EPI_ISL_415709	?	3/19/20	State Key Laboratory for Diagnosis and Treatment of Infectious Diseases, National Clinical Research Center for Infectious Diseases, First Affiliated Hospital, Zhejiang University School of Medicine, Hangzhou, China. 310003	State Key Laboratory for Diagnosis and Treatment of Infectious Diseases, National Clinical Research Center for Infectious Diseases, First Affiliated Hospital, Zhejiang University School of Medicine, Hangzhou, China. 310003	Hangping Yao et al	https://www.gisaid.org	Patient-derived mutations impact pathogenicity of SARS-CoV-2	https://dx.doi.org/10.1101/2020.04.14.20060160
Hangzhou/ZJU-03/2020	EPI_ISL_416044	?	3/20/20	State Key Laboratory for Diagnosis and Treatment of Infectious Diseases, National Clinical Research Center for Infectious Diseases, First Affiliated Hospital, Zhejiang University School of Medicine, Hangzhou, China 310003	State Key Laboratory for Diagnosis and Treatment of Infectious Diseases, National Clinical Research Center for Infectious Diseases, First Affiliated Hospital, Zhejiang University School of Medicine, Hangzhou, China 310003	Hangping Yao et al	https://www.gisaid.org	Spread of SARS-CoV-2 in the Icelandic Population	https://dx.doi.org/10.1056/NEJMoa2006100
HongKong/HKPU6_2101/2020	EPI_ISL_417178	?	3/24/20	Department of Pathology, Princess Margaret Hospital	Department of Health Technology and Informatics, Faculty of Health and Social Science, The Hong Kong Polytechnic University	Kenneth Siu-Sing LEUNG et al	https://www.gisaid.org	A territory-wide study of early COVID-19 outbreak in Hong Kong community: A clinical, epidemiological and phylogenomic investigation	https://dx.doi.org/10.1101/2020.03.30.20045740
HongKong/HKU-200723-093/2020	EPI_ISL_497860	?	7/25/20	Department of Microbiology, The University of Hong Kong	Department of Microbiology, The University of Hong Kong	Kelvin K.W. To et al	https://www.gisaid.org	?	?
Japan/AI-I-004/2020	EPI_ISL_407084	LC521925	2/4/20	Department of Virology III, National Institute of Infectious Diseases	Pathogen Genomics Center, National Institute of Infectious Diseases	Tsuyoshi Sekizuka et al	https://www.gisaid.org	?	?
Japan/NA-20-05-1/2020	EPI_ISL_410531	?	2/17/20	Dept. of Pathology, National Institute of Infectious Diseases	Pathogen Genomics Center, National Institute of Infectious Diseases	Tsuyoshi Sekizuka et al	https://www.gisaid.org	?	?
Lishui/LS111/2020	EPI_ISL_429852	?	4/24/20	Centers for Disease Control and Prevention of Lishui	Department of Inspection，Centers for Disease Control and Prevention of Lishui	Wang Xiaoguang et al	https://www.gisaid.org	?	?
Nanchang/JX90/2020	EPI_ISL_421245	?	4/7/20	Jiangxi Province Center for Disease Control and Prevention	Jiangxi Province Center for Disease Control and Prevention	JianXiong Li et al	https://www.gisaid.org	?	?
Shandong/LY006-2/2020	EPI_ISL_414939	?	3/16/20	Shandong Provincial Center for Disease Control and Prevention	Beijing Institute of Microbiology and Epidemiology	Xiao-Lin Jiang et al	https://www.gisaid.org	Transmission Potential of Asymptomatic and Paucisymptomatic Severe Acute Respiratory Syndrome Coronavirus 2 Infections: A 3-Family Cluster Study in China	https://dx.doi.org/10.1093/infdis/jiaa206
Shandong/LY007-2/2020	EPI_ISL_414940	?	3/16/20	Shandong Provincial Center for Disease Control and Prevention	Beijing Institute of Microbiology and Epidemiology	Xiao-Lin Jiang et al	https://www.gisaid.org	Transmission Potential of Asymptomatic and Paucisymptomatic Severe Acute Respiratory Syndrome Coronavirus 2 Infections: A 3-Family Cluster Study in China	https://dx.doi.org/10.1093/infdis/jiaa206
Shanghai/SH0002/2020	EPI_ISL_416316	?	3/20/20	Shanghai Public Health Clinical Center, Shanghai Medical College, Fudan University	National Research Center for Translational Medicine (Shanghai), Ruijin Hospital affiliated to Shanghai Jiao Tong University School of Medicine & Shanghai Public Health Clinical Center	Shengyue Wang et al	https://www.gisaid.org	?	?
Shanghai/SH0003/2020	EPI_ISL_416317	?	3/20/20	Shanghai Public Health Clinical Center, Shanghai Medical College, Fudan University	National Research Center for Translational Medicine (Shanghai), Ruijin Hospital affiliated to Shanghai Jiao Tong University School of Medicine & Shanghai Public Health Clinical Center	Shengyue Wang et al	https://www.gisaid.org	?	?
Sichuan/SC-WCH-315/2020	EPI_ISL_451382	?	5/24/20	West China Hospital of Sichuan University	State Key Laboratory of Biotherapy of Sichuan University	Baowen Du et al	https://www.gisaid.org	International Expansion of a Novel SARS-CoV-2 Mutant	https://dx.doi.org/10.1128/JVI.00567-20
Singapore/2/2020	EPI_ISL_407987	?	2/7/20	Singapore General Hospital	Programme in Emerging Infectious Diseases, Duke-NUS Medical School	Danielle E Anderson et al	https://www.gisaid.org	Discovery of a 382-nt deletion during the early evolution of SARS-CoV-2	https://dx.doi.org/doi/10.1101/2020.03.11.987222
SouthKorea/KCDC03/2020	EPI_ISL_407193	?	2/4/20	Korea Centers for Disease Control & Prevention (KCDC) Center for Laboratory Control of Infectious Diseases Division of Viral Diseases	Korea Centers for Disease Control & Prevention (KCDC) Center for Laboratory Control of Infectious Diseases Division of Viral Diseases	Jeong-Min Kim et al	https://www.gisaid.org	Identification of Coronavirus Isolated from a Patient in Korea with COVID-19	https://www.ncbi.nlm.nih.gov/pmc/articles/PMC7045880/
Taiwan/CGMH-CGU-01/2020	EPI_ISL_411915	?	2/21/20	Laboratory Medicine	Department of Laboratory Medicine, Lin-Kou Chang Gung Memorial Hospital, Taoyuan, Taiwan.	Kuo-Chien Tsao et al	https://www.gisaid.org	SARS-CoV-2 genomic surveillance in Taiwan revealed novel ORF8-deletion mutant and clade possibly associated with infections in Middle East	https://dx.doi.org/10.1080/22221751.2020.1782271
Thailand/Bangkok_237/2020	EPI_ISL_447912	?	5/19/20	n/a	National Institute of Health. Department of medical Sciences, Ministry of Public Health, Thailand	Pilailuk et al	https://www.gisaid.org	?	?
Thailand/Phuket_247/2020	EPI_ISL_447914	?	5/19/20	n/a	National Institute of Health. Department of medical Sciences, Ministry of Public Health, Thailand	Pilailuk et al	https://www.gisaid.org	?	?
Thailand/SI200433-NT/2020	EPI_ISL_437621	?	5/8/20	unknown	Faculty of Medicine	Rodpan et al	https://www.gisaid.org	?	?
Thailand/SI200468-NT/2020	EPI_ISL_437620	?	5/8/20	unknown	Faculty of Medicine	Rodpan et al	https://www.gisaid.org	?	?
USA/WA1-A12/2020	EPI_ISL_407214	MT020880	2/4/20	Washington State Department of Health	Pathogen Discovery, Respiratory Viruses Branch, Division of Viral Diseases, Centers for Disease Control and Prevention	Krista Queen et al	https://www.gisaid.org	?	?
USA/WA1-F6/2020	EPI_ISL_407215	MT020881	2/4/20	Washington State Department of Health	Pathogen Discovery, Respiratory Viruses Branch, Division of Viral Diseases, Centers for Disease Control and Prevention	Krista Queen et al	https://www.gisaid.org	?	?
Wuhan/0125-A137/2020	EPI_ISL_493149	?	7/21/20	National Virus Resource Center, Chinese Academy of Sciences, Wuhan 430071, China	Computational Virology Group, Center for Bacteria and Viruses Resources and Bioinformation, Wuhan Institute of Virology, Chinese Academy of Sciences，Wuhan 430071, China	Jianjun Chen et al	https://www.gisaid.org	?	?
Wuhan/0125-A142/2020	EPI_ISL_493150	?	7/21/20	National Virus Resource Center, Chinese Academy of Sciences, Wuhan 430071, China	Computational Virology Group, Center for Bacteria and Viruses Resources and Bioinformation, Wuhan Institute of Virology, Chinese Academy of Sciences，Wuhan 430071, China	Jianjun Chen et al	https://www.gisaid.org	?	?
Wuhan/0125-A145/2020	EPI_ISL_493151	?	7/21/20	National Virus Resource Center, Chinese Academy of Sciences, Wuhan 430071, China	Computational Virology Group, Center for Bacteria and Viruses Resources and Bioinformation, Wuhan Institute of Virology, Chinese Academy of Sciences，Wuhan 430071, China	Jianjun Chen et al	https://www.gisaid.org	?	?
Wuhan/0125-A148/2020	EPI_ISL_493152	?	7/21/20	National Virus Resource Center, Chinese Academy of Sciences, Wuhan 430071, China	Computational Virology Group, Center for Bacteria and Viruses Resources and Bioinformation, Wuhan Institute of Virology, Chinese Academy of Sciences，Wuhan 430071, China	Jianjun Chen et al	https://www.gisaid.org	?	?
Wuhan/0125-A152/2020	EPI_ISL_493153	?	7/21/20	National Virus Resource Center, Chinese Academy of Sciences, Wuhan 430071, China	Computational Virology Group, Center for Bacteria and Viruses Resources and Bioinformation, Wuhan Institute of Virology, Chinese Academy of Sciences，Wuhan 430071, China	Jianjun Chen et al	https://www.gisaid.org	?	?
Wuhan/0125-A153/2020	EPI_ISL_493154	?	7/21/20	National Virus Resource Center, Chinese Academy of Sciences, Wuhan 430071, China	Computational Virology Group, Center for Bacteria and Viruses Resources and Bioinformation, Wuhan Institute of Virology, Chinese Academy of Sciences，Wuhan 430071, China	Jianjun Chen et al	https://www.gisaid.org	?	?
Wuhan/0125-A160/2020	EPI_ISL_493155	?	7/21/20	National Virus Resource Center, Chinese Academy of Sciences, Wuhan 430071, China	Computational Virology Group, Center for Bacteria and Viruses Resources and Bioinformation, Wuhan Institute of Virology, Chinese Academy of Sciences，Wuhan 430071, China	Jianjun Chen et al	https://www.gisaid.org	?	?
Wuhan/0125-A163/2020	EPI_ISL_493156	?	7/21/20	National Virus Resource Center, Chinese Academy of Sciences, Wuhan 430071, China	Computational Virology Group, Center for Bacteria and Viruses Resources and Bioinformation, Wuhan Institute of Virology, Chinese Academy of Sciences，Wuhan 430071, China	Jianjun Chen et al	https://www.gisaid.org	?	?
Wuhan/0125-A164/2020	EPI_ISL_493157	?	7/21/20	National Virus Resource Center, Chinese Academy of Sciences, Wuhan 430071, China	Computational Virology Group, Center for Bacteria and Viruses Resources and Bioinformation, Wuhan Institute of Virology, Chinese Academy of Sciences，Wuhan 430071, China	Jianjun Chen et al	https://www.gisaid.org	?	?
Wuhan/0125-A167/2020	EPI_ISL_493158	?	7/21/20	National Virus Resource Center, Chinese Academy of Sciences, Wuhan 430071, China	Computational Virology Group, Center for Bacteria and Viruses Resources and Bioinformation, Wuhan Institute of Virology, Chinese Academy of Sciences，Wuhan 430071, China	Jianjun Chen et al	https://www.gisaid.org	?	?
Wuhan/0125-A168/2020	EPI_ISL_493159	?	7/21/20	National Virus Resource Center, Chinese Academy of Sciences, Wuhan 430071, China	Computational Virology Group, Center for Bacteria and Viruses Resources and Bioinformation, Wuhan Institute of Virology, Chinese Academy of Sciences，Wuhan 430071, China	Jianjun Chen et al	https://www.gisaid.org	?	?
Wuhan/0125-A170/2020	EPI_ISL_493161	?	7/21/20	National Virus Resource Center, Chinese Academy of Sciences, Wuhan 430071, China	Computational Virology Group, Center for Bacteria and Viruses Resources and Bioinformation, Wuhan Institute of Virology, Chinese Academy of Sciences，Wuhan 430071, China	Jianjun Chen et al	https://www.gisaid.org	?	?
Wuhan/0125-A174/2020	EPI_ISL_493163	?	7/21/20	National Virus Resource Center, Chinese Academy of Sciences, Wuhan 430071, China	Computational Virology Group, Center for Bacteria and Viruses Resources and Bioinformation, Wuhan Institute of Virology, Chinese Academy of Sciences，Wuhan 430071, China	Jianjun Chen et al	https://www.gisaid.org	?	?
Wuhan/0125-A182/2020	EPI_ISL_493164	?	7/21/20	National Virus Resource Center, Chinese Academy of Sciences, Wuhan 430071, China	Computational Virology Group, Center for Bacteria and Viruses Resources and Bioinformation, Wuhan Institute of Virology, Chinese Academy of Sciences，Wuhan 430071, China	Jianjun Chen et al	https://www.gisaid.org	?	?
Wuhan/0125-A191/2020	EPI_ISL_493165	?	7/21/20	National Virus Resource Center, Chinese Academy of Sciences, Wuhan 430071, China	Computational Virology Group, Center for Bacteria and Viruses Resources and Bioinformation, Wuhan Institute of Virology, Chinese Academy of Sciences，Wuhan 430071, China	Jianjun Chen et al	https://www.gisaid.org	?	?
Wuhan/0125-A192/2020	EPI_ISL_493166	?	7/21/20	National Virus Resource Center, Chinese Academy of Sciences, Wuhan 430071, China	Computational Virology Group, Center for Bacteria and Viruses Resources and Bioinformation, Wuhan Institute of Virology, Chinese Academy of Sciences，Wuhan 430071, China	Jianjun Chen et al	https://www.gisaid.org	?	?
Wuhan/YB012504/2020	EPI_ISL_450489	?	3/30/20	Wuhan Institute of Virology, Chinese Academy of Sciences	Wuhan Institute of Virology, Chinese Academy of Sciences	Si et al	https://www.gisaid.org	?	?
Wuhan/YB012506/2020	EPI_ISL_450504	?	3/30/20	unknown	CAS Key Laboratory of Special Pathogens and Biosafety and Center for Emerging Infectious Diseases	Si et al	https://www.gisaid.org	?	?
Xinyu/JX122/2020	EPI_ISL_421249	?	4/7/20	Jiangxi Province Center for Disease Control and Prevention	Jiangxi Province Center for Disease Control and Prevention	JianXiong Li et al	https://www.gisaid.org	?	?
Beijing/105/2020	EPI_ISL_413518	?	3/2/20	Infectious Disease Control Center, Center for Disease Control and Prevention of PLA	Infectious Disease Control Center, Center for Disease Control and Prevention of PLA	Li et al	https://www.gisaid.org	?	?
Changzhou/JS27/2020	EPI_ISL_455680	?	5/29/20	Institute of pathogenic microbiology, Jiangsu Provincial Center for Disease Control and Prevention	Institute of pathogenic microbiology, Jiangsu Provincial Center for Disease Control and Prevention	Cui et al	https://www.gisaid.org	?	?
Guangdong/20SF629/2020	EPI_ISL_428466	?	4/21/20	Guangdong Provincial Center for Diseases Control and Prevention;Guangdong Provincial Institute of Public Health	School of Public Health, The University of Hong Kong	Bosheng Li et al	https://www.gisaid.org	?	?
Guangdong/20SF630/2020	EPI_ISL_428467	?	4/21/20	Guangdong Provincial Center for Diseases Control and Prevention;Guangdong Provincial Institute of Public Health	School of Public Health, The University of Hong Kong	Bosheng Li et al	https://www.gisaid.org	?	?
Guangdong/20SF632/2020	EPI_ISL_428468	?	4/21/20	Guangdong Provincial Center for Diseases Control and Prevention;Guangdong Provincial Institute of Public Health	School of Public Health, The University of Hong Kong	Bosheng Li et al	https://www.gisaid.org	?	?
Hangzhou/ZJU-02/2020	EPI_ISL_416042	?	3/20/20	State Key Laboratory for Diagnosis and Treatment of Infectious Diseases, National Clinical Research Center for Infectious Diseases, First Affiliated Hospital, Zhejiang University School of Medicine, Hangzhou, China. 310003	State Key Laboratory for Diagnosis and Treatment of Infectious Diseases, National Clinical Research Center for Infectious Diseases, First Affiliated Hospital, Zhejiang University School of Medicine, Hangzhou, China. 310003	Hangping Yao et al	https://www.gisaid.org	Spread of SARS-CoV-2 in the Icelandic Population	https://dx.doi.org/10.1056/NEJMoa2006100
Hangzhou/ZJU-08/2020	EPI_ISL_416473	?	3/22/20	State Key Laboratory for Diagnosis and Treatment of Infectious Diseases, National Clinical Research Center for Infectious Diseases, First Affiliated Hospital, Zhejiang University School of Medicine, Hangzhou, China 310003	State Key Laboratory for Diagnosis and Treatment of Infectious Diseases, National Clinical Research Center for Infectious Diseases, First Affiliated Hospital, Zhejiang University School of Medicine, Hangzhou, China 310003	Hangping Yao et al	https://www.gisaid.org	Spread of SARS-CoV-2 in the Icelandic Population	https://dx.doi.org/10.1056/NEJMoa2006100
Jian/JX129/2020	EPI_ISL_421253	?	4/7/20	Jiangxi Province Center for Disease Control and Prevention	Jiangxi Province Center for Disease Control and Prevention	JianXiong Li et al	https://www.gisaid.org	?	?
Shandong/LY004-2/2020	EPI_ISL_414937	?	3/16/20	Shandong Provincial Center for Disease Control and Prevention	Beijing Institute of Microbiology and Epidemiology	Xiao-Lin Jiang et al	https://www.gisaid.org	Transmission Potential of Asymptomatic and Paucisymptomatic Severe Acute Respiratory Syndrome Coronavirus 2 Infections: A 3-Family Cluster Study in China	https://dx.doi.org/10.1093/infdis/jiaa206
Shangrao/JX105/2020	EPI_ISL_421239	?	4/7/20	Jiangxi Province Center for Disease Control and Prevention	Jiangxi Province Center for Disease Control and Prevention	JianXiong Li et al	https://www.gisaid.org	?	?
Sichuan/SC-GA-062/2020	EPI_ISL_451313	?	5/24/20	West China Hospital of Sichuan University	State Key Laboratory of Biotherapy of Sichuan University	Baowen Du et al	https://www.gisaid.org	?	?
Sichuan/SC-PHCC2-045/2020	EPI_ISL_451365	?	5/24/20	West China Hospital of Sichuan University	State Key Laboratory of Biotherapy of Sichuan University	Baowen Du et al	https://www.gisaid.org	?	?
Thailand/Bangkok_269/2020	EPI_ISL_447915	?	5/19/20	n/a	National Institute of Health. Department of medical Sciences, Ministry of Public Health, Thailand	Pilailuk et al	https://www.gisaid.org	?	?
Thailand/SI200478-NST/2020	EPI_ISL_437619	?	5/8/20	unknown	Faculty of Medicine	Rodpan et al	https://www.gisaid.org	?	?
Wuhan/0126-C10/2020	EPI_ISL_493169	?	7/21/20	National Virus Resource Center, Chinese Academy of Sciences, Wuhan 430071, China	Computational Virology Group, Center for Bacteria and Viruses Resources and Bioinformation, Wuhan Institute of Virology, Chinese Academy of Sciences，Wuhan 430071, China	Jianjun Chen et al	https://www.gisaid.org	?	?
Wuhan/0126-C100/2020	EPI_ISL_493182	?	7/21/20	National Virus Resource Center, Chinese Academy of Sciences, Wuhan 430071, China	Computational Virology Group, Center for Bacteria and Viruses Resources and Bioinformation, Wuhan Institute of Virology, Chinese Academy of Sciences，Wuhan 430071, China	Jianjun Chen et al	https://www.gisaid.org	?	?
Wuhan/0126-C101/2020	EPI_ISL_493183	?	7/21/20	National Virus Resource Center, Chinese Academy of Sciences, Wuhan 430071, China	Computational Virology Group, Center for Bacteria and Viruses Resources and Bioinformation, Wuhan Institute of Virology, Chinese Academy of Sciences，Wuhan 430071, China	Jianjun Chen et al	https://www.gisaid.org	?	?
Wuhan/0126-C102/2020	EPI_ISL_493184	?	7/21/20	National Virus Resource Center, Chinese Academy of Sciences, Wuhan 430071, China	Computational Virology Group, Center for Bacteria and Viruses Resources and Bioinformation, Wuhan Institute of Virology, Chinese Academy of Sciences，Wuhan 430071, China	Jianjun Chen et al	https://www.gisaid.org	?	?
Wuhan/0126-C103/2020	EPI_ISL_493185	?	7/21/20	National Virus Resource Center, Chinese Academy of Sciences, Wuhan 430071, China	Computational Virology Group, Center for Bacteria and Viruses Resources and Bioinformation, Wuhan Institute of Virology, Chinese Academy of Sciences，Wuhan 430071, China	Jianjun Chen et al	https://www.gisaid.org	?	?
Wuhan/0126-C106/2020	EPI_ISL_493186	?	7/21/20	National Virus Resource Center, Chinese Academy of Sciences, Wuhan 430071, China	Computational Virology Group, Center for Bacteria and Viruses Resources and Bioinformation, Wuhan Institute of Virology, Chinese Academy of Sciences，Wuhan 430071, China	Jianjun Chen et al	https://www.gisaid.org	?	?
Wuhan/0126-C109/2020	EPI_ISL_493188	?	7/21/20	National Virus Resource Center, Chinese Academy of Sciences, Wuhan 430071, China	Computational Virology Group, Center for Bacteria and Viruses Resources and Bioinformation, Wuhan Institute of Virology, Chinese Academy of Sciences，Wuhan 430071, China	Jianjun Chen et al	https://www.gisaid.org	?	?
Wuhan/0126-C111/2020	EPI_ISL_493189	?	7/21/20	National Virus Resource Center, Chinese Academy of Sciences, Wuhan 430071, China	Computational Virology Group, Center for Bacteria and Viruses Resources and Bioinformation, Wuhan Institute of Virology, Chinese Academy of Sciences，Wuhan 430071, China	Jianjun Chen et al	https://www.gisaid.org	?	?
Wuhan/0126-C12/2020	EPI_ISL_493170	?	7/21/20	National Virus Resource Center, Chinese Academy of Sciences, Wuhan 430071, China	Computational Virology Group, Center for Bacteria and Viruses Resources and Bioinformation, Wuhan Institute of Virology, Chinese Academy of Sciences，Wuhan 430071, China	Jianjun Chen et al	https://www.gisaid.org	?	?
Wuhan/0126-C13/2020	EPI_ISL_493171	?	7/21/20	National Virus Resource Center, Chinese Academy of Sciences, Wuhan 430071, China	Computational Virology Group, Center for Bacteria and Viruses Resources and Bioinformation, Wuhan Institute of Virology, Chinese Academy of Sciences，Wuhan 430071, China	Jianjun Chen et al	https://www.gisaid.org	?	?
Wuhan/0126-C14/2020	EPI_ISL_493172	?	7/21/20	National Virus Resource Center, Chinese Academy of Sciences, Wuhan 430071, China	Computational Virology Group, Center for Bacteria and Viruses Resources and Bioinformation, Wuhan Institute of Virology, Chinese Academy of Sciences，Wuhan 430071, China	Jianjun Chen et al	https://www.gisaid.org	?	?
Wuhan/0126-C26/2020	EPI_ISL_493173	?	7/21/20	National Virus Resource Center, Chinese Academy of Sciences, Wuhan 430071, China	Computational Virology Group, Center for Bacteria and Viruses Resources and Bioinformation, Wuhan Institute of Virology, Chinese Academy of Sciences，Wuhan 430071, China	Jianjun Chen et al	https://www.gisaid.org	?	?
Wuhan/0126-C31/2020	EPI_ISL_493174	?	7/21/20	National Virus Resource Center, Chinese Academy of Sciences, Wuhan 430071, China	Computational Virology Group, Center for Bacteria and Viruses Resources and Bioinformation, Wuhan Institute of Virology, Chinese Academy of Sciences，Wuhan 430071, China	Jianjun Chen et al	https://www.gisaid.org	?	?
Wuhan/0126-C43/2020	EPI_ISL_493175	?	7/21/20	National Virus Resource Center, Chinese Academy of Sciences, Wuhan 430071, China	Computational Virology Group, Center for Bacteria and Viruses Resources and Bioinformation, Wuhan Institute of Virology, Chinese Academy of Sciences，Wuhan 430071, China	Jianjun Chen et al	https://www.gisaid.org	?	?
Wuhan/0126-C45/2020	EPI_ISL_493176	?	7/21/20	National Virus Resource Center, Chinese Academy of Sciences, Wuhan 430071, China	Computational Virology Group, Center for Bacteria and Viruses Resources and Bioinformation, Wuhan Institute of Virology, Chinese Academy of Sciences，Wuhan 430071, China	Jianjun Chen et al	https://www.gisaid.org	?	?
Wuhan/0126-C47/2020	EPI_ISL_493177	?	7/21/20	National Virus Resource Center, Chinese Academy of Sciences, Wuhan 430071, China	Computational Virology Group, Center for Bacteria and Viruses Resources and Bioinformation, Wuhan Institute of Virology, Chinese Academy of Sciences，Wuhan 430071, China	Jianjun Chen et al	https://www.gisaid.org	?	?
Wuhan/0126-C5/2020	EPI_ISL_493167	?	7/21/20	National Virus Resource Center, Chinese Academy of Sciences, Wuhan 430071, China	Computational Virology Group, Center for Bacteria and Viruses Resources and Bioinformation, Wuhan Institute of Virology, Chinese Academy of Sciences，Wuhan 430071, China	Jianjun Chen et al	https://www.gisaid.org	?	?
Wuhan/0126-C7/2020	EPI_ISL_493168	?	7/21/20	National Virus Resource Center, Chinese Academy of Sciences, Wuhan 430071, China	Computational Virology Group, Center for Bacteria and Viruses Resources and Bioinformation, Wuhan Institute of Virology, Chinese Academy of Sciences，Wuhan 430071, China	Jianjun Chen et al	https://www.gisaid.org	?	?
Wuhan/0126-C77/2020	EPI_ISL_493178	?	7/21/20	National Virus Resource Center, Chinese Academy of Sciences, Wuhan 430071, China	Computational Virology Group, Center for Bacteria and Viruses Resources and Bioinformation, Wuhan Institute of Virology, Chinese Academy of Sciences，Wuhan 430071, China	Jianjun Chen et al	https://www.gisaid.org	?	?
Wuhan/0126-C93/2020	EPI_ISL_493179	?	7/21/20	National Virus Resource Center, Chinese Academy of Sciences, Wuhan 430071, China	Computational Virology Group, Center for Bacteria and Viruses Resources and Bioinformation, Wuhan Institute of Virology, Chinese Academy of Sciences，Wuhan 430071, China	Jianjun Chen et al	https://www.gisaid.org	?	?
Wuhan/0126-C94/2020	EPI_ISL_493180	?	7/21/20	National Virus Resource Center, Chinese Academy of Sciences, Wuhan 430071, China	Computational Virology Group, Center for Bacteria and Viruses Resources and Bioinformation, Wuhan Institute of Virology, Chinese Academy of Sciences，Wuhan 430071, China	Jianjun Chen et al	https://www.gisaid.org	?	?
Wuhan/0126-C98/2020	EPI_ISL_493181	?	7/21/20	National Virus Resource Center, Chinese Academy of Sciences, Wuhan 430071, China	Computational Virology Group, Center for Bacteria and Viruses Resources and Bioinformation, Wuhan Institute of Virology, Chinese Academy of Sciences，Wuhan 430071, China	Jianjun Chen et al	https://www.gisaid.org	?	?
Wuhan/YB012602/2020	EPI_ISL_450503	?	3/30/20	unknown	CAS Key Laboratory of Special Pathogens and Biosafety and Center for Emerging Infectious Diseases	Si et al	https://www.gisaid.org	?	?
Wuhan/YB012605/2020	EPI_ISL_450502	?	3/30/20	unknown	CAS Key Laboratory of Special Pathogens and Biosafety and Center for Emerging Infectious Diseases	Si et al	https://www.gisaid.org	?	?
Wuhan/YB012611/2020	EPI_ISL_450501	?	3/30/20	unknown	CAS Key Laboratory of Special Pathogens and Biosafety and Center for Emerging Infectious Diseases	Si et al	https://www.gisaid.org	?	?
Xinyu/JX124/2020	EPI_ISL_421260	?	4/7/20	Jiangxi Province Center for Disease Control and Prevention	Jiangxi Province Center for Disease Control and Prevention	JianXiong Li et al	https://www.gisaid.org	?	?
Zhejiang/CN3/2020	EPI_ISL_455686	?	5/29/20	unknown	Department of Microbiology	Gao et al	https://www.gisaid.org	?	?
Zhejiang/CN4/2020	EPI_ISL_455687	?	5/29/20	unknown	Department of Microbiology	Gao et al	https://www.gisaid.org	?	?
Beijing/Wuhan_IME-BJ05/2020	EPI_ISL_424359	?	4/6/20	Beijing Institute of Microbiology and Epidemiology	Beijing Institute of Microbiology and Epidemiology	Fan et al	https://www.gisaid.org	?	?
Cambodia/0012/2020	EPI_ISL_411902	?	2/21/20	Virology Unit, Institut Pasteur du Cambodge.	Virology Unit, Institut Pasteur du Cambodge (Sequencing done by: Jessica E Manning/Jennifer A Bohl at Malaria and Vector Research Research Laboratory, National Institute of Allergy and Infectious Diseases and Vida Ahyong from Chan-Zuckerberg Biohub)	Erik A Karlsson et al	https://www.gisaid.org	Whole genome and phylogenetic analysis of two SARS-CoV-2 strains isolated in Italy in January and February 2020: additional clues on multiple introductions and further circulation in Europe	https://dx.doi.org/10.2807/1560-7917.ES.2020.25.13.2000305
Guangdong/20SF665/2020	EPI_ISL_428469	?	4/21/20	Guangdong Provincial Center for Diseases Control and Prevention;Guangdong Provincial Institute of Public Health	School of Public Health, The University of Hong Kong	Bosheng Li et al	https://www.gisaid.org	?	?
Guangdong/20SF684/2020	EPI_ISL_428470	?	4/21/20	Guangdong Provincial Center for Diseases Control and Prevention;Guangdong Provincial Institute of Public Health	School of Public Health, The University of Hong Kong	Bosheng Li et al	https://www.gisaid.org	?	?
Guangdong/20SF685/2020	EPI_ISL_428471	?	4/21/20	Guangdong Provincial Center for Diseases Control and Prevention;Guangdong Provincial Institute of Public Health	School of Public Health, The University of Hong Kong	Bosheng Li et al	https://www.gisaid.org	?	?
Guangdong/20SF758/2020	EPI_ISL_428473	?	4/21/20	Guangdong Provincial Center for Diseases Control and Prevention;Guangdong Provincial Institute of Public Health	School of Public Health, The University of Hong Kong	Bosheng Li et al	https://www.gisaid.org	?	?
Guangzhou/GZMU0057/2020	EPI_ISL_429100	?	4/23/20	The First Affiliated Hospital of Guangzhou Medical University	BGI-shenzhen & The First Affiliated Hospital of Guangzhou Medical University	et al	https://www.gisaid.org	?	?
Guangzhou/GZMU0058/2020	EPI_ISL_429101	?	4/23/20	The First Affiliated Hospital of Guangzhou Medical University	BGI-shenzhen & The First Affiliated Hospital of Guangzhou Medical University	et al	https://www.gisaid.org	?	?
Guangzhou/GZMU0059/2020	EPI_ISL_429102	?	4/23/20	The First Affiliated Hospital of Guangzhou Medical University	BGI-shenzhen & The First Affiliated Hospital of Guangzhou Medical University	et al	https://www.gisaid.org	?	?
HongKong/HKU-903b/2020	EPI_ISL_434566	?	2/24/20	unknown	Microbiology, The University of Hong Kong	To et al	https://www.gisaid.org	?	?
HongKong/HKU-907a/2020	EPI_ISL_434567	?	2/24/20	unknown	Microbiology, The University of Hong Kong	To et al	https://www.gisaid.org	?	?
HongKong/HKU-908a/2020	EPI_ISL_434569	?	2/24/20	unknown	Microbiology, The University of Hong Kong	To et al	https://www.gisaid.org	?	?
India/MH-1-27/2020	EPI_ISL_413522	?	3/6/20	Indian Council of Medical Research - National Institute of Virology	National Influenza Center, Indian Council of Medical Research - National Institute of Virology	Potdar V et al	https://www.gisaid.org	Full-genome sequences of the first two SARS-CoV-2 viruses from India	https://dx.doi.org/10.4103/ijmr.IJMR_663_20
Jian/JX169/2020	EPI_ISL_421256	?	4/7/20	Jiangxi Province Center for Disease Control and Prevention	Jiangxi Province Center for Disease Control and Prevention	JianXiong Li et al	https://www.gisaid.org	?	?
Nanchang/JX149/2020	EPI_ISL_421247	?	4/7/20	Jiangxi Province Center for Disease Control and Prevention	Jiangxi Province Center for Disease Control and Prevention	JianXiong Li et al	https://www.gisaid.org	?	?
Pingxiang/JX151/2020	EPI_ISL_421259	?	4/7/20	Jiangxi Province Center for Disease Control and Prevention	Jiangxi Province Center for Disease Control and Prevention	JianXiong Li et al	https://www.gisaid.org	?	?
Shaoxing/01/2020	EPI_ISL_463889	?	6/10/20	Shaoxing Center for Disease Control and Prevention	Department of Pathology and Laboratory Medicine, University of California Los Angeles	Jinkun Chen et al	https://www.gisaid.org	?	?
Sichuan/SC-MY-053/2020	EPI_ISL_451319	?	5/24/20	West China Hospital of Sichuan University	State Key Laboratory of Biotherapy of Sichuan University	Baowen Du et al	https://www.gisaid.org	?	?
Sichuan/SC-MY-054/2020	EPI_ISL_451320	?	5/24/20	West China Hospital of Sichuan University	State Key Laboratory of Biotherapy of Sichuan University	Baowen Du et al	https://www.gisaid.org	?	?
Sichuan/SC-PHCC1-032/2020	EPI_ISL_451353	?	5/24/20	West China Hospital of Sichuan University	State Key Laboratory of Biotherapy of Sichuan University	Baowen Du et al	https://www.gisaid.org	?	?
Sichuan/SC-PHCC2-039/2020	EPI_ISL_451359	?	5/24/20	West China Hospital of Sichuan University	State Key Laboratory of Biotherapy of Sichuan University	Baowen Du et al	https://www.gisaid.org	?	?
Sichuan/SC-WCH-311/2020	EPI_ISL_451381	?	5/24/20	West China Hospital of Sichuan University	State Key Laboratory of Biotherapy of Sichuan University	Baowen Du et al	https://www.gisaid.org	?	?
Sichuan/SC-WCH3-255/2020	EPI_ISL_451384	?	5/24/20	West China Hospital of Sichuan University	State Key Laboratory of Biotherapy of Sichuan University	Baowen Du et al	https://www.gisaid.org	?	?
Sichuan/SC-WCH4-285/2020	EPI_ISL_451387	?	5/24/20	West China Hospital of Sichuan University	State Key Laboratory of Biotherapy of Sichuan University	Baowen Du et al	https://www.gisaid.org	?	?
Singapore/15/2020	EPI_ISL_418996	?	4/1/20	National Public Health Laboratory, National Centre for Infectious Diseases	National Public Health Laboratory, National Centre for Infectious Diseases	Mak TM et al	https://www.gisaid.org	?	?
Singapore/165/2020	EPI_ISL_462283	?	6/8/20	National Public Health Laboratory, National Centre for Infectious Diseases	National Public Health Laboratory, National Centre for Infectious Diseases	Mak TM et al	https://www.gisaid.org	?	?
Singapore/7/2020	EPI_ISL_410713	?	2/18/20	National Public Health Laboratory, National Centre for Infectious Diseases	National Public Health Laboratory, National Centre for Infectious Diseases	Octavia S et al	https://www.gisaid.org	?	?
USA/CA6/2020	EPI_ISL_410044	MT044258	2/11/20	California Department of Public Health	Pathogen Discovery, Respiratory Viruses Branch, Division of Viral Diseases, Centers for Disease Control and Prevention	Jing Zhang et al	https://www.gisaid.org	First 12 patients with coronavirus disease 2019 (COVID-19) in the United States	https://dx.doi.org/10.1101/2020.03.09.20032896
Australia/QLD01/2020	EPI_ISL_407894	?	2/6/20	Pathology Queensland	Public Health Virology Laboratory	Ben Huang et al	https://www.gisaid.org	?	?
Beijing/231/2020	EPI_ISL_413519	?	3/2/20	Infectious Disease Control Center, Center for Disease Control and Prevention of PLA	Infectious Disease Control Center, Center for Disease Control and Prevention of PLA	Li et al	https://www.gisaid.org	?	?
Beijing/233/2020	EPI_ISL_413520	?	3/2/20	Infectious Disease Control Center, Center for Disease Control and Prevention of PLA	Infectious Disease Control Center, Center for Disease Control and Prevention of PLA	Li et al	https://www.gisaid.org	?	?
Beijing/235/2020	EPI_ISL_413521	?	3/2/20	Infectious Disease Control Center, Center for Disease Control and Prevention of PLA	Infectious Disease Control Center, Center for Disease Control and Prevention of PLA	Li et al	https://www.gisaid.org	?	?
Beijing/Wuhan_IME-BJ03/2020	EPI_ISL_424357	?	4/6/20	Beijing Institute of Microbiology and Epidemiology	Beijing Institute of Microbiology and Epidemiology	Fan et al	https://www.gisaid.org	?	?
Beijing/Wuhan_IME-BJ04/2020	EPI_ISL_424358	?	4/6/20	Beijing Institute of Microbiology and Epidemiology	Beijing Institute of Microbiology and Epidemiology	Fan et al	https://www.gisaid.org	?	?
France/IDF0386-islP1/2020	EPI_ISL_411219	?	2/19/20	Department of Infectious and Tropical Diseases, Bichat Claude Bernard Hospital, Paris	Laboratoire Virpath, CIRI U111, UCBL1, INSERM, CNRS, ENS Lyon	Olivier Terrier et al	https://www.gisaid.org	Whole genome and phylogenetic analysis of two SARS-CoV-2 strains isolated in Italy in January and February 2020: additional clues on multiple introductions and further circulation in Europe	https://dx.doi.org/10.2807/1560-7917.ES.2020.25.13.2000305
France/IDF0386-islP3/2020	EPI_ISL_411220	?	2/19/20	Department of Infectious and Tropical Diseases, Bichat Claude Bernard Hospital, Paris	Laboratoire Virpath, CIRI U111, UCBL1, INSERM, CNRS, ENS Lyon	Olivier Terrier et al	https://www.gisaid.org	Whole genome and phylogenetic analysis of two SARS-CoV-2 strains isolated in Italy in January and February 2020: additional clues on multiple introductions and further circulation in Europe	https://dx.doi.org/10.2807/1560-7917.ES.2020.25.13.2000305
Germany/BY-ChVir-1020/2020	EPI_ISL_450200	?	3/28/20	Department of Virology	Department of Virology	Boehmer et al	https://www.gisaid.org	?	?
Germany/BY-ChVir-929-2/2020	EPI_ISL_450198	?	3/28/20	Department of Virology	Department of Virology	Boehmer et al	https://www.gisaid.org	?	?
Germany/BY-ChVir-929/2020	EPI_ISL_406862	?	1/31/20	Charité Universitätsmedizin Berlin, Institute of Virology; Institut für Mikrobiologie der Bundeswehr, Munich	Charité Universitätsmedizin Berlin, Institute of Virology	Victor M Corman et al	https://www.gisaid.org	Whole genome and phylogenetic analysis of two SARS-CoV-2 strains isolated in Italy in January and February 2020: additional clues on multiple introductions and further circulation in Europe	https://dx.doi.org/10.2807/1560-7917.ES.2020.25.13.2000305
Guangdong/20SF753/2020	EPI_ISL_428472	?	4/21/20	Guangdong Provincial Center for Diseases Control and Prevention;Guangdong Provincial Institute of Public Health	School of Public Health, The University of Hong Kong	Bosheng Li et al	https://www.gisaid.org	?	?
Guangdong/20SF808/2020	EPI_ISL_428474	?	4/21/20	Guangdong Provincial Center for Diseases Control and Prevention;Guangdong Provincial Institute of Public Health	School of Public Health, The University of Hong Kong	Bosheng Li et al	https://www.gisaid.org	?	?
Guangdong/20SF812/2020	EPI_ISL_428475	?	4/21/20	Guangdong Provincial Center for Diseases Control and Prevention;Guangdong Provincial Institute of Public Health	School of Public Health, The University of Hong Kong	Bosheng Li et al	https://www.gisaid.org	?	?
Guangdong/20SF813/2020	EPI_ISL_428476	?	4/21/20	Guangdong Provincial Center for Diseases Control and Prevention;Guangdong Provincial Institute of Public Health	School of Public Health, The University of Hong Kong	Bosheng Li et al	https://www.gisaid.org	?	?
Guangdong/20SF822/2020	EPI_ISL_428477	?	4/21/20	Guangdong Provincial Center for Diseases Control and Prevention;Guangdong Provincial Institute of Public Health	School of Public Health, The University of Hong Kong	Bosheng Li et al	https://www.gisaid.org	?	?
Hangzhou/ZJU-09/2020	EPI_ISL_416474	?	3/22/20	State Key Laboratory for Diagnosis and Treatment of Infectious Diseases, National Clinical Research Center for Infectious Diseases, First Affiliated Hospital, Zhejiang University School of Medicine, Hangzhou, China 310003	State Key Laboratory for Diagnosis and Treatment of Infectious Diseases, National Clinical Research Center for Infectious Diseases, First Affiliated Hospital, Zhejiang University School of Medicine, Hangzhou, China 310003	Hangping Yao et al	https://www.gisaid.org	Spread of SARS-CoV-2 in the Icelandic Population	https://dx.doi.org/10.1056/NEJMoa2006100
Lishui/LS556/2020	EPI_ISL_429853	?	4/24/20	Centers for Disease Control and Prevention of Lishui	Department of Inspection，Centers for Disease Control and Prevention of Lishui	Wang Xiaoguang et al	https://www.gisaid.org	?	?
Malaysia/IMR_WC085/2020	EPI_ISL_430443	?	4/27/20	Institute for Medical Research, Infectious Disease Research Centre, National Institutes of Health, Ministry of Health Malaysia	Institute for Medical Research, Infectious Disease Research Centre, National Institutes of Health, Ministry of Health Malaysia	Suppiah.J et al	https://www.gisaid.org	?	?
Shanghai/SH0004/2020	EPI_ISL_416318	?	3/20/20	Shanghai Public Health Clinical Center, Shanghai Medical College, Fudan University	National Research Center for Translational Medicine (Shanghai), Ruijin Hospital affiliated to Shanghai Jiao Tong University School of Medicine & Shanghai Public Health Clinical Center	Shengyue Wang et al	https://www.gisaid.org	?	?
Shanghai/SH0005/2020	EPI_ISL_416319	?	3/20/20	Shanghai Public Health Clinical Center, Shanghai Medical College, Fudan University	National Research Center for Translational Medicine (Shanghai), Ruijin Hospital affiliated to Shanghai Jiao Tong University School of Medicine & Shanghai Public Health Clinical Center	Shengyue Wang et al	https://www.gisaid.org	?	?
Shanghai/SH0007/2020	EPI_ISL_416320	?	3/20/20	Shanghai Public Health Clinical Center, Shanghai Medical College, Fudan University	National Research Center for Translational Medicine (Shanghai), Ruijin Hospital affiliated to Shanghai Jiao Tong University School of Medicine & Shanghai Public Health Clinical Center	Shengyue Wang et al	https://www.gisaid.org	?	?
Shanghai/SH0008/2020	EPI_ISL_416321	?	3/20/20	Shanghai Public Health Clinical Center, Shanghai Medical College, Fudan University	National Research Center for Translational Medicine (Shanghai), Ruijin Hospital affiliated to Shanghai Jiao Tong University School of Medicine & Shanghai Public Health Clinical Center	Shengyue Wang et al	https://www.gisaid.org	?	?
Shanghai/SH0014/2020	EPI_ISL_416327	?	3/20/20	Shanghai Public Health Clinical Center, Shanghai Medical College, Fudan University	National Research Center for Translational Medicine (Shanghai), Ruijin Hospital affiliated to Shanghai Jiao Tong University School of Medicine & Shanghai Public Health Clinical Center	Shengyue Wang et al	https://www.gisaid.org	?	?
Sichuan/SC-WCH1-005/2020	EPI_ISL_451376	?	5/24/20	West China Hospital of Sichuan University	State Key Laboratory of Biotherapy of Sichuan University	Baowen Du et al	https://www.gisaid.org	?	?
Sichuan/SC-WCH2-017/2020	EPI_ISL_451378	?	5/24/20	West China Hospital of Sichuan University	State Key Laboratory of Biotherapy of Sichuan University	Baowen Du et al	https://www.gisaid.org	?	?
Taiwan/4/2020	EPI_ISL_411927	?	2/21/20	Taiwan Centers for Disease Control	Taiwan Centers for Disease Control	Ji-Rong Yang et al	https://www.gisaid.org	Whole genome and phylogenetic analysis of two SARS-CoV-2 strains isolated in Italy in January and February 2020: additional clues on multiple introductions and further circulation in Europe	https://dx.doi.org/10.2807/1560-7917.ES.2020.25.13.2000305
USA/IL2/2020	EPI_ISL_410045	MT044257	2/11/20	IL Department of Public Health Chicago Laboratory	Pathogen Discovery, Respiratory Viruses Branch, Division of Viral Diseases, Centers for Disease Control and Prevention	Yan Li et al	https://www.gisaid.org	First 12 patients with coronavirus disease 2019 (COVID-19) in the United States	https://dx.doi.org/10.1101/2020.03.09.20032896
Beijing/BJ251/2020	EPI_ISL_430742	?	4/27/20	Chinese PLA Institute for Disease Control and Prevention	Chinese PLA Institute for Disease Control and Prevention	Peng Li et al	https://www.gisaid.org	?	?
Beijing/BJ252/2020	EPI_ISL_430736	?	4/27/20	Chinese PLA Institute for Disease Control and Prevention	Chinese PLA Institute for Disease Control and Prevention	Peng Li et al	https://www.gisaid.org	?	?
Beijing/BJ287/2020	EPI_ISL_430722	?	4/27/20	Chinese PLA Institute for Disease Control and Prevention	Chinese PLA Institute for Disease Control and Prevention	Peng Li et al	https://www.gisaid.org	?	?
Beijing/BJ288/2020	EPI_ISL_430725	?	4/27/20	Chinese PLA Institute for Disease Control and Prevention	Chinese PLA Institute for Disease Control and Prevention	Peng Li et al	https://www.gisaid.org	?	?
Beijing/Wuhan_IME-BJ07/2020	EPI_ISL_424360	?	4/6/20	Beijing Institute of Microbiology and Epidemiology	Beijing Institute of Microbiology and Epidemiology	Fan et al	https://www.gisaid.org	?	?
England/01/2020	EPI_ISL_407071	?	2/3/20	Respiratory Virus Unit, Microbiology Services Colindale, Public Health England	Respiratory Virus Unit, Microbiology Services Colindale, Public Health England	Monica Galiano et al	https://www.gisaid.org	Preliminary analysis of SARS-CoV-2 importation & establishment of UK transmission lineages	https://virological.org/t/preliminary-analysis-of-sars-cov-2-importation-establishment-of-uk-transmission-lineages/507
England/02/2020	EPI_ISL_407073	?	2/3/20	Respiratory Virus Unit, Microbiology Services Colindale, Public Health England	Respiratory Virus Unit, Microbiology Services Colindale, Public Health England	Monica Galiano et al	https://www.gisaid.org	Preliminary analysis of SARS-CoV-2 importation & establishment of UK transmission lineages	https://virological.org/t/preliminary-analysis-of-sars-cov-2-importation-establishment-of-uk-transmission-lineages/507
Finland/1/2020	EPI_ISL_407079	MT020781	2/3/20	Lapland Central Hospital	Department of Virology, University of Helsinki and Helsinki University Hospital, Helsinki, Finland	Teemu Smura et al	https://www.gisaid.org	?	?
France/IDF0515-isl/2020	EPI_ISL_410984	?	2/18/20	Department of Infectious and Tropical Diseases, Bichat Claude Bernard Hospital, Paris	National Reference Center for Viruses of Respiratory Infections, Institut Pasteur, Paris	Mélanie Albert et al	https://www.gisaid.org	Whole genome and phylogenetic analysis of two SARS-CoV-2 strains isolated in Italy in January and February 2020: additional clues on multiple introductions and further circulation in Europe	https://dx.doi.org/10.2807/1560-7917.ES.2020.25.13.2000305
France/IDF0515/2020	EPI_ISL_408430	?	2/8/20	Department of Infectious and Tropical Diseases, Bichat Claude Bernard Hospital, Paris	National Reference Center for Viruses of Respiratory Infections, Institut Pasteur, Paris	Mélanie Albert et al	https://www.gisaid.org	Introductions and early spread of SARS-CoV-2 in France	https://dx.doi.org/10.1101/2020.04.24.059576
France/IDF0626/2020	EPI_ISL_408431	?	2/8/20	Sorbonne Université, Inserm et Assistance Publique-Hôpitaux de Paris (Pitié Salpétrière)	National Reference Center for Viruses of Respiratory Infections, Institut Pasteur, Paris	Mélanie Albert et al	https://www.gisaid.org	Whole genome and phylogenetic analysis of two SARS-CoV-2 strains isolated in Italy in January and February 2020: additional clues on multiple introductions and further circulation in Europe	https://dx.doi.org/10.2807/1560-7917.ES.2020.25.13.2000305
Germany/BY-ChVir-1019/2020	EPI_ISL_450199	?	3/28/20	Department of Virology	Department of Virology	Boehmer et al	https://www.gisaid.org	?	?
Guangdong/20SF1107/2020	EPI_ISL_428441	?	4/21/20	Guangdong Provincial Center for Diseases Control and Prevention;Guangdong Provincial Institute of Public Health	School of Public Health, The University of Hong Kong	Bosheng Li et al	https://www.gisaid.org	?	?
Guangdong/20SF840/2020	EPI_ISL_428478	?	4/21/20	Guangdong Provincial Center for Diseases Control and Prevention;Guangdong Provincial Institute of Public Health	School of Public Health, The University of Hong Kong	Bosheng Li et al	https://www.gisaid.org	?	?
Guangzhou/GZMU0051/2020	EPI_ISL_429096	?	4/23/20	The First Affiliated Hospital of Guangzhou Medical University	BGI-shenzhen & The First Affiliated Hospital of Guangzhou Medical University	Yanqun Wang et al	https://www.gisaid.org	?	?
Guangzhou/GZMU0052/2020	EPI_ISL_429097	?	4/23/20	The First Affiliated Hospital of Guangzhou Medical University	BGI-shenzhen & The First Affiliated Hospital of Guangzhou Medical University	Yanqun Wang et al	https://www.gisaid.org	?	?
Guangzhou/GZMU0054/2020	EPI_ISL_429098	?	4/23/20	The First Affiliated Hospital of Guangzhou Medical University	BGI-shenzhen & The First Affiliated Hospital of Guangzhou Medical University	Yanqun Wang et al	https://www.gisaid.org	?	?
Guangzhou/GZMU0055/2020	EPI_ISL_429105	?	4/23/20	The First Affiliated Hospital of Guangzhou Medical University	BGI-shenzhen & The First Affiliated Hospital of Guangzhou Medical University	et al	https://www.gisaid.org	?	?
Guangzhou/GZMU0056/2020	EPI_ISL_429099	?	4/23/20	The First Affiliated Hospital of Guangzhou Medical University	BGI-shenzhen & The First Affiliated Hospital of Guangzhou Medical University	et al	https://www.gisaid.org	?	?
Guangzhou/IQTC02/2020	EPI_ISL_412967	?	2/28/20	Technology Centre, Guangzhou Customs	Technology Centre, Guangzhou Customs	Shi et al	https://www.gisaid.org	?	?
HongKong/HKU-200723-004/2020	EPI_ISL_497771	?	7/25/20	Department of Microbiology, The University of Hong Kong	Department of Microbiology, The University of Hong Kong	Kelvin K.W. To et al	https://www.gisaid.org	?	?
HongKong/HKU-200723-030/2020	EPI_ISL_497797	?	7/25/20	Department of Microbiology, The University of Hong Kong	Department of Microbiology, The University of Hong Kong	Kelvin K.W. To et al	https://www.gisaid.org	?	?
HongKong/HKU-200723-060/2020	EPI_ISL_497827	?	7/25/20	Department of Microbiology, The University of Hong Kong	Department of Microbiology, The University of Hong Kong	Kelvin K.W. To et al	https://www.gisaid.org	?	?
HongKong/HKU-907b/2020	EPI_ISL_434568	?	2/24/20	unknown	Microbiology, The University of Hong Kong	To et al	https://www.gisaid.org	?	?
HongKong/HKU-908b/2020	EPI_ISL_434570	?	4/20/20	unknown	Microbiology	To et al	https://www.gisaid.org	?	?
Italy/LAZ-INMI-SPL1/2020	EPI_ISL_412974	?	3/1/20	Department of Infectious Diseases, Istituto Superiore di Sanità, Rome, Italy	Virology Laboratory, Scientific Department, Army Medical Center	Paola Stefanelli et al	https://www.gisaid.org	Whole genome and phylogenetic analysis of two SARS-CoV-2 strains isolated in Italy in January and February 2020: additional clues on multiple introductions and further circulation in Europe	https://dx.doi.org/10.2807/1560-7917.ES.2020.25.13.2000305
Italy/LAZ-INMI1-cs/2020	EPI_ISL_410546	?	2/17/20	INMI Lazzaro Spallanzani IRCCS	Laboratory of Virology, INMI Lazzaro Spallanzani IRCCS	Maria R. Capobianchi et al	https://www.gisaid.org	The first two cases of 2019-nCoV in Italy: Where they come from?	https://dx.doi.org/10.1002/jmv.25699
Italy/LAZ-INMI1-isl/2020	EPI_ISL_410545	?	2/17/20	INMI Lazzaro Spallanzani IRCCS	Laboratory of Virology, INMI Lazzaro Spallanzani IRCCS	Maria R. Capobianchi et al	https://www.gisaid.org	Whole genome and phylogenetic analysis of two SARS-CoV-2 strains isolated in Italy in January and February 2020: additional clues on multiple introductions and further circulation in Europe	https://dx.doi.org/10.2807/1560-7917.ES.2020.25.13.2000305
Japan/KY-V-029/2020	EPI_ISL_408669	LC522972	2/10/20	Dept. of Virology III, National Institute of Infectious Diseases	Pathogen Genomics Center, National Institute of Infectious Diseases	Tsuyoshi Sekizuka et al	https://www.gisaid.org	?	?
Japan/TY-WK-012/2020	EPI_ISL_408665	LC522973	2/10/20	Dept. of Virology III, National Institute of Infectious Diseases	Pathogen Genomics Center, National Institute of Infectious Diseases	Tsuyoshi Sekizuka et al	https://www.gisaid.org	Whole genome and phylogenetic analysis of two SARS-CoV-2 strains isolated in Italy in January and February 2020: additional clues on multiple introductions and further circulation in Europe	https://dx.doi.org/10.2807/1560-7917.ES.2020.25.13.2000305
Nanchang/JX155/2020	EPI_ISL_421262	?	4/7/20	Jiangxi Province Center for Disease Control and Prevention	Jiangxi Province Center for Disease Control and Prevention	JianXiong Li et al	https://www.gisaid.org	?	?
Nanchang/JX174/2020	EPI_ISL_421238	?	4/7/20	Jiangxi Province Center for Disease Control and Prevention	Jiangxi Province Center for Disease Control and Prevention	JianXiong Li et al	https://www.gisaid.org	?	?
Nanchang/JX176/2020	EPI_ISL_421261	?	4/7/20	Jiangxi Province Center for Disease Control and Prevention	Jiangxi Province Center for Disease Control and Prevention	JianXiong Li et al	https://www.gisaid.org	?	?
Shanghai/SH0009/2020	EPI_ISL_416322	?	3/20/20	Shanghai Public Health Clinical Center, Shanghai Medical College, Fudan University	National Research Center for Translational Medicine (Shanghai), Ruijin Hospital affiliated to Shanghai Jiao Tong University School of Medicine & Shanghai Public Health Clinical Center	Shengyue Wang et al	https://www.gisaid.org	?	?
Shanghai/SH0010/2020	EPI_ISL_416323	?	3/20/20	Shanghai Public Health Clinical Center, Shanghai Medical College, Fudan University	National Research Center for Translational Medicine (Shanghai), Ruijin Hospital affiliated to Shanghai Jiao Tong University School of Medicine & Shanghai Public Health Clinical Center	Shengyue Wang et al	https://www.gisaid.org	?	?
Shanghai/SH0011/2020	EPI_ISL_416324	?	3/20/20	Shanghai Public Health Clinical Center, Shanghai Medical College, Fudan University	National Research Center for Translational Medicine (Shanghai), Ruijin Hospital affiliated to Shanghai Jiao Tong University School of Medicine & Shanghai Public Health Clinical Center	Shengyue Wang et al	https://www.gisaid.org	?	?
Shanghai/SH0041/2020	EPI_ISL_416350	?	3/20/20	Shanghai Public Health Clinical Center, Shanghai Medical College, Fudan University	National Research Center for Translational Medicine (Shanghai), Ruijin Hospital affiliated to Shanghai Jiao Tong University School of Medicine & Shanghai Public Health Clinical Center	Shengyue Wang et al	https://www.gisaid.org	?	?
Sichuan/SC-NC-071/2020	EPI_ISL_451330	?	5/24/20	West China Hospital of Sichuan University	State Key Laboratory of Biotherapy of Sichuan University	Baowen Du et al	https://www.gisaid.org	?	?
Singapore/20/2020	EPI_ISL_418993	?	4/1/20	National Public Health Laboratory, National Centre for Infectious Diseases	National Public Health Laboratory, National Centre for Infectious Diseases	Mak TM et al	https://www.gisaid.org	?	?
Singapore/3Clin/2020	EPI_ISL_418994	?	4/1/20	National Public Health Laboratory, National Centre for Infectious Diseases	National Public Health Laboratory, National Centre for Infectious Diseases	Mak TM et al	https://www.gisaid.org	?	?
Thailand/Bangkok_323/2020	EPI_ISL_447916	?	5/19/20	n/a	National Institute of Health. Department of medical Sciences, Ministry of Public Health, Thailand	Pilailuk et al	https://www.gisaid.org	?	?
Thailand/Nonthaburi_363/2020	EPI_ISL_447917	?	5/19/20	n/a	National Institute of Health. Department of medical Sciences, Ministry of Public Health, Thailand	Pilailuk et al	https://www.gisaid.org	?	?
Thailand/SI200615-NT/2020	EPI_ISL_437618	?	5/8/20	unknown	Faculty of Medicine	Rodpan et al	https://www.gisaid.org	?	?
USA/CA3/2020	EPI_ISL_408008	MT027062	2/7/20	California Department of Health	Pathogen Discovery, Respiratory Viruses Branch, Division of Viral Diseases, Centers for Disease Control and Prevention	Krista Queen et al	https://www.gisaid.org	First 12 patients with coronavirus disease 2019 (COVID-19) in the United States	https://dx.doi.org/10.1101/2020.03.09.20032896
USA/CA4/2020	EPI_ISL_408009	MT027063	2/7/20	California Department of Health	Pathogen Discovery, Respiratory Viruses Branch, Division of Viral Diseases, Centers for Disease Control and Prevention	Krista Queen et al	https://www.gisaid.org	First 12 patients with coronavirus disease 2019 (COVID-19) in the United States	https://dx.doi.org/10.1101/2020.03.09.20032896
USA/CA5/2020	EPI_ISL_408010	MT027064	2/7/20	California Department of Health	Pathogen Discovery, Respiratory Viruses Branch, Division of Viral Diseases, Centers for Disease Control and Prevention	Ying Tao et al	https://www.gisaid.org	First 12 patients with coronavirus disease 2019 (COVID-19) in the United States	https://dx.doi.org/10.1101/2020.03.09.20032896
USA/MA1/2020	EPI_ISL_409067	MT039888	2/10/20	Massachusetts Department of Public Health	Pathogen Discovery, Respiratory Viruses Branch, Division of Viral Diseases, Centers for Disease Control and Prevention	Clinton R. Paden et al	https://www.gisaid.org	First 12 patients with coronavirus disease 2019 (COVID-19) in the United States	https://dx.doi.org/10.1101/2020.03.09.20032896
UnitedArabEmirates/L5630/2020	EPI_ISL_435137	?	5/3/20	Mohammed Bin Rashid University of Medicine and Health Sciences	Al Jalila Genomics Center	Ahmad Abou Tayoun et al	https://www.gisaid.org	Genomic surveillance and phylogenetic analysis reveal multiple introductions of SARS-CoV-2 into a global travel hub in the Middle East	https://dx.doi.org/10.1101/2020.05.06.080606
Australia/QLD02/2020	EPI_ISL_407896	?	2/6/20	Pathology Queensland	Public Health Virology Laboratory	Ben Huang et al	https://www.gisaid.org	?	?
Australia/SA01/2020	EPI_ISL_480778	?	7/2/20	Victorian Infectious Diseases Reference Laboratory (VIDRL)	VIDRL and MDU-PHL	Caly L. et al	https://www.gisaid.org	?	?
Australia/SA02/2020	EPI_ISL_480779	?	7/2/20	Victorian Infectious Diseases Reference Laboratory (VIDRL)	VIDRL and MDU-PHL	Caly L. et al	https://www.gisaid.org	?	?
Australia/SA03/2020	EPI_ISL_480780	?	7/2/20	Victorian Infectious Diseases Reference Laboratory (VIDRL)	VIDRL and MDU-PHL	Caly L. et al	https://www.gisaid.org	?	?
Australia/SA04/2020	EPI_ISL_480781	?	7/2/20	Victorian Infectious Diseases Reference Laboratory (VIDRL)	VIDRL and MDU-PHL	Caly L. et al	https://www.gisaid.org	?	?
Australia/SAP214/2020	EPI_ISL_468032	?	6/16/20	SA Pathology	SA Pathology	Lex Leong et al	https://www.gisaid.org	?	?
Australia/SAP305/2020	EPI_ISL_468037	?	6/16/20	SA Pathology	SA Pathology	Lex Leong et al	https://www.gisaid.org	?	?
Australia/VPRL014/2020	EPI_ISL_455603	?	6/1/20	SA Pathology	VPRL	Beard et al	https://www.gisaid.org	?	?
Germany/BY-ChVir-1017/2020	EPI_ISL_450209	?	3/28/20	Department of Virology	Department of Virology	Boehmer et al	https://www.gisaid.org	?	?
Guangdong/2020XN4239-P0034/2020	EPI_ISL_413888	?	3/9/20	Guangdong Provincial Institution of Public Health, Guangdong Provinical Center for Disease Control and Prevention	Guangdong Provincial Institution of Public Health	Jing Lu et al	https://www.gisaid.org	Genomic Epidemiology of SARS-CoV-2 in Guangdong Province, China	https://dx.doi.org/10.1016/j.cell.2020.04.023
Guangdong/2020XN4243-P0035/2020	EPI_ISL_413853	?	3/9/20	Guangdong Provincial Institution of Public Health, Guangdong Provinical Center for Disease Control and Prevention	Guangdong Provincial Institution of Public Health	Jing Lu et al	https://www.gisaid.org	Genomic Epidemiology of SARS-CoV-2 in Guangdong Province, China	https://dx.doi.org/10.1016/j.cell.2020.04.023
Guangdong/2020XN4273-P0036/2020	EPI_ISL_413860	?	3/9/20	Guangdong Provincial Institution of Public Health, Guangdong Provinical Center for Disease Control and Prevention	Guangdong Provincial Institution of Public Health	Jing Lu et al	https://www.gisaid.org	Genomic Epidemiology of SARS-CoV-2 in Guangdong Province, China	https://dx.doi.org/10.1016/j.cell.2020.04.023
Guangdong/2020XN4291-P0038/2020	EPI_ISL_413889	?	3/9/20	Guangdong Provincial Institution of Public Health, Guangdong Provinical Center for Disease Control and Prevention	Guangdong Provincial Institution of Public Health	Jing Lu et al	https://www.gisaid.org	Genomic Epidemiology of SARS-CoV-2 in Guangdong Province, China	https://dx.doi.org/10.1016/j.cell.2020.04.023
Guangdong/2020XN4373-P0039/2020	EPI_ISL_413851	?	3/9/20	Guangdong Provincial Institution of Public Health, Guangdong Provinical Center for Disease Control and Prevention	Guangdong Provincial Institution of Public Health	Jing Lu et al	https://www.gisaid.org	Genomic Epidemiology of SARS-CoV-2 in Guangdong Province, China	https://dx.doi.org/10.1016/j.cell.2020.04.023
Guangdong/2020XN4433-P0040/2020	EPI_ISL_413852	?	3/9/20	Guangdong Provincial Institution of Public Health, Guangdong Provinical Center for Disease Control and Prevention	Guangdong Provincial Institution of Public Health	Jing Lu et al	https://www.gisaid.org	Genomic Epidemiology of SARS-CoV-2 in Guangdong Province, China	https://dx.doi.org/10.1016/j.cell.2020.04.023
Guangdong/2020XN4459-P0041/2020	EPI_ISL_413858	?	3/9/20	Guangdong Provincial Institution of Public Health, Guangdong Provinical Center for Disease Control and Prevention	Guangdong Provincial Institution of Public Health	Jing Lu et al	https://www.gisaid.org	Genomic Epidemiology of SARS-CoV-2 in Guangdong Province, China	https://dx.doi.org/10.1016/j.cell.2020.04.023
Guangdong/2020XN4475-P0042/2020	EPI_ISL_413854	?	3/9/20	Guangdong Provincial Institution of Public Health, Guangdong Provinical Center for Disease Control and Prevention	Guangdong Provincial Institution of Public Health	Jing Lu et al	https://www.gisaid.org	Genomic Epidemiology of SARS-CoV-2 in Guangdong Province, China	https://dx.doi.org/10.1016/j.cell.2020.04.023
Guangdong/20SF1136/2020	EPI_ISL_428442	?	4/21/20	Guangdong Provincial Center for Diseases Control and Prevention;Guangdong Provincial Institute of Public Health	School of Public Health, The University of Hong Kong	Bosheng Li et al	https://www.gisaid.org	?	?
Guangdong/20SF1152/2020	EPI_ISL_428444	?	4/21/20	Guangdong Provincial Center for Diseases Control and Prevention;Guangdong Provincial Institute of Public Health	School of Public Health, The University of Hong Kong	Bosheng Li et al	https://www.gisaid.org	?	?
Guangdong/20SF1153/2020	EPI_ISL_428445	?	4/21/20	Guangdong Provincial Center for Diseases Control and Prevention;Guangdong Provincial Institute of Public Health	School of Public Health, The University of Hong Kong	Bosheng Li et al	https://www.gisaid.org	?	?
HongKong/HKPU12_2201/2020	EPI_ISL_417179	?	3/24/20	Department of Pathology, Princess Margaret Hospital	Department of Health Technology and Informatics, Faculty of Health and Social Science, The Hong Kong Polytechnic University	Kenneth Siu-Sing LEUNG et al	https://www.gisaid.org	A territory-wide study of early COVID-19 outbreak in Hong Kong community: A clinical, epidemiological and phylogenomic investigation	https://dx.doi.org/10.1101/2020.03.30.20045740
HongKong/HKPU23_2601/2020	EPI_ISL_417183	?	3/24/20	Department of Clinical Pathology, Pamela Youde Nethersole Eastern Hospital	Department of Health Technology and Informatics, Faculty of Health and Social Science, The Hong Kong Polytechnic University	Kenneth Siu-Sing LEUNG et al	https://www.gisaid.org	A territory-wide study of early COVID-19 outbreak in Hong Kong community: A clinical, epidemiological and phylogenomic investigation	https://dx.doi.org/10.1101/2020.03.30.20045740
HongKong/HKU-904a/2020	EPI_ISL_450412	?	5/5/20	unknown	Microbiology	To et al	https://www.gisaid.org	?	?
HongKong/HKU-911a/2020	EPI_ISL_450409	?	5/5/20	unknown	Microbiology	To et al	https://www.gisaid.org	?	?
HongKong/VB20024950-2/2020	EPI_ISL_412029	?	2/24/20	Hong Kong Department of Health	The University of Hong Kong	Dominic N.C. Tsang et al	https://www.gisaid.org	?	?
Italy/LAZ-INMI2-N/2020	EPI_ISL_451302	?	5/24/20	Laboratory of Virology, INMI Lazzaro Spallanzani IRCCS	Laboratory of Virology, INMI Lazzaro Spallanzani IRCCS	Cesare E.M. Gruber et al	https://www.gisaid.org	The first two cases of 2019-nCoV in Italy: Where they come from?	https://dx.doi.org/10.1002/jmv.25699
Malaysia/IMR_WC119/2020	EPI_ISL_455790	?	6/1/20	Institute for Medical Research, Infectious Disease Research Centre, National Institutes of Health, Ministry of Health Malaysia	Malaysia Genome Institute	Mohd Noor Mat Isa et al	https://www.gisaid.org	?	?
Malaysia/MKAK-CL-2020-5096/2020	EPI_ISL_416885	?	3/23/20	National Public Health Laboratory	Malaysia Genome Institute	Mohd Noor Mat Isa et al	https://www.gisaid.org	?	?
Nanchang/JX177/2020	EPI_ISL_421241	?	4/7/20	Jiangxi Province Center for Disease Control and Prevention	Jiangxi Province Center for Disease Control and Prevention	JianXiong Li et al	https://www.gisaid.org	?	?
Shandong/LY008-2/2020	EPI_ISL_414941	?	3/16/20	Shandong Provincial Center for Disease Control and Prevention	Beijing Institute of Microbiology and Epidemiology	Xiao-Lin Jiang et al	https://www.gisaid.org	Transmission Potential of Asymptomatic and Paucisymptomatic Severe Acute Respiratory Syndrome Coronavirus 2 Infections: A 3-Family Cluster Study in China	https://dx.doi.org/10.1093/infdis/jiaa206
Shanghai/SH0013/2020	EPI_ISL_416326	?	3/20/20	Shanghai Public Health Clinical Center, Shanghai Medical College, Fudan University	National Research Center for Translational Medicine (Shanghai), Ruijin Hospital affiliated to Shanghai Jiao Tong University School of Medicine & Shanghai Public Health Clinical Center	Shengyue Wang et al	https://www.gisaid.org	?	?
Shanghai/SH0022/2020	EPI_ISL_416331	?	3/20/20	Shanghai Public Health Clinical Center, Shanghai Medical College, Fudan University	National Research Center for Translational Medicine (Shanghai), Ruijin Hospital affiliated to Shanghai Jiao Tong University School of Medicine & Shanghai Public Health Clinical Center	Shengyue Wang et al	https://www.gisaid.org	?	?
Shanghai/SH0023/2020	EPI_ISL_416332	?	3/20/20	Shanghai Public Health Clinical Center, Shanghai Medical College, Fudan University	National Research Center for Translational Medicine (Shanghai), Ruijin Hospital affiliated to Shanghai Jiao Tong University School of Medicine & Shanghai Public Health Clinical Center	Shengyue Wang et al	https://www.gisaid.org	?	?
Shanghai/SH0024/2020	EPI_ISL_416333	?	3/20/20	Shanghai Public Health Clinical Center, Shanghai Medical College, Fudan University	National Research Center for Translational Medicine (Shanghai), Ruijin Hospital affiliated to Shanghai Jiao Tong University School of Medicine & Shanghai Public Health Clinical Center	Shengyue Wang et al	https://www.gisaid.org	?	?
Shanghai/SH0035/2020	EPI_ISL_416344	?	3/20/20	Shanghai Public Health Clinical Center, Shanghai Medical College, Fudan University	National Research Center for Translational Medicine (Shanghai), Ruijin Hospital affiliated to Shanghai Jiao Tong University School of Medicine & Shanghai Public Health Clinical Center	Shengyue Wang et al	https://www.gisaid.org	?	?
Shanghai/SH0037/2020	EPI_ISL_416346	?	3/20/20	Shanghai Public Health Clinical Center, Shanghai Medical College, Fudan University	National Research Center for Translational Medicine (Shanghai), Ruijin Hospital affiliated to Shanghai Jiao Tong University School of Medicine & Shanghai Public Health Clinical Center	Shengyue Wang et al	https://www.gisaid.org	?	?
Shanghai/SH0040/2020	EPI_ISL_416349	?	3/20/20	Shanghai Public Health Clinical Center, Shanghai Medical College, Fudan University	National Research Center for Translational Medicine (Shanghai), Ruijin Hospital affiliated to Shanghai Jiao Tong University School of Medicine & Shanghai Public Health Clinical Center	Shengyue Wang et al	https://www.gisaid.org	?	?
Shanghai/SH0043/2020	EPI_ISL_416352	?	3/20/20	Shanghai Public Health Clinical Center, Shanghai Medical College, Fudan University	National Research Center for Translational Medicine (Shanghai), Ruijin Hospital affiliated to Shanghai Jiao Tong University School of Medicine & Shanghai Public Health Clinical Center	Shengyue Wang et al	https://www.gisaid.org	?	?
Shanghai/SH0058/2020	EPI_ISL_416365	?	3/20/20	Shanghai Public Health Clinical Center, Shanghai Medical College, Fudan University	National Research Center for Translational Medicine (Shanghai), Ruijin Hospital affiliated to Shanghai Jiao Tong University School of Medicine & Shanghai Public Health Clinical Center	Shengyue Wang et al	https://www.gisaid.org	?	?
Shanghai/SH0059/2020	EPI_ISL_416366	?	3/20/20	Shanghai Public Health Clinical Center, Shanghai Medical College, Fudan University	National Research Center for Translational Medicine (Shanghai), Ruijin Hospital affiliated to Shanghai Jiao Tong University School of Medicine & Shanghai Public Health Clinical Center	Shengyue Wang et al	https://www.gisaid.org	?	?
Shanghai/SH0075/2020	EPI_ISL_416378	?	3/20/20	Shanghai Public Health Clinical Center, Shanghai Medical College, Fudan University	National Research Center for Translational Medicine (Shanghai), Ruijin Hospital affiliated to Shanghai Jiao Tong University School of Medicine & Shanghai Public Health Clinical Center	Shengyue Wang et al	https://www.gisaid.org	?	?
Shanghai/SH0085/2020	EPI_ISL_416385	?	3/20/20	Shanghai Public Health Clinical Center, Shanghai Medical College, Fudan University	National Research Center for Translational Medicine (Shanghai), Ruijin Hospital affiliated to Shanghai Jiao Tong University School of Medicine & Shanghai Public Health Clinical Center	Shengyue Wang et al	https://www.gisaid.org	?	?
Shaoxing/02/2020	EPI_ISL_463894	?	6/10/20	Shaoxing Center for Disease Control and Prevention	Department of Pathology and Laboratory Medicine, University of California Los Angeles	Jinkun Chen et al	https://www.gisaid.org	?	?
Shaoxing/03/2020	EPI_ISL_463895	?	6/10/20	Shaoxing Center for Disease Control and Prevention	Department of Pathology and Laboratory Medicine, University of California Los Angeles	Jinkun Chen et al	https://www.gisaid.org	?	?
Sichuan/SC-GA-063/2020	EPI_ISL_451314	?	5/24/20	West China Hospital of Sichuan University	State Key Laboratory of Biotherapy of Sichuan University	Baowen Du et al	https://www.gisaid.org	?	?
Sichuan/SC-GA-064/2020	EPI_ISL_451315	?	5/24/20	West China Hospital of Sichuan University	State Key Laboratory of Biotherapy of Sichuan University	Baowen Du et al	https://www.gisaid.org	?	?
Sichuan/SC-NC-075/2020	EPI_ISL_451334	?	5/24/20	West China Hospital of Sichuan University	State Key Laboratory of Biotherapy of Sichuan University	Baowen Du et al	https://www.gisaid.org	?	?
Sichuan/SC-NC-078/2020	EPI_ISL_451337	?	5/24/20	West China Hospital of Sichuan University	State Key Laboratory of Biotherapy of Sichuan University	Baowen Du et al	https://www.gisaid.org	?	?
Sichuan/SC-WCH4-287/2020	EPI_ISL_451389	?	5/24/20	West China Hospital of Sichuan University	State Key Laboratory of Biotherapy of Sichuan University	Baowen Du et al	https://www.gisaid.org	?	?
Sichuan/SC-WCH4-301/2020	EPI_ISL_451395	?	5/24/20	West China Hospital of Sichuan University	State Key Laboratory of Biotherapy of Sichuan University	Baowen Du et al	https://www.gisaid.org	?	?
SouthKorea/KCDC05/2020	EPI_ISL_412869	?	2/28/20	Division of Viral Diseases, Center for Laboratory Control of Infectious Diseases, Korea Centers for Diseases Control and Prevention	Division of Viral Diseases, Center for Laboratory Control of Infectious Diseases, Korea Centers for Diseases Control and Prevention	Jeong-Min Kim et al	https://www.gisaid.org	Whole genome and phylogenetic analysis of two SARS-CoV-2 strains isolated in Italy in January and February 2020: additional clues on multiple introductions and further circulation in Europe	https://dx.doi.org/10.2807/1560-7917.ES.2020.25.13.2000305
SouthKorea/KCDC06/2020	EPI_ISL_412870	?	2/28/20	Division of Viral Diseases, Center for Laboratory Control of Infectious Diseases, Korea Centers for Diseases Control and Prevention	Division of Viral Diseases, Center for Laboratory Control of Infectious Diseases, Korea Centers for Diseases Control and Prevention	Jeong-Min Kim et al	https://www.gisaid.org	?	?
SouthKorea/KCDC2002/2020	EPI_ISL_425118	?	4/14/20	Division of Viral Diseases, Center for Laboratory Control of Infectious Diseases, Korea Centers for Diseases Control and Prevention	Division of Viral Diseases, Center for Laboratory Control of Infectious Diseases, Korea Centers for Diseases Control and Prevention	Jeong-Min Kim et al	https://www.gisaid.org	?	?
SouthKorea/KCDC2061/2020	EPI_ISL_497962	?	7/26/20	Division of Viral Diseases, Center for Laboratory Control of Infectious Diseases, Korea Centers for Diseases Control and Prevention	Division of Viral Diseases, Center for Laboratory Control of Infectious Diseases, Korea Centers for Diseases Control and Prevention	Jeong-Min Kim et al	https://www.gisaid.org	?	?
Australia/VIC13/2020	EPI_ISL_419733	?	4/3/20	Victorian Infectious Diseases Reference Laboratory (VIDRL)	Victorian Infectious Diseases Reference Laboratory and Microbiological Diagnostic Unit Public Health Laboratory, Doherty Institute	Caly L. et al	https://www.gisaid.org	Tracking the COVID-19 pandemic in Australia using genomics	https://dx.doi.org/10.1101/2020.05.12.20099929
Beijing/BJ390/2020	EPI_ISL_430730	?	4/27/20	Chinese PLA Institute for Disease Control and Prevention	Chinese PLA Institute for Disease Control and Prevention	Peng Li et al	https://www.gisaid.org	?	?
Beijing/DT-WH04/2020	EPI_ISL_452363	?	5/27/20	Laboratory of Infectious Diseases Center of Beijing Ditan Hospital	Laboratory of Infectious Diseases Center of Beijing Ditan Hospital	Siyuan Yang et al	https://www.gisaid.org	?	?
Guangdong/2020XN4276-P0037/2020	EPI_ISL_413859	?	3/9/20	Guangdong Provincial Institution of Public Health, Guangdong Provinical Center for Disease Control and Prevention	Guangdong Provincial Institution of Public Health	Jing Lu et al	https://www.gisaid.org	Genomic Epidemiology of SARS-CoV-2 in Guangdong Province, China	https://dx.doi.org/10.1016/j.cell.2020.04.023
Guangdong/2020XN4448-P0002/2020	EPI_ISL_413857	?	3/9/20	Guangdong Provincial Institution of Public Health, Guangdong Provinical Center for Disease Control and Prevention	Guangdong Provincial Institution of Public Health	Jing Lu et al	https://www.gisaid.org	Genomic Epidemiology of SARS-CoV-2 in Guangdong Province, China	https://dx.doi.org/10.1016/j.cell.2020.04.023
Guangdong/20SF1159/2020	EPI_ISL_428446	?	4/21/20	Guangdong Provincial Center for Diseases Control and Prevention;Guangdong Provincial Institute of Public Health	School of Public Health, The University of Hong Kong	Bosheng Li et al	https://www.gisaid.org	?	?
HongKong/HKU-913a/2020	EPI_ISL_450410	?	5/5/20	unknown	Microbiology	To et al	https://www.gisaid.org	?	?
India/MH-1-31/2020	EPI_ISL_413523	?	3/6/20	Indian Council of Medical Research-National Institute of Virology	National Influenza Center, Indian Council of Medical Research-National Institute of Virology	Potdar V et al	https://www.gisaid.org	Full-genome sequences of the first two SARS-CoV-2 viruses from India	https://dx.doi.org/10.4103/ijmr.IJMR_663_20
Japan/TY-WK-501/2020	EPI_ISL_408666	LC522974	2/10/20	Dept. of Virology III, National Institute of Infectious Diseases	Pathogen Genomics Center, National Institute of Infectious Diseases	Tsuyoshi Sekizuka et al	https://www.gisaid.org	?	?
Japan/TY-WK-521/2020	EPI_ISL_408667	LC522975	2/10/20	Dept. of Virology III, National Institute of Infectious Diseases	Pathogen Genomics Center, National Institute of Infectious Diseases	Tsuyoshi Sekizuka et al	https://www.gisaid.org	?	?
Lishui/LS559/2020	EPI_ISL_429855	?	4/24/20	Centers for Disease Control and Prevention of Lishui	Department of Inspection，Centers for Disease Control and Prevention of Lishui	Wang Xiaoguang et al	https://www.gisaid.org	?	?
Shanghai/SH0086/2020	EPI_ISL_416386	?	3/20/20	Shanghai Public Health Clinical Center, Shanghai Medical College, Fudan University	National Research Center for Translational Medicine (Shanghai), Ruijin Hospital affiliated to Shanghai Jiao Tong University School of Medicine & Shanghai Public Health Clinical Center	Shengyue Wang et al	https://www.gisaid.org	?	?
Shanghai/SH0094/2020	EPI_ISL_416390	?	3/20/20	Shanghai Public Health Clinical Center, Shanghai Medical College, Fudan University	National Research Center for Translational Medicine (Shanghai), Ruijin Hospital affiliated to Shanghai Jiao Tong University School of Medicine & Shanghai Public Health Clinical Center	Shengyue Wang et al	https://www.gisaid.org	?	?
Shaoxing/04/2020	EPI_ISL_463896	?	6/10/20	Shaoxing Center for Disease Control and Prevention	Department of Pathology and Laboratory Medicine, University of California Los Angeles	Jinkun Chen et al	https://www.gisaid.org	?	?
Shaoxing/05/2020	EPI_ISL_463897	?	6/10/20	Shaoxing Center for Disease Control and Prevention	Department of Pathology and Laboratory Medicine, University of California Los Angeles	Jinkun Chen et al	https://www.gisaid.org	?	?
Sichuan/SC-MY-059/2020	EPI_ISL_451325	?	5/24/20	West China Hospital of Sichuan University	State Key Laboratory of Biotherapy of Sichuan University	Baowen Du et al	https://www.gisaid.org	?	?
Sichuan/SC-NJ-095/2020	EPI_ISL_451344	?	5/24/20	West China Hospital of Sichuan University	State Key Laboratory of Biotherapy of Sichuan University	Baowen Du et al	https://www.gisaid.org	?	?
Sichuan/SC-WCH-082/2020	EPI_ISL_451374	?	5/24/20	West China Hospital of Sichuan University	State Key Laboratory of Biotherapy of Sichuan University	Baowen Du et al	https://www.gisaid.org	?	?
Sichuan/SC-YB-085/2020	EPI_ISL_451398	?	5/24/20	West China Hospital of Sichuan University	State Key Laboratory of Biotherapy of Sichuan University	Baowen Du et al	https://www.gisaid.org	?	?
Singapore/466/2020	EPI_ISL_475997	?	6/25/20	National Public Health Laboratory, National Centre for Infectious Diseases	National Public Health Laboratory, National Centre for Infectious Diseases	Mak TM et al	https://www.gisaid.org	?	?
SouthKorea/KCDC07/2020	EPI_ISL_412871	?	2/28/20	Division of Viral Diseases, Center for Laboratory Control of Infectious Diseases, Korea Centers for Diseases Control and Prevention	Division of Viral Diseases, Center for Laboratory Control of Infectious Diseases, Korea Centers for Diseases Control and Prevention	Jeong-Min Kim et al	https://www.gisaid.org	?	?
SouthKorea/KCDC2062/2020	EPI_ISL_497963	?	7/26/20	Division of Viral Diseases, Center for Laboratory Control of Infectious Diseases, Korea Centers for Diseases Control and Prevention	Division of Viral Diseases, Center for Laboratory Control of Infectious Diseases, Korea Centers for Diseases Control and Prevention	Jeong-Min Kim et al	https://www.gisaid.org	?	?
Sweden/20-02114/2020	EPI_ISL_476139	?	6/25/20	Folkhalsomyndigheten	The Public Health Agency of Sweden	Oskar Karlsson Lindsjo et al	https://www.gisaid.org	?	?
Taiwan/5/2020	EPI_ISL_428489	?	4/21/20	Centers for Disease Control, R.O.C. (Taiwan)	Centers for Disease Control, R.O.C. (Taiwan)	Ji-Rong Yang et al	https://www.gisaid.org	?	?
Taiwan/8/2020	EPI_ISL_428488	?	4/21/20	Centers for Disease Control, R.O.C. (Taiwan)	Centers for Disease Control, R.O.C. (Taiwan)	Ji-Rong Yang et al	https://www.gisaid.org	?	?
Taiwan/NTU01/2020	EPI_ISL_408489	MT066175	2/9/20	Department of Laboratory Medicine, National Taiwan University Hospital	Microbial Genomics Core Lab, National Taiwan University Centers of Genomic and Precision Medicine	Shiou-Hwei Yeh et al	https://www.gisaid.org	?	?
Thailand/Bangkok_238/2020	EPI_ISL_447913	?	5/19/20	n/a	National Institute of Health. Department of medical Sciences, Ministry of Public Health, Thailand	Pilailuk et al	https://www.gisaid.org	?	?
USA/WI1/2020	EPI_ISL_408670	MT039887	2/10/20	Wisconsin Department of Health Services	Pathogen Discovery, Respiratory Viruses Branch, Division of Viral Diseases, Centers for Disease Control and Prevention	Jing Zhang et al	https://www.gisaid.org	First 12 patients with coronavirus disease 2019 (COVID-19) in the United States	https://dx.doi.org/10.1101/2020.03.09.20032896
Beijing/DT-WH01/2020	EPI_ISL_452360	?	5/27/20	Laboratory of Infectious Diseases Center of Beijing Ditan Hospital	Laboratory of Infectious Diseases Center of Beijing Ditan Hospital	Siyuan Yang et al	https://www.gisaid.org	?	?
Beijing/DT-WH03/2020	EPI_ISL_452362	?	5/27/20	Laboratory of Infectious Diseases Center of Beijing Ditan Hospital	Laboratory of Infectious Diseases Center of Beijing Ditan Hospital	Siyuan Yang et al	https://www.gisaid.org	?	?
Germany/BY-ChVir-1289/2020	EPI_ISL_450203	?	3/28/20	Department of Virology	Department of Virology	Boehmer et al	https://www.gisaid.org	?	?
Guangdong/GD2020012-P0022/2020	EPI_ISL_413886	?	3/9/20	Guangdong Provincial Institution of Public Health, Guangdong Provinical Center for Disease Control and Prevention	Guangdong Provincial Institution of Public Health	Jing Lu et al	https://www.gisaid.org	Genomic Epidemiology of SARS-CoV-2 in Guangdong Province, China	https://dx.doi.org/10.1016/j.cell.2020.04.023
Guangdong/GD2020016-P0011/2020	EPI_ISL_413885	?	3/9/20	Guangdong Provincial Institution of Public Health, Guangdong Provinical Center for Disease Control and Prevention	Guangdong Provincial Institution of Public Health	Jing Lu et al	https://www.gisaid.org	Genomic Epidemiology of SARS-CoV-2 in Guangdong Province, China	https://dx.doi.org/10.1016/j.cell.2020.04.023
Guangdong/GD2020080-P0010/2020	EPI_ISL_413861	?	3/9/20	Guangdong Provincial Institution of Public Health, Guangdong Provinical Center for Disease Control and Prevention	Guangdong Provincial Institution of Public Health	Jing Lu et al	https://www.gisaid.org	Genomic Epidemiology of SARS-CoV-2 in Guangdong Province, China	https://dx.doi.org/10.1016/j.cell.2020.04.023
Guangdong/GD2020085-P0043/2020	EPI_ISL_413887	?	3/9/20	Guangdong Provincial Institution of Public Health, Guangdong Provinical Center for Disease Control and Prevention	Guangdong Provincial Institution of Public Health	Jing Lu et al	https://www.gisaid.org	Genomic Epidemiology of SARS-CoV-2 in Guangdong Province, China	https://dx.doi.org/10.1016/j.cell.2020.04.023
Guangdong/GD2020086-P0021/2020	EPI_ISL_413862	?	3/9/20	Guangdong Provincial Institution of Public Health, Guangdong Provinical Center for Disease Control and Prevention	Guangdong Provincial Institution of Public Health	Jing Lu et al	https://www.gisaid.org	Genomic Epidemiology of SARS-CoV-2 in Guangdong Province, China	https://dx.doi.org/10.1016/j.cell.2020.04.023
Guangdong/GD2020087-P0008/2020	EPI_ISL_413863	?	3/9/20	Guangdong Provincial Institution of Public Health, Guangdong Provinical Center for Disease Control and Prevention	Guangdong Provincial Institution of Public Health	Jing Lu et al	https://www.gisaid.org	Genomic Epidemiology of SARS-CoV-2 in Guangdong Province, China	https://dx.doi.org/10.1016/j.cell.2020.04.023
Guangdong/GD2020115-P0009/2020	EPI_ISL_413884	?	3/9/20	Guangdong Provincial Institution of Public Health, Guangdong Provinical Center for Disease Control and Prevention	Guangdong Provincial Institution of Public Health	Jing Lu et al	https://www.gisaid.org	Genomic Epidemiology of SARS-CoV-2 in Guangdong Province, China	https://dx.doi.org/10.1016/j.cell.2020.04.023
Guangzhou/GZMU0033/2020	EPI_ISL_429085	?	4/23/20	The First Affiliated Hospital of Guangzhou Medical University	BGI-shenzhen & The First Affiliated Hospital of Guangzhou Medical University	Yanqun Wang et al	https://www.gisaid.org	?	?
Guangzhou/GZMU0034/2020	EPI_ISL_429086	?	4/23/20	The First Affiliated Hospital of Guangzhou Medical University	BGI-shenzhen & The First Affiliated Hospital of Guangzhou Medical University	et al	https://www.gisaid.org	?	?
Guangzhou/GZMU0035/2020	EPI_ISL_429088	?	4/23/20	The First Affiliated Hospital of Guangzhou Medical University	BGI-shenzhen & The First Affiliated Hospital of Guangzhou Medical University	Yanqun Wang et al	https://www.gisaid.org	?	?
Guangzhou/GZMU0036/2020	EPI_ISL_429104	?	4/23/20	The First Affiliated Hospital of Guangzhou Medical University	BGI-shenzhen & The First Affiliated Hospital of Guangzhou Medical University	et al	https://www.gisaid.org	?	?
HongKong/VB20026565-2/2020	EPI_ISL_412030	?	2/24/20	Hong Kong Department of Health	School of Public Health, The University of Hon g Kong	Dominic N.C. Tsang et al	https://www.gisaid.org	?	?
Japan/UT-NCGM02/2020	EPI_ISL_418809	?	3/30/20	University of Wisconsin - Madison: Influenza Research Institute	University of Wisconsin Madison, AIDS Vaccine Research Laboratories	Katarina Braun et al	https://www.gisaid.org	?	?
Lishui/LS557/2020	EPI_ISL_429854	?	4/24/20	Centers for Disease Control and Prevention of Lishui	Department of Inspection，Centers for Disease Control and Prevention of Lishui	Wang Xiaoguang et al	https://www.gisaid.org	?	?
Shanghai/SH0017/2020	EPI_ISL_416328	?	3/20/20	Shanghai Public Health Clinical Center, Shanghai Medical College, Fudan University	National Research Center for Translational Medicine (Shanghai), Ruijin Hospital affiliated to Shanghai Jiao Tong University School of Medicine & Shanghai Public Health Clinical Center	Shengyue Wang et al	https://www.gisaid.org	?	?
Shanghai/SH0020/2020	EPI_ISL_416329	?	3/20/20	Shanghai Public Health Clinical Center, Shanghai Medical College, Fudan University	National Research Center for Translational Medicine (Shanghai), Ruijin Hospital affiliated to Shanghai Jiao Tong University School of Medicine & Shanghai Public Health Clinical Center	Shengyue Wang et al	https://www.gisaid.org	?	?
Shanghai/SH0027/2020	EPI_ISL_416336	?	3/20/20	Shanghai Public Health Clinical Center, Shanghai Medical College, Fudan University	National Research Center for Translational Medicine (Shanghai), Ruijin Hospital affiliated to Shanghai Jiao Tong University School of Medicine & Shanghai Public Health Clinical Center	Shengyue Wang et al	https://www.gisaid.org	?	?
Shanghai/SH0029/2020	EPI_ISL_416338	?	3/20/20	Shanghai Public Health Clinical Center, Shanghai Medical College, Fudan University	National Research Center for Translational Medicine (Shanghai), Ruijin Hospital affiliated to Shanghai Jiao Tong University School of Medicine & Shanghai Public Health Clinical Center	Shengyue Wang et al	https://www.gisaid.org	?	?
Shanghai/SH0032/2020	EPI_ISL_416341	?	3/20/20	Shanghai Public Health Clinical Center, Shanghai Medical College, Fudan University	National Research Center for Translational Medicine (Shanghai), Ruijin Hospital affiliated to Shanghai Jiao Tong University School of Medicine & Shanghai Public Health Clinical Center	Shengyue Wang et al	https://www.gisaid.org	?	?
Shanghai/SH0048/2020	EPI_ISL_416356	?	3/20/20	Shanghai Public Health Clinical Center, Shanghai Medical College, Fudan University	National Research Center for Translational Medicine (Shanghai), Ruijin Hospital affiliated to Shanghai Jiao Tong University School of Medicine & Shanghai Public Health Clinical Center	Shengyue Wang et al	https://www.gisaid.org	?	?
Shanghai/SH0049/2020	EPI_ISL_416357	?	3/20/20	Shanghai Public Health Clinical Center, Shanghai Medical College, Fudan University	National Research Center for Translational Medicine (Shanghai), Ruijin Hospital affiliated to Shanghai Jiao Tong University School of Medicine & Shanghai Public Health Clinical Center	Shengyue Wang et al	https://www.gisaid.org	?	?
Shanghai/SH0052/2020	EPI_ISL_416360	?	3/20/20	Shanghai Public Health Clinical Center, Shanghai Medical College, Fudan University	National Research Center for Translational Medicine (Shanghai), Ruijin Hospital affiliated to Shanghai Jiao Tong University School of Medicine & Shanghai Public Health Clinical Center	Shengyue Wang et al	https://www.gisaid.org	?	?
Shanghai/SH0053/2020	EPI_ISL_416361	?	3/20/20	Shanghai Public Health Clinical Center, Shanghai Medical College, Fudan University	National Research Center for Translational Medicine (Shanghai), Ruijin Hospital affiliated to Shanghai Jiao Tong University School of Medicine & Shanghai Public Health Clinical Center	Shengyue Wang et al	https://www.gisaid.org	?	?
Shanghai/SH0060/2020	EPI_ISL_416367	?	3/20/20	Shanghai Public Health Clinical Center, Shanghai Medical College, Fudan University	National Research Center for Translational Medicine (Shanghai), Ruijin Hospital affiliated to Shanghai Jiao Tong University School of Medicine & Shanghai Public Health Clinical Center	Shengyue Wang et al	https://www.gisaid.org	?	?
Shanghai/SH0067/2020	EPI_ISL_416370	?	3/20/20	Shanghai Public Health Clinical Center, Shanghai Medical College, Fudan University	National Research Center for Translational Medicine (Shanghai), Ruijin Hospital affiliated to Shanghai Jiao Tong University School of Medicine & Shanghai Public Health Clinical Center	Shengyue Wang et al	https://www.gisaid.org	?	?
Shanghai/SH0069/2020	EPI_ISL_416372	?	3/20/20	Shanghai Public Health Clinical Center, Shanghai Medical College, Fudan University	National Research Center for Translational Medicine (Shanghai), Ruijin Hospital affiliated to Shanghai Jiao Tong University School of Medicine & Shanghai Public Health Clinical Center	Shengyue Wang et al	https://www.gisaid.org	?	?
Shanghai/SH0072/2020	EPI_ISL_416375	?	3/20/20	Shanghai Public Health Clinical Center, Shanghai Medical College, Fudan University	National Research Center for Translational Medicine (Shanghai), Ruijin Hospital affiliated to Shanghai Jiao Tong University School of Medicine & Shanghai Public Health Clinical Center	Shengyue Wang et al	https://www.gisaid.org	?	?
Shanghai/SH0076/2020	EPI_ISL_416379	?	3/20/20	Shanghai Public Health Clinical Center, Shanghai Medical College, Fudan University	National Research Center for Translational Medicine (Shanghai), Ruijin Hospital affiliated to Shanghai Jiao Tong University School of Medicine & Shanghai Public Health Clinical Center	Shengyue Wang et al	https://www.gisaid.org	?	?
Shanghai/SH0079/2020	EPI_ISL_416381	?	3/20/20	Shanghai Public Health Clinical Center, Shanghai Medical College, Fudan University	National Research Center for Translational Medicine (Shanghai), Ruijin Hospital affiliated to Shanghai Jiao Tong University School of Medicine & Shanghai Public Health Clinical Center	Shengyue Wang et al	https://www.gisaid.org	?	?
Shanghai/SH0081/2020	EPI_ISL_416383	?	3/20/20	Shanghai Public Health Clinical Center, Shanghai Medical College, Fudan University	National Research Center for Translational Medicine (Shanghai), Ruijin Hospital affiliated to Shanghai Jiao Tong University School of Medicine & Shanghai Public Health Clinical Center	Shengyue Wang et al	https://www.gisaid.org	?	?
Shanghai/SH0088/2020	EPI_ISL_416387	?	3/20/20	Shanghai Public Health Clinical Center, Shanghai Medical College, Fudan University	National Research Center for Translational Medicine (Shanghai), Ruijin Hospital affiliated to Shanghai Jiao Tong University School of Medicine & Shanghai Public Health Clinical Center	Shengyue Wang et al	https://www.gisaid.org	?	?
Sichuan/SC-GA-065/2020	EPI_ISL_451316	?	5/24/20	West China Hospital of Sichuan University	State Key Laboratory of Biotherapy of Sichuan University	Baowen Du et al	https://www.gisaid.org	?	?
Sichuan/SC-MY-056/2020	EPI_ISL_451322	?	5/24/20	West China Hospital of Sichuan University	State Key Laboratory of Biotherapy of Sichuan University	Baowen Du et al	https://www.gisaid.org	?	?
Sichuan/SC-NC-067/2020	EPI_ISL_451327	?	5/24/20	West China Hospital of Sichuan University	State Key Laboratory of Biotherapy of Sichuan University	Baowen Du et al	https://www.gisaid.org	?	?
Singapore/3/2020	EPI_ISL_407988	?	2/7/20	National Centre for Infectious Diseases	Programme in Emerging Infectious Diseases, Duke-NUS Medical School	Danielle E Anderson et al	https://www.gisaid.org	Discovery of a 382-nt deletion during the early evolution of SARS-CoV-2	https://dx.doi.org/doi/10.1101/2020.03.11.987222
SouthKorea/KCDC12/2020	EPI_ISL_412872	?	2/28/20	Division of Viral Diseases, Center for Laboratory Control of Infectious Diseases, Korea Centers for Diseases Control and Prevention	Division of Viral Diseases, Center for Laboratory Control of Infectious Diseases, Korea Centers for Diseases Control and Prevention	Jeong-Min Kim et al	https://www.gisaid.org	?	?
Thailand/Bangkok_580/2020	EPI_ISL_447918	?	5/19/20	n/a	National Institute of Health. Department of medical Sciences, Ministry of Public Health, Thailand	Pilailuk et al	https://www.gisaid.org	?	?
Thailand/SI200893-NT/2020	EPI_ISL_437624	?	5/8/20	unknown	Faculty of Medicine	Rodpan et al	https://www.gisaid.org	?	?
Yingtan/JX2480/2020	EPI_ISL_455466	?	5/30/20	Jiangxi Province Center for Disease Control and Prevention	Jiangxi Province Center for Disease Control and Prevention	JianXiong Li et al	https://www.gisaid.org	?	?
Australia/VIC14/2020	EPI_ISL_419734	?	4/3/20	Victorian Infectious Diseases Reference Laboratory (VIDRL)	Victorian Infectious Diseases Reference Laboratory and Microbiological Diagnostic Unit Public Health Laboratory, Doherty Institute	Caly L. et al	https://www.gisaid.org	Tracking the COVID-19 pandemic in Australia using genomics	https://dx.doi.org/10.1101/2020.05.12.20099929
Beijing/BJ492/2020	EPI_ISL_430728	?	4/27/20	Chinese PLA Institute for Disease Control and Prevention	Chinese PLA Institute for Disease Control and Prevention	Peng Li et al	https://www.gisaid.org	?	?
France/IDF0571/2020	EPI_ISL_411218	?	2/19/20	Department of Infectious and Tropical Diseases, Bichat Claude Bernard Hospital, Paris	Laboratoire Virpath, CIRI U111, UCBL1, INSERM, CNRS, ENS Lyon	Olivier Terrier et al	https://www.gisaid.org	Whole genome and phylogenetic analysis of two SARS-CoV-2 strains isolated in Italy in January and February 2020: additional clues on multiple introductions and further circulation in Europe	https://dx.doi.org/10.2807/1560-7917.ES.2020.25.13.2000305
Guangdong/GD2020134-P0031/2020	EPI_ISL_413883	?	3/9/20	Guangdong Provincial Institution of Public Health, Guangdong Provinical Center for Disease Control and Prevention	Guangdong Provincial Institution of Public Health	Jing Lu et al	https://www.gisaid.org	Genomic Epidemiology of SARS-CoV-2 in Guangdong Province, China	https://dx.doi.org/10.1016/j.cell.2020.04.023
Guangdong/GD2020139-P0007/2020	EPI_ISL_413882	?	3/9/20	Guangdong Provincial Institution of Public Health, Guangdong Provinical Center for Disease Control and Prevention	Guangdong Provincial Institution of Public Health	Jing Lu et al	https://www.gisaid.org	Genomic Epidemiology of SARS-CoV-2 in Guangdong Province, China	https://dx.doi.org/10.1016/j.cell.2020.04.023
Hangzhou/ZJU-06/2020	EPI_ISL_416047	?	3/20/20	State Key Laboratory for Diagnosis and Treatment of Infectious Diseases, National Clinical Research Center for Infectious Diseases, First Affiliated Hospital, Zhejiang University School of Medicine, Hangzhou, China 310003	State Key Laboratory for Diagnosis and Treatment of Infectious Diseases, National Clinical Research Center for Infectious Diseases, First Affiliated Hospital, Zhejiang University School of Medicine, Hangzhou, China 310003	Hangping Yao et al	https://www.gisaid.org	Spread of SARS-CoV-2 in the Icelandic Population	https://dx.doi.org/10.1056/NEJMoa2006100
HongKong/HKU-915a/2020	EPI_ISL_450411	?	5/5/20	unknown	Microbiology	To et al	https://www.gisaid.org	?	?
Shanghai/SH0012/2020	EPI_ISL_416325	?	3/20/20	Shanghai Public Health Clinical Center, Shanghai Medical College, Fudan University	National Research Center for Translational Medicine (Shanghai), Ruijin Hospital affiliated to Shanghai Jiao Tong University School of Medicine & Shanghai Public Health Clinical Center	Shengyue Wang et al	https://www.gisaid.org	?	?
Shanghai/SH0021/2020	EPI_ISL_416330	?	3/20/20	Shanghai Public Health Clinical Center, Shanghai Medical College, Fudan University	National Research Center for Translational Medicine (Shanghai), Ruijin Hospital affiliated to Shanghai Jiao Tong University School of Medicine & Shanghai Public Health Clinical Center	Shengyue Wang et al	https://www.gisaid.org	?	?
Shanghai/SH0026/2020	EPI_ISL_416335	?	3/20/20	Shanghai Public Health Clinical Center, Shanghai Medical College, Fudan University	National Research Center for Translational Medicine (Shanghai), Ruijin Hospital affiliated to Shanghai Jiao Tong University School of Medicine & Shanghai Public Health Clinical Center	Shengyue Wang et al	https://www.gisaid.org	?	?
Shanghai/SH0031/2020	EPI_ISL_416340	?	3/20/20	Shanghai Public Health Clinical Center, Shanghai Medical College, Fudan University	National Research Center for Translational Medicine (Shanghai), Ruijin Hospital affiliated to Shanghai Jiao Tong University School of Medicine & Shanghai Public Health Clinical Center	Shengyue Wang et al	https://www.gisaid.org	?	?
Shanghai/SH0054/2020	EPI_ISL_416362	?	3/20/20	Shanghai Public Health Clinical Center, Shanghai Medical College, Fudan University	National Research Center for Translational Medicine (Shanghai), Ruijin Hospital affiliated to Shanghai Jiao Tong University School of Medicine & Shanghai Public Health Clinical Center	Shengyue Wang et al	https://www.gisaid.org	?	?
Shanghai/SH0098/2020	EPI_ISL_416391	?	3/20/20	Shanghai Public Health Clinical Center, Shanghai Medical College, Fudan University	National Research Center for Translational Medicine (Shanghai), Ruijin Hospital affiliated to Shanghai Jiao Tong University School of Medicine & Shanghai Public Health Clinical Center	Shengyue Wang et al	https://www.gisaid.org	?	?
Shanghai/SH01/2020	EPI_ISL_414510	MT121215	2/27/20	Key Laboratory of Medical Molecular Virology (MOE/NHC/CAMS), School of Basic Medicine, Shanghai Medical College, Fudan University	Key Laboratory of Medical Molecular Virology (MOE/NHC/CAMS), School of Basic Medicine, Shanghai Medical College, Fudan University	Zhang et al	https://www.gisaid.org	?	?
Shanghai/SH0100/2020	EPI_ISL_416392	?	3/20/20	Shanghai Public Health Clinical Center, Shanghai Medical College, Fudan University	National Research Center for Translational Medicine (Shanghai), Ruijin Hospital affiliated to Shanghai Jiao Tong University School of Medicine & Shanghai Public Health Clinical Center	Shengyue Wang et al	https://www.gisaid.org	?	?
Shanghai/SH0107/2020	EPI_ISL_416397	?	3/20/20	Shanghai Public Health Clinical Center, Shanghai Medical College, Fudan University	National Research Center for Translational Medicine (Shanghai), Ruijin Hospital affiliated to Shanghai Jiao Tong University School of Medicine & Shanghai Public Health Clinical Center	Shengyue Wang et al	https://www.gisaid.org	?	?
Shanghai/SH0109/2020	EPI_ISL_416398	?	3/20/20	Shanghai Public Health Clinical Center, Shanghai Medical College, Fudan University	National Research Center for Translational Medicine (Shanghai), Ruijin Hospital affiliated to Shanghai Jiao Tong University School of Medicine & Shanghai Public Health Clinical Center	Shengyue Wang et al	https://www.gisaid.org	?	?
Shanghai/SH0112/2020	EPI_ISL_416400	?	3/20/20	Shanghai Public Health Clinical Center, Shanghai Medical College, Fudan University	National Research Center for Translational Medicine (Shanghai), Ruijin Hospital affiliated to Shanghai Jiao Tong University School of Medicine & Shanghai Public Health Clinical Center	Shengyue Wang et al	https://www.gisaid.org	?	?
Shanghai/SH0114/2020	EPI_ISL_416401	?	3/20/20	Shanghai Public Health Clinical Center, Shanghai Medical College, Fudan University	National Research Center for Translational Medicine (Shanghai), Ruijin Hospital affiliated to Shanghai Jiao Tong University School of Medicine & Shanghai Public Health Clinical Center	Shengyue Wang et al	https://www.gisaid.org	?	?
Shanghai/SH0117/2020	EPI_ISL_416403	?	3/20/20	Shanghai Public Health Clinical Center, Shanghai Medical College, Fudan University	National Research Center for Translational Medicine (Shanghai), Ruijin Hospital affiliated to Shanghai Jiao Tong University School of Medicine & Shanghai Public Health Clinical Center	Shengyue Wang et al	https://www.gisaid.org	?	?
Shanghai/SH0121/2020	EPI_ISL_416405	?	3/20/20	Shanghai Public Health Clinical Center, Shanghai Medical College, Fudan University	National Research Center for Translational Medicine (Shanghai), Ruijin Hospital affiliated to Shanghai Jiao Tong University School of Medicine & Shanghai Public Health Clinical Center	Shengyue Wang et al	https://www.gisaid.org	?	?
Shanghai/SH0128/2020	EPI_ISL_416409	?	3/20/20	Shanghai Public Health Clinical Center, Shanghai Medical College, Fudan University	National Research Center for Translational Medicine (Shanghai), Ruijin Hospital affiliated to Shanghai Jiao Tong University School of Medicine & Shanghai Public Health Clinical Center	Shengyue Wang et al	https://www.gisaid.org	?	?
Shangrao/JX1215/2020	EPI_ISL_421257	?	4/7/20	Jiangxi Province Center for Disease Control and Prevention	Jiangxi Province Center for Disease Control and Prevention	JianXiong Li et al	https://www.gisaid.org	?	?
Sichuan/SC-MY-055/2020	EPI_ISL_451321	?	5/24/20	West China Hospital of Sichuan University	State Key Laboratory of Biotherapy of Sichuan University	Baowen Du et al	https://www.gisaid.org	?	?
Sichuan/SC-MY-060/2020	EPI_ISL_451326	?	5/24/20	West China Hospital of Sichuan University	State Key Laboratory of Biotherapy of Sichuan University	Baowen Du et al	https://www.gisaid.org	?	?
Sichuan/SC-NC-068/2020	EPI_ISL_451328	?	5/24/20	West China Hospital of Sichuan University	State Key Laboratory of Biotherapy of Sichuan University	Baowen Du et al	https://www.gisaid.org	?	?
Sichuan/SC-NC-072/2020	EPI_ISL_451331	?	5/24/20	West China Hospital of Sichuan University	State Key Laboratory of Biotherapy of Sichuan University	Baowen Du et al	https://www.gisaid.org	?	?
Sichuan/SC-WCH3-254/2020	EPI_ISL_451383	?	5/24/20	West China Hospital of Sichuan University	State Key Laboratory of Biotherapy of Sichuan University	Baowen Du et al	https://www.gisaid.org	?	?
Sichuan/SC-WCH4-284/2020	EPI_ISL_451386	?	5/24/20	West China Hospital of Sichuan University	State Key Laboratory of Biotherapy of Sichuan University	Baowen Du et al	https://www.gisaid.org	?	?
Singapore/11/2020	EPI_ISL_410719	?	2/18/20	National Public Health Laboratory	National Public Health Laboratory	Octavia S et al	https://www.gisaid.org	?	?
SouthKorea/KCDC2004/2020	EPI_ISL_426164	?	4/15/20	Division of Viral Diseases, Center for Laboratory Control of Infectious Diseases, Korea Centers for Diseases Control and Prevention	Division of Viral Diseases, Center for Laboratory Control of Infectious Diseases, Korea Centers for Diseases Control and Prevention	Jeong-Min Kim et al	https://www.gisaid.org	?	?
SouthKorea/KCDC2006/2020	EPI_ISL_426168	?	4/15/20	Division of Viral Diseases, Center for Laboratory Control of Infectious Diseases, Korea Centers for Diseases Control and Prevention	Division of Viral Diseases, Center for Laboratory Control of Infectious Diseases, Korea Centers for Diseases Control and Prevention	Jeong-Min Kim et al	https://www.gisaid.org	?	?
Belgium/GHB-03021/2020	EPI_ISL_407976	?	2/7/20	KU Leuven, Clinical and Epidemiological Virology	KU Leuven, Clinical and Epidemiological Virology	Bert Vanmechelen et al	https://www.gisaid.org	A phylodynamic workflow to rapidly gain insights into the dispersal history and dynamics of SARS-CoV-2 lineages	https://dx.doi.org/10.1101/2020.05.05.078758
England/201040021/2020	EPI_ISL_464302	?	6/11/20	Respiratory Virus Unit, Microbiology Services Colindale, Public Health England	Respiratory Virus Unit, Microbiology Services Colindale, Public Health England	PHE Covid Sequencing Team et al	https://www.gisaid.org	?	?
Germany/BY-ChVir-1356/2020	EPI_ISL_450204	?	3/28/20	Department of Virology	Department of Virology	Boehmer et al	https://www.gisaid.org	?	?
Hangzhou/ZJU-010/2020	EPI_ISL_418990	?	4/1/20	State Key Laboratory for Diagnosis and Treatment of Infectious Diseases, National Clinical Research Center for Infectious Diseases, First Affiliated Hospital, Zhejiang University School of Medicine, Hangzhou, China 310003	State Key Laboratory for Diagnosis and Treatment of Infectious Diseases, National Clinical Research Center for Infectious Diseases, First Affiliated Hospital, Zhejiang University School of Medicine, Hangzhou, China 310003	Hangping Yao et al	https://www.gisaid.org	Spread of SARS-CoV-2 in the Icelandic Population	https://dx.doi.org/10.1056/NEJMoa2006100
Hangzhou/ZJU-07/2020	EPI_ISL_416425	?	3/21/20	State Key Laboratory for Diagnosis and Treatment of Infectious Diseases, National Clinical Research Center for Infectious Diseases, First Affiliated Hospital, Zhejiang University School of Medicine, Hangzhou, China 310003	State Key Laboratory for Diagnosis and Treatment of Infectious Diseases, National Clinical Research Center for Infectious Diseases, First Affiliated Hospital, Zhejiang University School of Medicine, Hangzhou, China 310003	Hangping Yao et al	https://www.gisaid.org	Spread of SARS-CoV-2 in the Icelandic Population	https://dx.doi.org/10.1056/NEJMoa2006100
HongKong/HKPU17_2201/2020	EPI_ISL_417180	?	3/24/20	Department of Pathology, United Christian Hospital	Department of Health Technology and Informatics, Faculty of Health and Social Science, The Hong Kong Polytechnic University	Kenneth Siu-Sing LEUNG et al	https://www.gisaid.org	A territory-wide study of early COVID-19 outbreak in Hong Kong community: A clinical, epidemiological and phylogenomic investigation	https://dx.doi.org/10.1101/2020.03.30.20045740
Italy/LAZ-INMI1-N/2020	EPI_ISL_451300	?	5/24/20	Laboratory of Virology, INMI Lazzaro Spallanzani IRCCS	Laboratory of Virology, INMI Lazzaro Spallanzani IRCCS	Cesare E.M. Gruber et al	https://www.gisaid.org	?	?
Italy/LAZ-INMI2-B/2020	EPI_ISL_451301	?	5/24/20	Laboratory of Virology, INMI Lazzaro Spallanzani IRCCS	Laboratory of Virology, INMI Lazzaro Spallanzani IRCCS	Martina Rueca et al	https://www.gisaid.org	?	?
Jiujiang/JX490/2020	EPI_ISL_455463	?	5/30/20	Jiangxi Province Center for Disease Control and Prevention	Jiangxi Province Center for Disease Control and Prevention	JianXiong Li et al	https://www.gisaid.org	?	?
SaudiArabia/477/2020	EPI_ISL_489996	?	7/14/20	King Fahad Medical City	King Fahad Medical City	Alosaimi et al	https://www.gisaid.org	?	?
Shanghai/SH0030/2020	EPI_ISL_416339	?	3/20/20	Shanghai Public Health Clinical Center, Shanghai Medical College, Fudan University	National Research Center for Translational Medicine (Shanghai), Ruijin Hospital affiliated to Shanghai Jiao Tong University School of Medicine & Shanghai Public Health Clinical Center	Shengyue Wang et al	https://www.gisaid.org	?	?
Shangrao/JX1176/2020	EPI_ISL_421251	?	4/7/20	Jiangxi Province Center for Disease Control and Prevention	Jiangxi Province Center for Disease Control and Prevention	JianXiong Li et al	https://www.gisaid.org	?	?
Shangrao/JX1177/2020	EPI_ISL_421250	?	4/7/20	Jiangxi Province Center for Disease Control and Prevention	Jiangxi Province Center for Disease Control and Prevention	JianXiong Li et al	https://www.gisaid.org	?	?
Shangrao/JX1178/2020	EPI_ISL_421254	?	4/7/20	Jiangxi Province Center for Disease Control and Prevention	Jiangxi Province Center for Disease Control and Prevention	JianXiong Li et al	https://www.gisaid.org	?	?
Sichuan/SC-PHCC1-036/2020	EPI_ISL_451357	?	5/24/20	West China Hospital of Sichuan University	State Key Laboratory of Biotherapy of Sichuan University	Baowen Du et al	https://www.gisaid.org	?	?
Sichuan/SC-WCH3-259/2020	EPI_ISL_451385	?	5/24/20	West China Hospital of Sichuan University	State Key Laboratory of Biotherapy of Sichuan University	Baowen Du et al	https://www.gisaid.org	?	?
Sichuan/SC-WCH4-293/2020	EPI_ISL_451394	?	5/24/20	West China Hospital of Sichuan University	State Key Laboratory of Biotherapy of Sichuan University	Baowen Du et al	https://www.gisaid.org	?	?
Singapore/4/2020	EPI_ISL_410535	?	2/17/20	National Centre for Infectious Diseases	Programme in Emerging Infectious Diseases, Duke-NUS Medical School	Danielle E Anderson et al	https://www.gisaid.org	Discovery of a 382-nt deletion during the early evolution of SARS-CoV-2	https://dx.doi.org/doi/10.1101/2020.03.11.987222
Singapore/8/2020	EPI_ISL_410714	?	2/18/20	National Public Health Laboratory, National Centre for Infectious Diseases	National Public Health Laboratory, National Centre for Infectious Diseases	Octavia S et al	https://www.gisaid.org	?	?
Thailand/SI201712-NT/2020	EPI_ISL_437617	?	5/8/20	unknown	Faculty of Medicine	Rodpan et al	https://www.gisaid.org	?	?
Wuhan/HB-WH1-143/2020	EPI_ISL_454919	?	5/29/20	Wuhan Chain Medical Labs (CMLabs)	State Key Laboratory of Biotherapy of Sichuan University	Baowen Du et al	https://www.gisaid.org	?	?
Beijing/BJ556/2020	EPI_ISL_430733	?	4/27/20	Chinese PLA Institute for Disease Control and Prevention	Chinese PLA Institute for Disease Control and Prevention	Peng Li et al	https://www.gisaid.org	?	?
Beijing/BJ561/2020	EPI_ISL_430731	?	4/27/20	Chinese PLA Institute for Disease Control and Prevention	Chinese PLA Institute for Disease Control and Prevention	Peng Li et al	https://www.gisaid.org	?	?
Beijing/DT-WH02/2020	EPI_ISL_452357	?	5/27/20	Laboratory of Infectious Diseases Center of Beijing Ditan Hospital	Laboratory of Infectious Diseases Center of Beijing Ditan Hospital	Siyuan Yang et al	https://www.gisaid.org	?	?
Hangzhou/ZJU-011/2020	EPI_ISL_418991	?	4/1/20	State Key Laboratory for Diagnosis and Treatment of Infectious Diseases, National Clinical Research Center for Infectious Diseases, First Affiliated Hospital, Zhejiang University School of Medicine, Hangzhou, China 310003	State Key Laboratory for Diagnosis and Treatment of Infectious Diseases, National Clinical Research Center for Infectious Diseases, First Affiliated Hospital, Zhejiang University School of Medicine, Hangzhou, China 310003	Hangping Yao et al	https://www.gisaid.org	Spread of SARS-CoV-2 in the Icelandic Population	https://dx.doi.org/10.1056/NEJMoa2006100
Italy/LAZ-INMI1-B2/2020	EPI_ISL_451299	?	5/24/20	Laboratory of Virology, INMI Lazzaro Spallanzani IRCCS	Laboratory of Virology, INMI Lazzaro Spallanzani IRCCS	Martina Rueca et al	https://www.gisaid.org	?	?
Malaysia/MKAK-CL-2020-6430/2020	EPI_ISL_416886	?	3/23/20	National Public Health Laboratory	Malaysia Genome Institute	Mohd Noor Mat Isa et al	https://www.gisaid.org	?	?
SaudiArabia/492/2020	EPI_ISL_489997	?	7/14/20	King Fahad Medical City	King Fahad Medical City	Alosaimi et al	https://www.gisaid.org	?	?
Shanghai/SH0028/2020	EPI_ISL_416337	?	3/20/20	Shanghai Public Health Clinical Center, Shanghai Medical College, Fudan University	National Research Center for Translational Medicine (Shanghai), Ruijin Hospital affiliated to Shanghai Jiao Tong University School of Medicine & Shanghai Public Health Clinical Center	Shengyue Wang et al	https://www.gisaid.org	?	?
Shanghai/SH0033/2020	EPI_ISL_416342	?	3/20/20	Shanghai Public Health Clinical Center, Shanghai Medical College, Fudan University	National Research Center for Translational Medicine (Shanghai), Ruijin Hospital affiliated to Shanghai Jiao Tong University School of Medicine & Shanghai Public Health Clinical Center	Shengyue Wang et al	https://www.gisaid.org	?	?
Shanghai/SH0034/2020	EPI_ISL_416343	?	3/20/20	Shanghai Public Health Clinical Center, Shanghai Medical College, Fudan University	National Research Center for Translational Medicine (Shanghai), Ruijin Hospital affiliated to Shanghai Jiao Tong University School of Medicine & Shanghai Public Health Clinical Center	Shengyue Wang et al	https://www.gisaid.org	?	?
Shanghai/SH0036/2020	EPI_ISL_416345	?	3/20/20	Shanghai Public Health Clinical Center, Shanghai Medical College, Fudan University	National Research Center for Translational Medicine (Shanghai), Ruijin Hospital affiliated to Shanghai Jiao Tong University School of Medicine & Shanghai Public Health Clinical Center	Shengyue Wang et al	https://www.gisaid.org	?	?
Shanghai/SH0044/2020	EPI_ISL_416353	?	3/20/20	Shanghai Public Health Clinical Center, Shanghai Medical College, Fudan University	National Research Center for Translational Medicine (Shanghai), Ruijin Hospital affiliated to Shanghai Jiao Tong University School of Medicine & Shanghai Public Health Clinical Center	Shengyue Wang et al	https://www.gisaid.org	?	?
Shanghai/SH0045/2020	EPI_ISL_416354	?	3/20/20	Shanghai Public Health Clinical Center, Shanghai Medical College, Fudan University	National Research Center for Translational Medicine (Shanghai), Ruijin Hospital affiliated to Shanghai Jiao Tong University School of Medicine & Shanghai Public Health Clinical Center	Shengyue Wang et al	https://www.gisaid.org	?	?
Shanghai/SH0047/2020	EPI_ISL_416355	?	3/20/20	Shanghai Public Health Clinical Center, Shanghai Medical College, Fudan University	National Research Center for Translational Medicine (Shanghai), Ruijin Hospital affiliated to Shanghai Jiao Tong University School of Medicine & Shanghai Public Health Clinical Center	Shengyue Wang et al	https://www.gisaid.org	?	?
Shanghai/SH0083/2020	EPI_ISL_416384	?	3/20/20	Shanghai Public Health Clinical Center, Shanghai Medical College, Fudan University	National Research Center for Translational Medicine (Shanghai), Ruijin Hospital affiliated to Shanghai Jiao Tong University School of Medicine & Shanghai Public Health Clinical Center	Shengyue Wang et al	https://www.gisaid.org	?	?
Sichuan/SC-PHCC1-025/2020	EPI_ISL_451346	?	5/24/20	West China Hospital of Sichuan University	State Key Laboratory of Biotherapy of Sichuan University	Baowen Du et al	https://www.gisaid.org	?	?
Sichuan/SC-PHCC2-050/2020	EPI_ISL_451370	?	5/24/20	West China Hospital of Sichuan University	State Key Laboratory of Biotherapy of Sichuan University	Baowen Du et al	https://www.gisaid.org	?	?
Singapore/10/2020	EPI_ISL_410716	?	2/18/20	National Public Health Laboratory, National Centre for Infectious Diseases	National Centre for Infectious Diseases, National Centre for Infectious Diseases	Octavia S et al	https://www.gisaid.org	?	?
Singapore/9/2020	EPI_ISL_410715	?	2/18/20	National Public Health Laboratory, National Centre for Infectious Diseases	National Public Health Laboratory, National Centre for Infectious Diseases	Octavia S et al	https://www.gisaid.org	?	?
SouthKorea/KCDC2005/2020	EPI_ISL_426166	?	4/15/20	Division of Viral Diseases, Center for Laboratory Control of Infectious Diseases, Korea Centers for Diseases Control and Prevention	Division of Viral Diseases, Center for Laboratory Control of Infectious Diseases, Korea Centers for Diseases Control and Prevention	Jeong-Min Kim et al	https://www.gisaid.org	?	?
Taiwan/CGMH-CGU-02/2020	EPI_ISL_417518	?	3/27/20	Laboratory Medicine	Department of Laboratory Medicine, Lin-Kou Chang Gung Memorial Hospital, Taoyuan, Taiwan	Kuo-Chien Tsao et al	https://www.gisaid.org	SARS-CoV-2 genomic surveillance in Taiwan revealed novel ORF8-deletion mutant and clade possibly associated with infections in Middle East	https://dx.doi.org/10.1080/22221751.2020.1782271
Thailand/Samutprakarn_840/2020	EPI_ISL_447919	?	5/19/20	n/a	National Institute of Health. Department of medical Sciences, Ministry of Public Health, Thailand	Pilailuk et al	https://www.gisaid.org	?	?
Wuhan/HB-WH5-228/2020	EPI_ISL_455391	?	5/29/20	Wuhan Chain Medical Labs (CMLabs)	State Key Laboratory of Biotherapy of Sichuan University	Baowen Du et al	https://www.gisaid.org	?	?
Wuhan/HB-WH5-240/2020	EPI_ISL_454981	?	5/29/20	Wuhan Chain Medical Labs (CMLabs)	State Key Laboratory of Biotherapy of Sichuan University	Baowen Du et al	https://www.gisaid.org	?	?
Australia/QLD03/2020	EPI_ISL_410717	?	2/18/20	Pathology Queensland	Public Health Virology Laboratory	Ben Huang et al	https://www.gisaid.org	Whole genome and phylogenetic analysis of two SARS-CoV-2 strains isolated in Italy in January and February 2020: additional clues on multiple introductions and further circulation in Europe	https://dx.doi.org/10.2807/1560-7917.ES.2020.25.13.2000305
Australia/QLD04/2020	EPI_ISL_410718	?	2/18/20	Pathology Queensland	Public Health Virology Laboratory	Ben Huang et al	https://www.gisaid.org	?	?
Beijing/BJ589/2020	EPI_ISL_430738	?	4/27/20	Chinese PLA Institute for Disease Control and Prevention	Chinese PLA Institute for Disease Control and Prevention	Peng Li et al	https://www.gisaid.org	?	?
Beijing/DT-BJ04/2020	EPI_ISL_452364	?	5/27/20	Laboratory of Infectious Diseases Center of Beijing Ditan Hospital	Laboratory of Infectious Diseases Center of Beijing Ditan Hospital	Siyuan Yang et al	https://www.gisaid.org	?	?
England/200641094/2020	EPI_ISL_414040	?	3/11/20	Respiratory Virus Unit, Microbiology Services Colindale, Public Health England	Respiratory Virus Unit, Microbiology Services Colindale, Public Health England	Monica Galiano et al	https://www.gisaid.org	Preliminary analysis of SARS-CoV-2 importation & establishment of UK transmission lineages	https://virological.org/t/preliminary-analysis-of-sars-cov-2-importation-establishment-of-uk-transmission-lineages/507
Fuzhou/JX2009/2020	EPI_ISL_455464	?	5/30/20	Jiangxi Province Center for Disease Control and Prevention	Jiangxi Province Center for Disease Control and Prevention	JianXiong Li et al	https://www.gisaid.org	?	?
Fuzhou/JX2012/2020	EPI_ISL_455462	?	5/30/20	Jiangxi Province Center for Disease Control and Prevention	Jiangxi Province Center for Disease Control and Prevention	JianXiong Li et al	https://www.gisaid.org	?	?
Guangdong/GD2020227-P0029/2020	EPI_ISL_413880	?	3/9/20	Guangdong Provincial Institution of Public Health, Guangdong Provinical Center for Disease Control and Prevention	Guangdong Provincial Institution of Public Health	Jing Lu et al	https://www.gisaid.org	Genomic Epidemiology of SARS-CoV-2 in Guangdong Province, China	https://dx.doi.org/10.1016/j.cell.2020.04.023
Guangdong/GDSZ202004-P0004/2020	EPI_ISL_413879	?	3/9/20	Guangdong Provincial Institution of Public Health, Guangdong Provinical Center for Disease Control and Prevention	Guangdong Provincial Institution of Public Health	Jing Lu et al	https://www.gisaid.org	Genomic Epidemiology of SARS-CoV-2 in Guangdong Province, China	https://dx.doi.org/10.1016/j.cell.2020.04.023
Guangdong/GDSZ202008-P0020/2020	EPI_ISL_413866	?	3/9/20	Guangdong Provincial Institution of Public Health, Guangdong Provinical Center for Disease Control and Prevention	Guangdong Provincial Institution of Public Health	Jing Lu et al	https://www.gisaid.org	Genomic Epidemiology of SARS-CoV-2 in Guangdong Province, China	https://dx.doi.org/10.1016/j.cell.2020.04.023
Guangdong/GDSZ202009-P0032/2020	EPI_ISL_413881	?	3/9/20	Guangdong Provincial Institution of Public Health, Guangdong Provinical Center for Disease Control and Prevention	Guangdong Provincial Institution of Public Health	Jing Lu et al	https://www.gisaid.org	Genomic Epidemiology of SARS-CoV-2 in Guangdong Province, China	https://dx.doi.org/10.1016/j.cell.2020.04.023
Guangdong/GDSZ202013-P0014/2020	EPI_ISL_413865	?	3/9/20	Guangdong Provincial Institution of Public Health, Guangdong Provinical Center for Disease Control and Prevention	Guangdong Provincial Institution of Public Health	Jing Lu et al	https://www.gisaid.org	Genomic Epidemiology of SARS-CoV-2 in Guangdong Province, China	https://dx.doi.org/10.1016/j.cell.2020.04.023
Guangdong/GDSZ202015-P0019/2020	EPI_ISL_413867	?	3/9/20	Guangdong Provincial Institution of Public Health, Guangdong Provinical Center for Disease Control and Prevention	Guangdong Provincial Institution of Public Health	Jing Lu et al	https://www.gisaid.org	Genomic Epidemiology of SARS-CoV-2 in Guangdong Province, China	https://dx.doi.org/10.1016/j.cell.2020.04.023
Guangzhou/GZMU0017/2020	EPI_ISL_429079	?	4/23/20	The First Affiliated Hospital of Guangzhou Medical University	BGI-shenzhen & The First Affiliated Hospital of Guangzhou Medical University	et al	https://www.gisaid.org	?	?
Guangzhou/GZMU0019/2020	EPI_ISL_429080	?	4/23/20	The First Affiliated Hospital of Guangzhou Medical University	BGI-shenzhen & The First Affiliated Hospital of Guangzhou Medical University	et al	https://www.gisaid.org	?	?
Guangzhou/GZMU0020/2020	EPI_ISL_429081	?	4/23/20	The First Affiliated Hospital of Guangzhou Medical University	BGI-shenzhen & The First Affiliated Hospital of Guangzhou Medical University	et al	https://www.gisaid.org	?	?
Guangzhou/GZMU0023/2020	EPI_ISL_429082	?	4/23/20	The First Affiliated Hospital of Guangzhou Medical University	BGI-shenzhen & The First Affiliated Hospital of Guangzhou Medical University	Yanqun Wang et al	https://www.gisaid.org	?	?
Guangzhou/GZMU0024/2020	EPI_ISL_429083	?	4/23/20	The First Affiliated Hospital of Guangzhou Medical University	BGI-shenzhen & The First Affiliated Hospital of Guangzhou Medical University	Yanqun Wang et al	https://www.gisaid.org	?	?
Guangzhou/GZMU0025/2020	EPI_ISL_429084	?	4/23/20	The First Affiliated Hospital of Guangzhou Medical University	BGI-shenzhen & The First Affiliated Hospital of Guangzhou Medical University	et al	https://www.gisaid.org	?	?
Guangzhou/IQTC01/2020	EPI_ISL_412966	?	2/27/20	Technology Centre, Guangzhou Customs	Technology Centre, Guangzhou Customs	Shi et al	https://www.gisaid.org	Insights into The Codon Usage Bias of 13 Severe Acute Respiratory Syndrome Coronavirus 2 (SARS-CoV-2) Isolates from Different Geo-locations	http://biorxiv.org/lookup/doi/10.1101/2020.04.01.019463
Guangzhou/IQTC05/2020	EPI_ISL_444273	?	5/8/20	State Key Laboratory of Respiratory Disease, National Clinical Research Center for Respiratory Disease, Guangzhou Institute of Respiratory Health, the First Affiliated Hospital of Guangzhou Medical University	State Key Laboratory of Respiratory Disease, National Clinical Research Center for Respiratory Disease, Guangzhou Institute of Respiratory Health, the First Affiliated Hospital of Guangzhou Medical University	Sun et al	https://www.gisaid.org	?	?
HongKong/HKPU19_0402/2020	EPI_ISL_417181	?	3/24/20	Department of Pathology, United Christian Hospital	Department of Health Technology and Informatics, Faculty of Health and Social Science, The Hong Kong Polytechnic University	Kenneth Siu-Sing LEUNG et al	https://www.gisaid.org	A territory-wide study of early COVID-19 outbreak in Hong Kong community: A clinical, epidemiological and phylogenomic investigation	https://dx.doi.org/10.1101/2020.03.30.20045740
HongKong/HKPU20_3001/2020	EPI_ISL_417182	?	3/24/20	Department of Pathology, United Christian Hospital	Department of Health Technology and Informatics, Faculty of Health and Social Science, The Hong Kong Polytechnic University	Kenneth Siu-Sing LEUNG et al	https://www.gisaid.org	A territory-wide study of early COVID-19 outbreak in Hong Kong community: A clinical, epidemiological and phylogenomic investigation	https://dx.doi.org/10.1101/2020.03.30.20045740
Shanghai/SH0050/2020	EPI_ISL_416358	?	3/20/20	Shanghai Public Health Clinical Center, Shanghai Medical College, Fudan University	National Research Center for Translational Medicine (Shanghai), Ruijin Hospital affiliated to Shanghai Jiao Tong University School of Medicine & Shanghai Public Health Clinical Center	Shengyue Wang et al	https://www.gisaid.org	?	?
Shanghai/SH0065/2020	EPI_ISL_416368	?	3/20/20	Shanghai Public Health Clinical Center, Shanghai Medical College, Fudan University	National Research Center for Translational Medicine (Shanghai), Ruijin Hospital affiliated to Shanghai Jiao Tong University School of Medicine & Shanghai Public Health Clinical Center	Shengyue Wang et al	https://www.gisaid.org	?	?
Shanghai/SH0066/2020	EPI_ISL_416369	?	3/20/20	Shanghai Public Health Clinical Center, Shanghai Medical College, Fudan University	National Research Center for Translational Medicine (Shanghai), Ruijin Hospital affiliated to Shanghai Jiao Tong University School of Medicine & Shanghai Public Health Clinical Center	Shengyue Wang et al	https://www.gisaid.org	?	?
Shanghai/SH0068/2020	EPI_ISL_416371	?	3/20/20	Shanghai Public Health Clinical Center, Shanghai Medical College, Fudan University	National Research Center for Translational Medicine (Shanghai), Ruijin Hospital affiliated to Shanghai Jiao Tong University School of Medicine & Shanghai Public Health Clinical Center	Shengyue Wang et al	https://www.gisaid.org	?	?
Shanghai/SH0073/2020	EPI_ISL_416376	?	3/20/20	Shanghai Public Health Clinical Center, Shanghai Medical College, Fudan University	National Research Center for Translational Medicine (Shanghai), Ruijin Hospital affiliated to Shanghai Jiao Tong University School of Medicine & Shanghai Public Health Clinical Center	Shengyue Wang et al	https://www.gisaid.org	?	?
Shanghai/SH0091/2020	EPI_ISL_416388	?	3/20/20	Shanghai Public Health Clinical Center, Shanghai Medical College, Fudan University	National Research Center for Translational Medicine (Shanghai), Ruijin Hospital affiliated to Shanghai Jiao Tong University School of Medicine & Shanghai Public Health Clinical Center	Shengyue Wang et al	https://www.gisaid.org	?	?
Shangrao/JX1948/2020	EPI_ISL_421240	?	4/7/20	Jiangxi Province Center for Disease Control and Prevention	Jiangxi Province Center for Disease Control and Prevention	JianXiong Li et al	https://www.gisaid.org	?	?
Shaoxing/09/2020	EPI_ISL_463901	?	6/10/20	Shaoxing Center for Disease Control and Prevention	Department of Pathology and Laboratory Medicine, University of California Los Angeles	Jinkun Chen et al	https://www.gisaid.org	?	?
Sichuan/SC-NC-069/2020	EPI_ISL_451329	?	5/24/20	West China Hospital of Sichuan University	State Key Laboratory of Biotherapy of Sichuan University	Baowen Du et al	https://www.gisaid.org	?	?
Sichuan/SC-NJ-089/2020	EPI_ISL_451338	?	5/24/20	West China Hospital of Sichuan University	State Key Laboratory of Biotherapy of Sichuan University	Baowen Du et al	https://www.gisaid.org	?	?
SouthKorea/KCDC2007/2020	EPI_ISL_426169	?	4/15/20	Division of Viral Diseases, Center for Laboratory Control of Infectious Diseases, Korea Centers for Diseases Control and Prevention	Division of Viral Diseases, Center for Laboratory Control of Infectious Diseases, Korea Centers for Diseases Control and Prevention	Jeong-Min Kim et al	https://www.gisaid.org	?	?
SouthKorea/KCDC2008/2020	EPI_ISL_426171	?	4/15/20	Division of Viral Diseases, Center for Laboratory Control of Infectious Diseases, Korea Centers for Diseases Control and Prevention	Division of Viral Diseases, Center for Laboratory Control of Infectious Diseases, Korea Centers for Diseases Control and Prevention	Jeong-Min Kim et al	https://www.gisaid.org	?	?
SouthKorea/KCDC2010/2020	EPI_ISL_426180	?	4/15/20	Division of Viral Diseases, Center for Laboratory Control of Infectious Diseases, Korea Centers for Diseases Control and Prevention	Division of Viral Diseases, Center for Laboratory Control of Infectious Diseases, Korea Centers for Diseases Control and Prevention	Jeong-Min Kim et al	https://www.gisaid.org	?	?
Taiwan/NTU02/2020	EPI_ISL_410218	MT066176	2/13/20	Department of Laboratory Medicine, National Taiwan University Hospital	Microbial Genomics Core Lab, National Taiwan University Centers of Genomic and Precision Medicine	Shiou-Hwei Yeh et al	https://www.gisaid.org	Insights into The Codon Usage Bias of 13 Severe Acute Respiratory Syndrome Coronavirus 2 (SARS-CoV-2) Isolates from Different Geo-locations	http://biorxiv.org/lookup/doi/10.1101/2020.04.01.019463
Beijing/BJ625/2020	EPI_ISL_430739	?	4/27/20	Chinese PLA Institute for Disease Control and Prevention	Chinese PLA Institute for Disease Control and Prevention	Peng Li et al	https://www.gisaid.org	?	?
Guangdong/20SF2546/2020	EPI_ISL_428458	?	4/21/20	Guangdong Provincial Center for Diseases Control and Prevention;Guangdong Provincial Institute of Public Health	School of Public Health, The University of Hong Kong	Bosheng Li et al	https://www.gisaid.org	?	?
Malaysia/MKAK-CL-2020-7554/2020	EPI_ISL_416907	?	3/23/20	National Public Health Laboratory	Malaysia Genome Institute	Mohd Noor Mat Isa et al	https://www.gisaid.org	?	?
Shanghai/SH0025/2020	EPI_ISL_416334	?	3/20/20	Shanghai Public Health Clinical Center, Shanghai Medical College, Fudan University	National Research Center for Translational Medicine (Shanghai), Ruijin Hospital affiliated to Shanghai Jiao Tong University School of Medicine & Shanghai Public Health Clinical Center	Shengyue Wang et al	https://www.gisaid.org	?	?
Shanghai/SH0038/2020	EPI_ISL_416347	?	3/20/20	Shanghai Public Health Clinical Center, Shanghai Medical College, Fudan University	National Research Center for Translational Medicine (Shanghai), Ruijin Hospital affiliated to Shanghai Jiao Tong University School of Medicine & Shanghai Public Health Clinical Center	Shengyue Wang et al	https://www.gisaid.org	?	?
Shanghai/SH0039/2020	EPI_ISL_416348	?	3/20/20	Shanghai Public Health Clinical Center, Shanghai Medical College, Fudan University	National Research Center for Translational Medicine (Shanghai), Ruijin Hospital affiliated to Shanghai Jiao Tong University School of Medicine & Shanghai Public Health Clinical Center	Shengyue Wang et al	https://www.gisaid.org	?	?
Shanghai/SH0042/2020	EPI_ISL_416351	?	3/20/20	Shanghai Public Health Clinical Center, Shanghai Medical College, Fudan University	National Research Center for Translational Medicine (Shanghai), Ruijin Hospital affiliated to Shanghai Jiao Tong University School of Medicine & Shanghai Public Health Clinical Center	Shengyue Wang et al	https://www.gisaid.org	?	?
Shanghai/SH0051/2020	EPI_ISL_416359	?	3/20/20	Shanghai Public Health Clinical Center, Shanghai Medical College, Fudan University	National Research Center for Translational Medicine (Shanghai), Ruijin Hospital affiliated to Shanghai Jiao Tong University School of Medicine & Shanghai Public Health Clinical Center	Shengyue Wang et al	https://www.gisaid.org	?	?
Singapore/16/2020	EPI_ISL_418997	?	4/1/20	National Public Health Laboratory, National Centre for Infectious Diseases	National Public Health Laboratory, National Centre for Infectious Diseases	Mak TM et al	https://www.gisaid.org	?	?
Singapore/35/2020	EPI_ISL_422428	?	4/10/20	National Public Health Laboratory, National Centre for Infectious Diseases	National Public Health Laboratory, National Centre for Infectious Diseases	Mak TM et al	https://www.gisaid.org	?	?
Singapore/5/2020	EPI_ISL_410536	?	2/17/20	Singapore General Hospital, Molecular Laboratory, Division of Pathology	Programme in Emerging Infectious Diseases, Duke-NUS Medical School	Danielle E Anderson et al	https://www.gisaid.org	Discovery of a 382-nt deletion during the early evolution of SARS-CoV-2	https://dx.doi.org/doi/10.1101/2020.03.11.987222
Singapore/630/2020	EPI_ISL_493390	?	7/21/20	National Public Health Laboratory, National Centre for Infectious Diseases	National Public Health Laboratory, National Centre for Infectious Diseases	Mak TM et al	https://www.gisaid.org	?	?
SouthKorea/KCDC2063/2020	EPI_ISL_497964	?	7/26/20	Division of Viral Diseases, Center for Laboratory Control of Infectious Diseases, Korea Centers for Diseases Control and Prevention	Division of Viral Diseases, Center for Laboratory Control of Infectious Diseases, Korea Centers for Diseases Control and Prevention	Jeong-Min Kim et al	https://www.gisaid.org	?	?
SouthKorea/KCDC2064/2020	EPI_ISL_497965	?	7/26/20	Division of Viral Diseases, Center for Laboratory Control of Infectious Diseases, Korea Centers for Diseases Control and Prevention	Division of Viral Diseases, Center for Laboratory Control of Infectious Diseases, Korea Centers for Diseases Control and Prevention	Jeong-Min Kim et al	https://www.gisaid.org	?	?
SouthKorea/KCDC24/2020	EPI_ISL_412873	?	2/28/20	Division of Viral Diseases, Center for Laboratory Control of Infectious Diseases, Korea Centers for Diseases Control and Prevention	Division of Viral Diseases, Center for Laboratory Control of Infectious Diseases, Korea Centers for Diseases Control and Prevention	Jeong-Min Kim et al	https://www.gisaid.org	?	?
SouthKorea/KUMC01/2020	EPI_ISL_413017	?	3/3/20	Department of Microbiology, Institute for Viral Diseases, College of Medicine, Korea University	Department of Microbiology, Institute for Viral Diseases, College of Medicine, Korea University	Changmin Kang et al	https://www.gisaid.org	?	?
SouthKorea/KUMC02/2020	EPI_ISL_413018	?	3/3/20	Department of Microbiology, Institute for Viral Diseases, College of Medicine, Korea University	Department of Microbiology, Institute for Viral Diseases, College of Medicine, Korea University	Changmin Kang et al	https://www.gisaid.org	?	?
Taiwan/TSGH-35/2020	EPI_ISL_457726	?	6/2/20	TSGH-CP molecular lab	TSGH-CP molecular lab	Cherng-Lih Perng et al	https://www.gisaid.org	?	?
Taiwan/TSGH-36/2020	EPI_ISL_457730	?	6/2/20	TSGH-CP molecular lab	TSGH-CP molecular lab	Cherng-Lih Perng et al	https://www.gisaid.org	?	?
USA/CA7/2020	EPI_ISL_411954	MT106052	2/22/20	California Department of Public Health	Pathogen Discovery, Respiratory Viruses Branch, Division of Viral Diseases, Centers for Disease Control and Prevention	Krista Queen et al	https://www.gisaid.org	?	?
Yichun/JX2391/2020	EPI_ISL_455461	?	5/30/20	Jiangxi Province Center for Disease Control and Prevention	Jiangxi Province Center for Disease Control and Prevention	JianXiong Li et al	https://www.gisaid.org	?	?
Beijing/BJ709/2020	EPI_ISL_430729	?	4/27/20	Chinese PLA Institute for Disease Control and Prevention	Chinese PLA Institute for Disease Control and Prevention	Peng Li et al	https://www.gisaid.org	?	?
Beijing/BJ710/2020	EPI_ISL_430740	?	4/27/20	Chinese PLA Institute for Disease Control and Prevention	Chinese PLA Institute for Disease Control and Prevention	Peng Li et al	https://www.gisaid.org	?	?
England/200690306/2020	EPI_ISL_414043	?	3/11/20	Respiratory Virus Unit, Microbiology Services Colindale, Public Health England	Respiratory Virus Unit, Microbiology Services Colindale, Public Health England	Monica Galiano et al	https://www.gisaid.org	Preliminary analysis of SARS-CoV-2 importation & establishment of UK transmission lineages	https://virological.org/t/preliminary-analysis-of-sars-cov-2-importation-establishment-of-uk-transmission-lineages/507
Germany/BY-ChVir-1482/2020	EPI_ISL_450207	?	3/28/20	Department of Virology	Department of Virology	Boehmer et al	https://www.gisaid.org	?	?
Guangdong/GD2020233-P0027/2020	EPI_ISL_413856	?	3/9/20	Guangdong Provincial Institution of Public Health, Guangdong Provinical Center for Disease Control and Prevention	Guangdong Provincial Institution of Public Health	Jing Lu et al	https://www.gisaid.org	Genomic Epidemiology of SARS-CoV-2 in Guangdong Province, China	https://dx.doi.org/10.1016/j.cell.2020.04.023
Guangdong/GD2020234-P0023/2020	EPI_ISL_413855	?	3/9/20	Guangdong Provincial Institution of Public Health, Guangdong Provinical Center for Disease Control and Prevention	Guangdong Provincial Institution of Public Health	Jing Lu et al	https://www.gisaid.org	Genomic Epidemiology of SARS-CoV-2 in Guangdong Province, China	https://dx.doi.org/10.1016/j.cell.2020.04.023
Guangzhou/GZMU0003/2020	EPI_ISL_429074	?	4/23/20	The First Affiliated Hospital of Guangzhou Medical University	BGI-shenzhen & The First Affiliated Hospital of Guangzhou Medical University	Yanqun Wang et al	https://www.gisaid.org	?	?
Guangzhou/GZMU0008/2020	EPI_ISL_429075	?	4/23/20	The First Affiliated Hospital of Guangzhou Medical University	BGI-shenzhen & The First Affiliated Hospital of Guangzhou Medical University	Yanqun Wang et al	https://www.gisaid.org	?	?
Guangzhou/GZMU0009/2020	EPI_ISL_429076	?	4/23/20	The First Affiliated Hospital of Guangzhou Medical University	BGI-shenzhen & The First Affiliated Hospital of Guangzhou Medical University	et al	https://www.gisaid.org	?	?
Guangzhou/GZMU0010/2020	EPI_ISL_429077	?	4/23/20	The First Affiliated Hospital of Guangzhou Medical University	BGI-shenzhen & The First Affiliated Hospital of Guangzhou Medical University	Yanqun Wang et al	https://www.gisaid.org	?	?
Guangzhou/GZMU0013/2020	EPI_ISL_429078	?	4/23/20	The First Affiliated Hospital of Guangzhou Medical University	BGI-shenzhen & The First Affiliated Hospital of Guangzhou Medical University	et al	https://www.gisaid.org	?	?
HongKong/CUHK1/2020	EPI_ISL_416314	?	3/20/20	Department of Microbiology, Faculty of Medicine, The Chinese University of Hong Kong, Hong Kong SAR, China	Department of Microbiology, Faculty of Medicine, Chinese University of Hong Kong, Hong Kong SAR, China	Zigui Chen et al	https://www.gisaid.org	?	?
Shanghai/SH0070/2020	EPI_ISL_416373	?	3/20/20	Shanghai Public Health Clinical Center, Shanghai Medical College, Fudan University	National Research Center for Translational Medicine (Shanghai), Ruijin Hospital affiliated to Shanghai Jiao Tong University School of Medicine & Shanghai Public Health Clinical Center	Shengyue Wang et al	https://www.gisaid.org	?	?
Shanghai/SH0071/2020	EPI_ISL_416374	?	3/20/20	Shanghai Public Health Clinical Center, Shanghai Medical College, Fudan University	National Research Center for Translational Medicine (Shanghai), Ruijin Hospital affiliated to Shanghai Jiao Tong University School of Medicine & Shanghai Public Health Clinical Center	Shengyue Wang et al	https://www.gisaid.org	?	?
Shanghai/SH0074/2020	EPI_ISL_416377	?	3/20/20	Shanghai Public Health Clinical Center, Shanghai Medical College, Fudan University	National Research Center for Translational Medicine (Shanghai), Ruijin Hospital affiliated to Shanghai Jiao Tong University School of Medicine & Shanghai Public Health Clinical Center	Shengyue Wang et al	https://www.gisaid.org	?	?
Sichuan/SC-PHCC1-035/2020	EPI_ISL_451356	?	5/24/20	West China Hospital of Sichuan University	State Key Laboratory of Biotherapy of Sichuan University	Baowen Du et al	https://www.gisaid.org	?	?
Singapore/661/2020	EPI_ISL_493421	?	7/21/20	National Public Health Laboratory, National Centre for Infectious Diseases	National Public Health Laboratory, National Centre for Infectious Diseases	Mak TM et al	https://www.gisaid.org	?	?
SouthKorea/KCDC2009/2020	EPI_ISL_426173	?	4/15/20	Division of Viral Diseases, Center for Laboratory Control of Infectious Diseases, Korea Centers for Diseases Control and Prevention	Division of Viral Diseases, Center for Laboratory Control of Infectious Diseases, Korea Centers for Diseases Control and Prevention	Jeong-Min Kim et al	https://www.gisaid.org	?	?
Sweden/01/2020	EPI_ISL_411951	MT093571	2/20/20	Unit for Laboratory Development and Technology Transfer, Public Health Agency of Sweden	Unit for Laboratory Development and Technology Transfer, Public Health Agency of Sweden	Bengner et al	https://www.gisaid.org	Whole genome and phylogenetic analysis of two SARS-CoV-2 strains isolated in Italy in January and February 2020: additional clues on multiple introductions and further circulation in Europe	https://dx.doi.org/10.2807/1560-7917.ES.2020.25.13.2000305
Taiwan/TSGH-01/2020	EPI_ISL_426629	?	4/17/20	TSGH-CP molecular lab	TSGH-CP molecular lab	Cherng-Lih Perng et al	https://www.gisaid.org	?	?
Thailand/SI202205-NT/2020	EPI_ISL_437616	?	5/8/20	unknown	Faculty of Medicine	Rodpan et al	https://www.gisaid.org	?	?
Wuhan/HBCDC-HB-06/2020	EPI_ISL_412982	?	3/2/20	Wuhan Lung Hospital	Hubei Provincial Center for Disease Control and Prevention	Bin Fang et al	https://www.gisaid.org	Genome-wide data inferring the evolution and population demography of the novel pneumonia coronavirus (SARS-CoV-2)	https://dx.doi.org/10.1101/2020.03.04.976662
Wuhan/WH05/2020	EPI_ISL_408978	?	2/11/20	Wuhan Fourth Hospital	Beijing Genomics Institute (BGI)	Weijun Chen et al	https://www.gisaid.org	?	?
Australia/VIC07/2020	EPI_ISL_416415	?	3/20/20	Victorian Infectious Diseases Reference Laboratory (VIDRL)	Victorian Infectious Diseases Reference Laboratory and Microbiological Diagnostic Unit Public Health Laboratory, Doherty Institute	Caly L. et al	https://www.gisaid.org	Tracking the COVID-19 pandemic in Australia using genomics	https://dx.doi.org/10.1101/2020.05.12.20099929
Beijing/BJ752/2020	EPI_ISL_430724	?	4/27/20	Chinese PLA Institute for Disease Control and Prevention	Chinese PLA Institute for Disease Control and Prevention	Peng Li et al	https://www.gisaid.org	?	?
Beijing/DT-BJ02/2020	EPI_ISL_452359	?	5/27/20	Laboratory of Infectious Diseases Center of Beijing Ditan Hospital	Laboratory of Infectious Diseases Center of Beijing Ditan Hospital	Siyuan Yang et al	https://www.gisaid.org	?	?
England/200690245/2020	EPI_ISL_414041	?	3/11/20	Respiratory Virus Unit, Microbiology Services Colindale, Public Health England	Respiratory Virus Unit, Microbiology Services Colindale, Public Health England	Monica Galiano et al	https://www.gisaid.org	Preliminary analysis of SARS-CoV-2 importation & establishment of UK transmission lineages	https://virological.org/t/preliminary-analysis-of-sars-cov-2-importation-establishment-of-uk-transmission-lineages/507
England/200690300/2020	EPI_ISL_414042	?	3/11/20	Respiratory Virus Unit, Microbiology Services Colindale, Public Health England	Respiratory Virus Unit, Microbiology Services Colindale, Public Health England	Monica Galiano et al	https://www.gisaid.org	Preliminary analysis of SARS-CoV-2 importation & establishment of UK transmission lineages	https://virological.org/t/preliminary-analysis-of-sars-cov-2-importation-establishment-of-uk-transmission-lineages/507
England/200690756/2020	EPI_ISL_414044	?	3/11/20	Respiratory Virus Unit, Microbiology Services Colindale, Public Health England	Respiratory Virus Unit, Microbiology Services Colindale, Public Health England	Monica Galiano et al	https://www.gisaid.org	Preliminary analysis of SARS-CoV-2 importation & establishment of UK transmission lineages	https://virological.org/t/preliminary-analysis-of-sars-cov-2-importation-establishment-of-uk-transmission-lineages/507
France/RA739/2020	EPI_ISL_410486	?	2/14/20	CNR Virus des Infections Respiratoires - France SUD	CNR Virus des Infections Respiratoires - France SUD	Bal et al	https://www.gisaid.org	Molecular characterization of SARS-CoV-2 in the first COVID-19 cluster in France reveals an amino acid deletion in nsp2 (Asp268del)	https://dx.doi.org/10.1016/j.cmi.2020.03.020
Germany/BY-ChVir-1483/2020	EPI_ISL_450208	?	3/28/20	Department of Virology	Department of Virology	Boehmer et al	https://www.gisaid.org	?	?
Guangzhou/GZMU0037/2020	EPI_ISL_429089	?	4/23/20	The First Affiliated Hospital of Guangzhou Medical University	BGI-shenzhen & The First Affiliated Hospital of Guangzhou Medical University	Yanqun Wang et al	https://www.gisaid.org	?	?
Guangzhou/GZMU0039/2020	EPI_ISL_429090	?	4/23/20	The First Affiliated Hospital of Guangzhou Medical University	BGI-shenzhen & The First Affiliated Hospital of Guangzhou Medical University	Yanqun Wang et al	https://www.gisaid.org	?	?
Guangzhou/GZMU0041/2020	EPI_ISL_429091	?	4/23/20	The First Affiliated Hospital of Guangzhou Medical University	BGI-shenzhen & The First Affiliated Hospital of Guangzhou Medical University	Yanqun Wang et al	https://www.gisaid.org	?	?
Guangzhou/GZMU0045/2020	EPI_ISL_429092	?	4/23/20	The First Affiliated Hospital of Guangzhou Medical University	BGI-shenzhen & The First Affiliated Hospital of Guangzhou Medical University	Yanqun Wang et al	https://www.gisaid.org	?	?
Guangzhou/GZMU0046/2020	EPI_ISL_429093	?	4/23/20	The First Affiliated Hospital of Guangzhou Medical University	BGI-shenzhen & The First Affiliated Hospital of Guangzhou Medical University	Yanqun Wang et al	https://www.gisaid.org	?	?
Guangzhou/GZMU0049/2020	EPI_ISL_429094	?	4/23/20	The First Affiliated Hospital of Guangzhou Medical University	BGI-shenzhen & The First Affiliated Hospital of Guangzhou Medical University	et al	https://www.gisaid.org	?	?
Guangzhou/GZMU0050/2020	EPI_ISL_429095	?	4/23/20	The First Affiliated Hospital of Guangzhou Medical University	BGI-shenzhen & The First Affiliated Hospital of Guangzhou Medical University	et al	https://www.gisaid.org	?	?
HongKong/HKPU27_3001/2020	EPI_ISL_417184	?	3/24/20	Department of Clinical Pathology, Pamela Youde Nethersole Eastern Hospital	Department of Health Technology and Informatics, Faculty of Health and Social Science, The Hong Kong Polytechnic University	Kenneth Siu-Sing LEUNG et al	https://www.gisaid.org	A territory-wide study of early COVID-19 outbreak in Hong Kong community: A clinical, epidemiological and phylogenomic investigation	https://dx.doi.org/10.1101/2020.03.30.20045740
HongKong/HKPU29_0102/2020	EPI_ISL_417187	?	3/24/20	Department of Clinical Pathology, Pamela Youde Nethersole Eastern Hospital	Department of Health Technology and Informatics, Faculty of Health and Social Science, The Hong Kong Polytechnic University	Kenneth Siu-Sing LEUNG et al	https://www.gisaid.org	A territory-wide study of early COVID-19 outbreak in Hong Kong community: A clinical, epidemiological and phylogenomic investigation	https://dx.doi.org/10.1101/2020.03.30.20045740
HongKong/HKPU30_2901/2020	EPI_ISL_417188	?	3/24/20	Department of Clinical Pathology, Pamela Youde Nethersole Eastern Hospital	Department of Health Technology and Informatics, Faculty of Health and Social Science, The Hong Kong Polytechnic University	Kenneth Siu-Sing LEUNG et al	https://www.gisaid.org	A territory-wide study of early COVID-19 outbreak in Hong Kong community: A clinical, epidemiological and phylogenomic investigation	https://dx.doi.org/10.1101/2020.03.30.20045740
HongKong/HKPU_2801/2020	EPI_ISL_417190	?	3/24/20	Department of Clinical Pathology, Pamela Youde Nethersole Eastern Hospital	Department of Health Technology and Informatics, Faculty of Health and Social Science, The Hong Kong Polytechnic University	Kenneth Siu-Sing LEUNG et al	https://www.gisaid.org	A territory-wide study of early COVID-19 outbreak in Hong Kong community: A clinical, epidemiological and phylogenomic investigation	https://dx.doi.org/10.1101/2020.03.30.20045740
Malaysia/IMR_WC413/2020	EPI_ISL_455791	?	6/1/20	Institute for Medical Research, Infectious Disease Research Centre, National Institutes of Health, Ministry of Health Malaysia	Malaysia Genome Institute	Mohd Noor Mat Isa et al	https://www.gisaid.org	?	?
Shanghai/SH0055/2020	EPI_ISL_416363	?	3/20/20	Shanghai Public Health Clinical Center, Shanghai Medical College, Fudan University	National Research Center for Translational Medicine (Shanghai), Ruijin Hospital affiliated to Shanghai Jiao Tong University School of Medicine & Shanghai Public Health Clinical Center	Shengyue Wang et al	https://www.gisaid.org	?	?
Shanghai/SH0056/2020	EPI_ISL_416364	?	3/20/20	Shanghai Public Health Clinical Center, Shanghai Medical College, Fudan University	National Research Center for Translational Medicine (Shanghai), Ruijin Hospital affiliated to Shanghai Jiao Tong University School of Medicine & Shanghai Public Health Clinical Center	Shengyue Wang et al	https://www.gisaid.org	?	?
Shanghai/SH0080/2020	EPI_ISL_416382	?	3/20/20	Shanghai Public Health Clinical Center, Shanghai Medical College, Fudan University	National Research Center for Translational Medicine (Shanghai), Ruijin Hospital affiliated to Shanghai Jiao Tong University School of Medicine & Shanghai Public Health Clinical Center	Shengyue Wang et al	https://www.gisaid.org	?	?
Shangrao/JX1974/2020	EPI_ISL_421258	?	4/7/20	Jiangxi Province Center for Disease Control and Prevention	Jiangxi Province Center for Disease Control and Prevention	JianXiong Li et al	https://www.gisaid.org	?	?
Sichuan/SC-PHCC2-049/2020	EPI_ISL_451369	?	5/24/20	West China Hospital of Sichuan University	State Key Laboratory of Biotherapy of Sichuan University	Baowen Du et al	https://www.gisaid.org	?	?
Sichuan/SC-WCH2-006/2020	EPI_ISL_451076	?	5/23/20	West China Hospital of Sichuan University	State Key Laboratory of Biotherapy of Sichuan University	Baowen Du et al	https://www.gisaid.org	?	?
Taiwan/TSGH-37/2020	EPI_ISL_457733	?	6/2/20	TSGH-CP molecular lab	TSGH-CP molecular lab	Cherng-Lih Perng et al	https://www.gisaid.org	?	?
Tianmen/HBCDC-HB-07/2020	EPI_ISL_412983	?	3/2/20	Tianmen Center for Disease Control and Prevention	Hubei Provincial Center for Disease Control and Prevention	Bin Fang et al	https://www.gisaid.org	Genome-wide data inferring the evolution and population demography of the novel pneumonia coronavirus (SARS-CoV-2)	https://dx.doi.org/10.1101/2020.03.04.976662
UnitedArabEmirates/L4280/2020	EPI_ISL_435134	?	5/3/20	Mohammed Bin Rashid University of Medicine and Health Sciences	Al Jalila Genomics Center	Ahmad Abou Tayoun et al	https://www.gisaid.org	Genomic surveillance and phylogenetic analysis reveal multiple introductions of SARS-CoV-2 into a global travel hub in the Middle East	https://dx.doi.org/10.1101/2020.05.06.080606
England/09c/2020	EPI_ISL_412116	?	2/24/20	Respiratory Virus Unit, Microbiology Services Colindale, Public Health England	Respiratory Virus Unit, Microbiology Services Colindale, Public Health England	Monica Galiano et al	https://www.gisaid.org	Preliminary analysis of SARS-CoV-2 importation & establishment of UK transmission lineages	https://virological.org/t/preliminary-analysis-of-sars-cov-2-importation-establishment-of-uk-transmission-lineages/507
England/20072030304/2020	EPI_ISL_464168	?	6/11/20	Respiratory Virus Unit, Microbiology Services Colindale, Public Health England	Respiratory Virus Unit, Microbiology Services Colindale, Public Health England	PHE Covid Sequencing Team et al	https://www.gisaid.org	?	?
Guangdong/GD2020241-P0013/2020	EPI_ISL_413877	?	3/9/20	Guangdong Provincial Institution of Public Health, Guangdong Provinical Center for Disease Control and Prevention	Guangdong Provincial Institution of Public Health	Jing Lu et al	https://www.gisaid.org	Genomic Epidemiology of SARS-CoV-2 in Guangdong Province, China	https://dx.doi.org/10.1016/j.cell.2020.04.023
Guangdong/GD2020246-P0028/2020	EPI_ISL_413864	?	3/9/20	Guangdong Provincial Institution of Public Health, Guangdong Provinical Center for Disease Control and Prevention	Guangdong Provincial Institution of Public Health	Jing Lu et al	https://www.gisaid.org	Genomic Epidemiology of SARS-CoV-2 in Guangdong Province, China	https://dx.doi.org/10.1016/j.cell.2020.04.023
Guangdong/GD2020258-P0018/2020	EPI_ISL_413878	?	3/9/20	Guangdong Provincial Institution of Public Health, Guangdong Provinical Center for Disease Control and Prevention	Guangdong Provincial Institution of Public Health	Jing Lu et al	https://www.gisaid.org	Genomic Epidemiology of SARS-CoV-2 in Guangdong Province, China	https://dx.doi.org/10.1016/j.cell.2020.04.023
Guangzhou/GZMU0060/2020	EPI_ISL_429103	?	4/23/20	The First Affiliated Hospital of Guangzhou Medical University	BGI-shenzhen & The First Affiliated Hospital of Guangzhou Medical University	et al	https://www.gisaid.org	?	?
HongKong/HKPU28_3001/2020	EPI_ISL_417185	?	3/24/20	Department of Pathology, United Christian Hospital	Department of Health Technology and Informatics, Faculty of Health and Social Science, The Hong Kong Polytechnic University	Kenneth Siu-Sing LEUNG et al	https://www.gisaid.org	A territory-wide study of early COVID-19 outbreak in Hong Kong community: A clinical, epidemiological and phylogenomic investigation	https://dx.doi.org/10.1101/2020.03.30.20045740
HongKong/HKPU32_0402/2020	EPI_ISL_417193	?	3/24/20	Department of Clinical Pathology, Pamela Youde Nethersole Eastern Hospital	Department of Health Technology and Informatics, Faculty of Health and Social Science, The Hong Kong Polytechnic University	Kenneth Siu-Sing LEUNG et al	https://www.gisaid.org	A territory-wide study of early COVID-19 outbreak in Hong Kong community: A clinical, epidemiological and phylogenomic investigation	https://dx.doi.org/10.1101/2020.03.30.20045740
HongKong/HKPU33_0202/2020	EPI_ISL_417195	?	3/24/20	Department of Clinical Pathology, Pamela Youde Nethersole Eastern Hospital	Department of Health Technology and Informatics, Faculty of Health and Social Science, The Hong Kong Polytechnic University	Kenneth Siu-Sing LEUNG et al	https://www.gisaid.org	A territory-wide study of early COVID-19 outbreak in Hong Kong community: A clinical, epidemiological and phylogenomic investigation	https://dx.doi.org/10.1101/2020.03.30.20045740
HongKong/HKPU34_3001/2020	EPI_ISL_417197	?	3/24/20	Department of Clinical Pathology, Pamela Youde Nethersole Eastern Hospital	Department of Health Technology and Informatics, Faculty of Health and Social Science, The Hong Kong Polytechnic University	Kenneth Siu-Sing LEUNG et al	https://www.gisaid.org	A territory-wide study of early COVID-19 outbreak in Hong Kong community: A clinical, epidemiological and phylogenomic investigation	https://dx.doi.org/10.1101/2020.03.30.20045740
HongKong/HKPU35_0402/2020	EPI_ISL_417199	?	3/24/20	Department of Clinical Pathology, Pamela Youde Nethersole Eastern Hospital	Department of Health Technology and Informatics, Faculty of Health and Social Science, The Hong Kong Polytechnic University	Chong-Yee YAU et al	https://www.gisaid.org	A territory-wide study of early COVID-19 outbreak in Hong Kong community: A clinical, epidemiological and phylogenomic investigation	https://dx.doi.org/10.1101/2020.03.30.20045740
HongKong/HKPU36-0702/2020	EPI_ISL_418815	?	3/31/20	Department of Clinical Pathology, Pamela Youde Nethersole Eastern Hospital	Department of Health Technology and Informatics, Faculty of Health and Social Science, The Hong Kong Polytechnic University	Kenneth Siu-Sing LEUNG et al	https://www.gisaid.org	A territory-wide study of early COVID-19 outbreak in Hong Kong community: A clinical, epidemiological and phylogenomic investigation	https://dx.doi.org/10.1101/2020.03.30.20045740
HongKong/HKPU38-3001/2020	EPI_ISL_419213	?	4/1/20	Department of Clinical Pathology, Pamela Youde Nethersole Eastern Hospital	Department of Health Technology and Informatics, Faculty of Health and Social Science, The Hong Kong Polytechnic University	Kenneth Siu-Sing LEUNG et al	https://www.gisaid.org	A territory-wide study of early COVID-19 outbreak in Hong Kong community: A clinical, epidemiological and phylogenomic investigation	https://dx.doi.org/10.1101/2020.03.30.20045740
HongKong/VM20002493-2/2020	EPI_ISL_414527	?	3/13/20	Hong Kong Department of Health	School of Public Health, The University of Hong Kong	Dominic N.C. Tsang et al	https://www.gisaid.org	?	?
Malaysia/IMR_WC458/2020	EPI_ISL_455792	?	6/1/20	Institute for Medical Research, Infectious Disease Research Centre, National Institutes of Health, Ministry of Health Malaysia	Malaysia Genome Institute	Mohd Noor Mat Isa et al	https://www.gisaid.org	?	?
SaudiArabia/509/2020	EPI_ISL_489998	?	7/14/20	King Fahad Medical City	King Fahad Medical City	Alosaimi et al	https://www.gisaid.org	?	?
Shanghai/SH0077/2020	EPI_ISL_416380	?	3/20/20	Shanghai Public Health Clinical Center, Shanghai Medical College, Fudan University	National Research Center for Translational Medicine (Shanghai), Ruijin Hospital affiliated to Shanghai Jiao Tong University School of Medicine & Shanghai Public Health Clinical Center	Shengyue Wang et al	https://www.gisaid.org	?	?
Shanghai/SH0101/2020	EPI_ISL_416393	?	3/20/20	Shanghai Public Health Clinical Center, Shanghai Medical College, Fudan University	National Research Center for Translational Medicine (Shanghai), Ruijin Hospital affiliated to Shanghai Jiao Tong University School of Medicine & Shanghai Public Health Clinical Center	Shengyue Wang et al	https://www.gisaid.org	?	?
Shanghai/SH0104/2020	EPI_ISL_416395	?	3/20/20	Shanghai Public Health Clinical Center, Shanghai Medical College, Fudan University	National Research Center for Translational Medicine (Shanghai), Ruijin Hospital affiliated to Shanghai Jiao Tong University School of Medicine & Shanghai Public Health Clinical Center	Shengyue Wang et al	https://www.gisaid.org	?	?
Shanghai/SH0119/2020	EPI_ISL_416404	?	3/20/20	Shanghai Public Health Clinical Center, Shanghai Medical College, Fudan University	National Research Center for Translational Medicine (Shanghai), Ruijin Hospital affiliated to Shanghai Jiao Tong University School of Medicine & Shanghai Public Health Clinical Center	Shengyue Wang et al	https://www.gisaid.org	?	?
Sichuan/SC-PHCC1-027/2020	EPI_ISL_451348	?	5/24/20	West China Hospital of Sichuan University	State Key Laboratory of Biotherapy of Sichuan University	Baowen Du et al	https://www.gisaid.org	?	?
Sichuan/SC-PHCC1-033/2020	EPI_ISL_451354	?	5/24/20	West China Hospital of Sichuan University	State Key Laboratory of Biotherapy of Sichuan University	Baowen Du et al	https://www.gisaid.org	?	?
Sichuan/SC-PHCC2-051/2020	EPI_ISL_451371	?	5/24/20	West China Hospital of Sichuan University	State Key Laboratory of Biotherapy of Sichuan University	Baowen Du et al	https://www.gisaid.org	?	?
Singapore/175/2020	EPI_ISL_462293	?	6/8/20	National Public Health Laboratory, National Centre for Infectious Diseases	National Public Health Laboratory, National Centre for Infectious Diseases	Mak TM et al	https://www.gisaid.org	?	?
Singapore/6/2020	EPI_ISL_410537	?	2/17/20	Singapore General Hospital, Molecular Laboratory, Division of Pathology	Programme in Emerging Infectious Diseases, Duke-NUS Medical School	Danielle E Anderson et al	https://www.gisaid.org	Discovery of a 382-nt deletion during the early evolution of SARS-CoV-2	https://dx.doi.org/doi/10.1101/2020.03.11.987222
Singapore/6nan/2020	EPI_ISL_482680	?	7/5/20	Singapore General Hospital	Department of Microbiology	Nurdyana Abdul Rahman et al	https://www.gisaid.org	?	?
SouthKorea/KCDC2012/2020	EPI_ISL_426182	?	4/15/20	Division of Viral Diseases, Center for Laboratory Control of Infectious Diseases, Korea Centers for Diseases Control and Prevention	Division of Viral Diseases, Center for Laboratory Control of Infectious Diseases, Korea Centers for Diseases Control and Prevention	Jeong-Min Kim et al	https://www.gisaid.org	?	?
SouthKorea/KCDC2065/2020	EPI_ISL_497966	?	7/26/20	Division of Viral Diseases, Center for Laboratory Control of Infectious Diseases, Korea Centers for Diseases Control and Prevention	Division of Viral Diseases, Center for Laboratory Control of Infectious Diseases, Korea Centers for Diseases Control and Prevention	Jeong-Min Kim et al	https://www.gisaid.org	?	?
Wuhan/HB-WH5-239/2020	EPI_ISL_454980	?	5/29/20	Wuhan Chain Medical Labs (CMLabs)	State Key Laboratory of Biotherapy of Sichuan University	Baowen Du et al	https://www.gisaid.org	?	?
Yichun/JX2325/2020	EPI_ISL_455460	?	5/30/20	Jiangxi Province Center for Disease Control and Prevention	Jiangxi Province Center for Disease Control and Prevention	JianXiong Li et al	https://www.gisaid.org	?	?
Beijing/BJ782/2020	EPI_ISL_430741	?	4/27/20	Chinese PLA Institute for Disease Control and Prevention	Chinese PLA Institute for Disease Control and Prevention	Peng Li et al	https://www.gisaid.org	?	?
Fuzhou/JX2019/2020	EPI_ISL_455465	?	5/30/20	Jiangxi Province Center for Disease Control and Prevention	Jiangxi Province Center for Disease Control and Prevention	JianXiong Li et al	https://www.gisaid.org	?	?
Guangdong/GDFS2020052-P0025/2020	EPI_ISL_413875	?	3/9/20	Guangdong Provincial Institution of Public Health, Guangdong Provinical Center for Disease Control and Prevention	Guangdong Provincial Institution of Public Health	Jing Lu et al	https://www.gisaid.org	Genomic Epidemiology of SARS-CoV-2 in Guangdong Province, China	https://dx.doi.org/10.1016/j.cell.2020.04.023
Guangdong/GDFS2020054-P0005/2020	EPI_ISL_413850	?	3/9/20	Guangdong Provincial Institution of Public Health, Guangdong Provinical Center for Disease Control and Prevention	Guangdong Provincial Institution of Public Health	Jing Lu et al	https://www.gisaid.org	Genomic Epidemiology of SARS-CoV-2 in Guangdong Province, China	https://dx.doi.org/10.1016/j.cell.2020.04.023
Guangdong/GDFS2020056-P0044/2020	EPI_ISL_413876	?	3/9/20	Guangdong Provincial Institution of Public Health, Guangdong Provinical Center for Disease Control and Prevention	Guangdong Provincial Institution of Public Health	Jing Lu et al	https://www.gisaid.org	Genomic Epidemiology of SARS-CoV-2 in Guangdong Province, China	https://dx.doi.org/10.1016/j.cell.2020.04.023
HongKong/HKPU39-3001/2020	EPI_ISL_419214	?	4/1/20	Department of Clinical Pathology, Pamela Youde Nethersole Eastern Hospital	Department of Health Technology and Informatics, Faculty of Health and Social Science, The Hong Kong Polytechnic University	Kenneth Siu-Sing LEUNG et al	https://www.gisaid.org	A territory-wide study of early COVID-19 outbreak in Hong Kong community: A clinical, epidemiological and phylogenomic investigation	https://dx.doi.org/10.1101/2020.03.30.20045740
HongKong/HKPU40-2801/2020	EPI_ISL_419215	?	4/1/20	Department of Clinical Pathology, Pamela Youde Nethersole Eastern Hospital	Department of Health Technology and Informatics, Faculty of Health and Social Science, The Hong Kong Polytechnic University	Kenneth Siu-Sing LEUNG et al	https://www.gisaid.org	A territory-wide study of early COVID-19 outbreak in Hong Kong community: A clinical, epidemiological and phylogenomic investigation	https://dx.doi.org/10.1101/2020.03.30.20045740
HongKong/HKPU41-0802/2020	EPI_ISL_419216	?	4/1/20	Department of Clinical Pathology, Pamela Youde Nethersole Eastern Hospital	Department of Health Technology and Informatics, Faculty of Health and Social Science, The Hong Kong Polytechnic University	Kenneth Siu-Sing LEUNG et al	https://www.gisaid.org	A territory-wide study of early COVID-19 outbreak in Hong Kong community: A clinical, epidemiological and phylogenomic investigation	https://dx.doi.org/10.1101/2020.03.30.20045740
HongKong/HKPU42-0302/2020	EPI_ISL_419217	?	4/1/20	Department of Pathology, Princess Margaret Hospital	Department of Health Technology and Informatics, Faculty of Health and Social Science, The Hong Kong Polytechnic University	Kenneth Siu-Sing LEUNG et al	https://www.gisaid.org	A territory-wide study of early COVID-19 outbreak in Hong Kong community: A clinical, epidemiological and phylogenomic investigation	https://dx.doi.org/10.1101/2020.03.30.20045740
HongKong/HKPU43-0202/2020	EPI_ISL_419218	?	4/1/20	Department of Clinical Pathology, Pamela Youde Nethersole Eastern Hospital	Department of Health Technology and Informatics, Faculty of Health and Social Science, The Hong Kong Polytechnic University	Kenneth Siu-Sing LEUNG et al	https://www.gisaid.org	A territory-wide study of early COVID-19 outbreak in Hong Kong community: A clinical, epidemiological and phylogenomic investigation	https://dx.doi.org/10.1101/2020.03.30.20045740
HongKong/HKPU44-0102/2020	EPI_ISL_419219	?	4/1/20	Department of Clinical Pathology, Pamela Youde Nethersole Eastern Hospital	Department of Health Technology and Informatics, Faculty of Health and Social Science, The Hong Kong Polytechnic University	Kenneth Siu-Sing LEUNG et al	https://www.gisaid.org	A territory-wide study of early COVID-19 outbreak in Hong Kong community: A clinical, epidemiological and phylogenomic investigation	https://dx.doi.org/10.1101/2020.03.30.20045740
HongKong/VM20002507-2/2020	EPI_ISL_414528	?	3/13/20	Hong Kong Department of Health	School of Public Health, The University of Hong Kong	Dominic N.C. Tsang et al	https://www.gisaid.org	?	?
HongKong/VM20002508-2/2020	EPI_ISL_414567	?	3/13/20	Hong Kong Department of Health	School of Public Health, The University of Hong Kong	Dominic N.C. Tsang et al	https://www.gisaid.org	?	?
Japan/Hu_DP_Kng_19-020/2020	EPI_ISL_412968	?	2/26/20	Takayuki Hishiki Kanagawa Prefectural Institute of Public Health	Takayuki Hishiki Kanagawa Prefectural Institute of Public Health	Hishiki et al	https://www.gisaid.org	A doubt of multiple introduction of SARS-CoV-2 in Italy: A preliminary overview	https://dx.doi.org/10.1002/jmv.25773
Japan/Hu_DP_Kng_19-027/2020	EPI_ISL_412969	?	2/26/20	Takayuki Hishiki Kanagawa Prefectural Institute of Public Health	Takayuki Hishiki Kanagawa Prefectural Institute of Public Health	Hishiki et al	https://www.gisaid.org	A doubt of multiple introduction of SARS-CoV-2 in Italy: A preliminary overview	https://dx.doi.org/10.1002/jmv.25773
SaudiArabia/518/2020	EPI_ISL_489999	?	7/14/20	King Fahad Medical City	King Fahad Medical City	Alosaimi et al	https://www.gisaid.org	?	?
SaudiArabia/523/2020	EPI_ISL_490000	?	7/14/20	King Fahad Medical City	King Fahad Medical City	Alosaimi et al	https://www.gisaid.org	?	?
Shanghai/SH0106/2020	EPI_ISL_416396	?	3/20/20	Shanghai Public Health Clinical Center, Shanghai Medical College, Fudan University	National Research Center for Translational Medicine (Shanghai), Ruijin Hospital affiliated to Shanghai Jiao Tong University School of Medicine & Shanghai Public Health Clinical Center	Shengyue Wang et al	https://www.gisaid.org	?	?
Sichuan/SC-WCH4-286/2020	EPI_ISL_451388	?	5/24/20	West China Hospital of Sichuan University	State Key Laboratory of Biotherapy of Sichuan University	Baowen Du et al	https://www.gisaid.org	?	?
Singapore/17/2020	EPI_ISL_418992	?	4/1/20	National Public Health Laboratory, National Centre for Infectious Diseases	National Public Health Laboratory, National Centre for Infectious Diseases	Mak TM et al	https://www.gisaid.org	?	?
USA/CA8/2020	EPI_ISL_411955	MT106053	2/22/20	California Department of Public Health	Pathogen Discovery, Respiratory Viruses Branch, Division of Viral Diseases, Centers for Disease Control and Prevention	Krista Queen et al	https://www.gisaid.org	?	?
Wuhan/HB-WH2-162/2020	EPI_ISL_455374	?	5/29/20	Wuhan Chain Medical Labs (CMLabs)	State Key Laboratory of Biotherapy of Sichuan University	Baowen Du et al	https://www.gisaid.org	?	?
Wuhan/HB-WH2-163/2020	EPI_ISL_454930	?	5/29/20	Wuhan Chain Medical Labs (CMLabs)	State Key Laboratory of Biotherapy of Sichuan University	Baowen Du et al	https://www.gisaid.org	?	?
Wuhan/HB-WH2-164/2020	EPI_ISL_454931	?	5/29/20	Wuhan Chain Medical Labs (CMLabs)	State Key Laboratory of Biotherapy of Sichuan University	Baowen Du et al	https://www.gisaid.org	?	?
Beijing/DT-BJ01/2020	EPI_ISL_452358	?	5/27/20	Laboratory of Infectious Diseases Center of Beijing Ditan Hospital	Laboratory of Infectious Diseases Center of Beijing Ditan Hospital	Siyuan Yang et al	https://www.gisaid.org	?	?
Beijing/DT-BJ03/2020	EPI_ISL_452361	?	5/27/20	Laboratory of Infectious Diseases Center of Beijing Ditan Hospital	Laboratory of Infectious Diseases Center of Beijing Ditan Hospital	Siyuan Yang et al	https://www.gisaid.org	?	?
Guangzhou/GZMU0074/2020	EPI_ISL_457687	?	6/2/20	The First Affiliated Hospital of Guangzhou Medical University, Guangzhou, China	BGI-shenzhen & The First Affiliated Hospital of Guangzhou Medical University	Yanqun Wang et al	https://www.gisaid.org	?	?
Guangzhou/GZMU0075/2020	EPI_ISL_457688	?	6/2/20	The First Affiliated Hospital of Guangzhou Medical University, Guangzhou, China	BGI-shenzhen & The First Affiliated Hospital of Guangzhou Medical University	Yanqun Wang et al	https://www.gisaid.org	?	?
Guangzhou/GZMU0077/2020	EPI_ISL_457689	?	6/2/20	The First Affiliated Hospital of Guangzhou Medical University, Guangzhou, China	BGI-shenzhen & The First Affiliated Hospital of Guangzhou Medical University	Yanqun Wang et al	https://www.gisaid.org	?	?
Guangzhou/GZMU0078/2020	EPI_ISL_457690	?	6/2/20	The First Affiliated Hospital of Guangzhou Medical University, Guangzhou, China	BGI-shenzhen & The First Affiliated Hospital of Guangzhou Medical University	Yanqun Wang et al	https://www.gisaid.org	?	?
Guangzhou/GZMU0079/2020	EPI_ISL_457691	?	6/2/20	The First Affiliated Hospital of Guangzhou Medical University, Guangzhou, China	BGI-shenzhen & The First Affiliated Hospital of Guangzhou Medical University	Yanqun Wang et al	https://www.gisaid.org	?	?
HongKong/HKPU45-0502/2020	EPI_ISL_419221	?	4/1/20	Department of Pathology, United Christian Hospital	Department of Health Technology and Informatics, Faculty of Health and Social Science, The Hong Kong Polytechnic University	Kenneth Siu-Sing LEUNG et al	https://www.gisaid.org	A territory-wide study of early COVID-19 outbreak in Hong Kong community: A clinical, epidemiological and phylogenomic investigation	https://dx.doi.org/10.1101/2020.03.30.20045740
HongKong/HKPU48-0202/2020	EPI_ISL_419222	?	4/1/20	Department of Pathology, Princess Margaret Hospital	Department of Health Technology and Informatics, Faculty of Health and Social Science, The Hong Kong Polytechnic University	Kenneth Siu-Sing LEUNG et al	https://www.gisaid.org	A territory-wide study of early COVID-19 outbreak in Hong Kong community: A clinical, epidemiological and phylogenomic investigation	https://dx.doi.org/10.1101/2020.03.30.20045740
HongKong/HKPU49-3001/2020	EPI_ISL_419223	?	4/1/20	Department of Pathology, Princess Margaret Hospital	Department of Health Technology and Informatics, Faculty of Health and Social Science, The Hong Kong Polytechnic University	Kenneth Siu-Sing LEUNG et al	https://www.gisaid.org	A territory-wide study of early COVID-19 outbreak in Hong Kong community: A clinical, epidemiological and phylogenomic investigation	https://dx.doi.org/10.1101/2020.03.30.20045740
Shanghai/SH0115/2020	EPI_ISL_416402	?	3/20/20	Shanghai Public Health Clinical Center, Shanghai Medical College, Fudan University	National Research Center for Translational Medicine (Shanghai), Ruijin Hospital affiliated to Shanghai Jiao Tong University School of Medicine & Shanghai Public Health Clinical Center	Shengyue Wang et al	https://www.gisaid.org	?	?
USA/TX1/2020	EPI_ISL_411956	MT106054	2/22/20	Texas Department of State Health Services	Pathogen Discovery, Respiratory Viruses Branch, Division of Viral Diseases, Centers for Disease Control and Prevention	Krista Queen et al	https://www.gisaid.org	?	?
Vietnam/CM99/2020	EPI_ISL_416429	?	3/21/20	National Influenza Center, National Institute of Hygiene and Epidemiology (NIHE)	National Influenza Center, National Institute of Hygiene and Epidemiology (NIHE)	Le Quynh Mai et al	https://www.gisaid.org	?	?
Wuhan/HB-WH2-165/2020	EPI_ISL_455375	?	5/29/20	Wuhan Chain Medical Labs (CMLabs)	State Key Laboratory of Biotherapy of Sichuan University	Baowen Du et al	https://www.gisaid.org	?	?
Wuhan/HB-WH2-166/2020	EPI_ISL_454932	?	5/29/20	Wuhan Chain Medical Labs (CMLabs)	State Key Laboratory of Biotherapy of Sichuan University	Baowen Du et al	https://www.gisaid.org	?	?
Wuhan/HB-WH2-167/2020	EPI_ISL_454933	?	5/29/20	Wuhan Chain Medical Labs (CMLabs)	State Key Laboratory of Biotherapy of Sichuan University	Baowen Du et al	https://www.gisaid.org	?	?
Wuhan/HB-WH2-168/2020	EPI_ISL_454934	?	5/29/20	Wuhan Chain Medical Labs (CMLabs)	State Key Laboratory of Biotherapy of Sichuan University	Baowen Du et al	https://www.gisaid.org	?	?
Wuhan/HB-WH2-169/2020	EPI_ISL_454935	?	5/29/20	Wuhan Chain Medical Labs (CMLabs)	State Key Laboratory of Biotherapy of Sichuan University	Baowen Du et al	https://www.gisaid.org	?	?
Wuhan/HB-WH3-170/2020	EPI_ISL_454936	?	5/29/20	Wuhan Chain Medical Labs (CMLabs)	State Key Laboratory of Biotherapy of Sichuan University	Baowen Du et al	https://www.gisaid.org	?	?
Wuhan/HB-WH3-171/2020	EPI_ISL_454937	?	5/29/20	Wuhan Chain Medical Labs (CMLabs)	State Key Laboratory of Biotherapy of Sichuan University	Baowen Du et al	https://www.gisaid.org	?	?
England/20129054906/2020	EPI_ISL_424051	?	4/12/20	Respiratory Virus Unit, Microbiology Services Colindale, Public Health England	Respiratory Virus Unit, Microbiology Services Colindale, Public Health England	Monica Galiano et al	https://www.gisaid.org	Preliminary analysis of SARS-CoV-2 importation & establishment of UK transmission lineages	https://virological.org/t/preliminary-analysis-of-sars-cov-2-importation-establishment-of-uk-transmission-lineages/507
Guangdong/GDFS2020127-P0026/2020	EPI_ISL_413874	?	3/9/20	Guangdong Provincial Institution of Public Health, Guangdong Provinical Center for Disease Control and Prevention	Guangdong Provincial Institution of Public Health	Jing Lu et al	https://www.gisaid.org	Genomic Epidemiology of SARS-CoV-2 in Guangdong Province, China	https://dx.doi.org/10.1016/j.cell.2020.04.023
HongKong/VM20002582-2/2020	EPI_ISL_414569	?	3/13/20	Hong Kong Department of Health	School of Public Health, The University of Hong Kong	Dominic N.C. Tsang et al	https://www.gisaid.org	?	?
Italy/LAZ-INMI1-B1/2020	EPI_ISL_451298	?	5/24/20	Laboratory of Virology, INMI Lazzaro Spallanzani IRCCS	Laboratory of Virology, INMI Lazzaro Spallanzani IRCCS	Cesare E.M. Gruber et al	https://www.gisaid.org	?	?
Malaysia/IMR_WC627/2020	EPI_ISL_430444	?	4/27/20	Institute for Medical Research, Infectious Disease Research Centre, National Institutes of Health, Ministry of Health Malaysia	Institute for Medical Research, Infectious Disease Research Centre, National Institutes of Health, Ministry of Health Malaysia	Suppiah.J et al	https://www.gisaid.org	?	?
Shanghai/SH0127/2020	EPI_ISL_416408	?	3/20/20	Shanghai Public Health Clinical Center, Shanghai Medical College, Fudan University	National Research Center for Translational Medicine (Shanghai), Ruijin Hospital affiliated to Shanghai Jiao Tong University School of Medicine & Shanghai Public Health Clinical Center	Shengyue Wang et al	https://www.gisaid.org	?	?
SouthKorea/KCDC2014/2020	EPI_ISL_426187	?	4/15/20	Division of Viral Diseases, Center for Laboratory Control of Infectious Diseases, Korea Centers for Diseases Control and Prevention	Division of Viral Diseases, Center for Laboratory Control of Infectious Diseases, Korea Centers for Diseases Control and Prevention	Jeong-Min Kim et al	https://www.gisaid.org	?	?
Wuhan/HB-WH4-198/2020	EPI_ISL_455386	?	5/29/20	Wuhan Chain Medical Labs (CMLabs)	State Key Laboratory of Biotherapy of Sichuan University	Baowen Du et al	https://www.gisaid.org	?	?
Yichun/JX2424/2020	EPI_ISL_455467	?	5/30/20	Jiangxi Province Center for Disease Control and Prevention	Jiangxi Province Center for Disease Control and Prevention	JianXiong Li et al	https://www.gisaid.org	?	?
England/20078003804/2020	EPI_ISL_464169	?	6/11/20	Respiratory Virus Unit, Microbiology Services Colindale, Public Health England	Respiratory Virus Unit, Microbiology Services Colindale, Public Health England	PHE Covid Sequencing Team et al	https://www.gisaid.org	?	?
Guangdong/MZ01/2020	EPI_ISL_454417	?	5/25/20	Research and Experiment Center, Meizhou People Hospital	Research and Experiment Center, Meizhou People Hospital	Guo et al	https://www.gisaid.org	Clinical and biochemical indexes of 11 COVID-19 patients and the genome sequence analysis of the tested SARS-CoV-2	https://doi.org/10.21203/rs.3.rs-32414/v1
HongKong/HKPU52-3101/2020	EPI_ISL_419224	?	4/1/20	Department of Clinical Pathology, Pamela Youde Nethersole Eastern Hospital	Department of Health Technology and Informatics, Faculty of Health and Social Science, The Hong Kong Polytechnic University	Kenneth Siu-Sing LEUNG et al	https://www.gisaid.org	A territory-wide study of early COVID-19 outbreak in Hong Kong community: A clinical, epidemiological and phylogenomic investigation	https://dx.doi.org/10.1101/2020.03.30.20045740
HongKong/HKPU53-0802/2020	EPI_ISL_419225	?	4/1/20	Department of Clinical Pathology, Pamela Youde Nethersole Eastern Hospital	Department of Health Technology and Informatics, Faculty of Health and Social Science, The Hong Kong Polytechnic University	Kenneth Siu-Sing LEUNG et al	https://www.gisaid.org	A territory-wide study of early COVID-19 outbreak in Hong Kong community: A clinical, epidemiological and phylogenomic investigation	https://dx.doi.org/10.1101/2020.03.30.20045740
HongKong/HKPU54-0302/2020	EPI_ISL_419226	?	4/1/20	Department of Clinical Pathology, Pamela Youde Nethersole Eastern Hospital	Department of Health Technology and Informatics, Faculty of Health and Social Science, The Hong Kong Polytechnic University	Kenneth Siu-Sing LEUNG et al	https://www.gisaid.org	A territory-wide study of early COVID-19 outbreak in Hong Kong community: A clinical, epidemiological and phylogenomic investigation	https://dx.doi.org/10.1101/2020.03.30.20045740
Japan/PG-0114/2020	EPI_ISL_479850	?	7/1/20	Gunma Prefectural Institute of Public Health and Environmental Sciences	Pathogen Genomics Center, National Institute of Infectious Diseases	Tsuyoshi Sekizuka et al	https://www.gisaid.org	A genome epidemiological study of SARS-CoV-2 introduction into Japan	https://www.medrxiv.org/content/10.1101/2020.07.01.20143958v1
SaudiArabia/545/2020	EPI_ISL_490001	?	7/14/20	King Fahad Medical City	King Fahad Medical City	Alosaimi et al	https://www.gisaid.org	?	?
SaudiArabia/553/2020	EPI_ISL_490002	?	7/14/20	King Fahad Medical City	King Fahad Medical City	Alosaimi et al	https://www.gisaid.org	?	?
Shanghai/SH0110/2020	EPI_ISL_416399	?	3/20/20	Shanghai Public Health Clinical Center, Shanghai Medical College, Fudan University	National Research Center for Translational Medicine (Shanghai), Ruijin Hospital affiliated to Shanghai Jiao Tong University School of Medicine & Shanghai Public Health Clinical Center	Shengyue Wang et al	https://www.gisaid.org	?	?
Sichuan/SC-WCH4-289/2020	EPI_ISL_451391	?	5/24/20	West China Hospital of Sichuan University	State Key Laboratory of Biotherapy of Sichuan University	Baowen Du et al	https://www.gisaid.org	?	?
Singapore/14/2020	EPI_ISL_414380	?	3/12/20	National Centre for Infectious Diseases	Programme in Emerging Infectious Diseases, Duke-NUS Medical School	Danielle E Anderson et al	https://www.gisaid.org	Discovery of a 382-nt deletion during the early evolution of SARS-CoV-2	https://dx.doi.org/doi/10.1101/2020.03.11.987222
Singapore/21/2020	EPI_ISL_419000	?	4/1/20	National Public Health Laboratory, National Centre for Infectious Diseases	National Public Health Laboratory, National Centre for Infectious Diseases	Mak TM et al	https://www.gisaid.org	?	?
Guangzhou/GZMU0081/2020	EPI_ISL_457692	?	6/2/20	The First Affiliated Hospital of Guangzhou Medical University, Guangzhou, China	BGI-shenzhen & The First Affiliated Hospital of Guangzhou Medical University	Yanqun Wang et al	https://www.gisaid.org	?	?
Guangzhou/GZMU0083/2020	EPI_ISL_457693	?	6/2/20	The First Affiliated Hospital of Guangzhou Medical University, Guangzhou, China	BGI-shenzhen & The First Affiliated Hospital of Guangzhou Medical University	Yanqun Wang et al	https://www.gisaid.org	?	?
Japan/Hu_DP_Kng_19-031/2020	EPI_ISL_420889	?	3/19/20	Takayuki Hishiki Kanagawa Prefectural Institute of Public Health	Takayuki Hishiki Kanagawa Prefectural Institute of Public Health	Hishiki et al	https://www.gisaid.org	?	?
Shanghai/SH0102/2020	EPI_ISL_416394	?	3/20/20	Shanghai Public Health Clinical Center, Shanghai Medical College, Fudan University	National Research Center for Translational Medicine (Shanghai), Ruijin Hospital affiliated to Shanghai Jiao Tong University School of Medicine & Shanghai Public Health Clinical Center	Shengyue Wang et al	https://www.gisaid.org	?	?
Singapore/14Clin/2020	EPI_ISL_418998	?	4/1/20	National Public Health Laboratory, National Centre for Infectious Diseases	National Public Health Laboratory, National Centre for Infectious Diseases	Mak TM et al	https://www.gisaid.org	?	?
Singapore/188/2020	EPI_ISL_462306	?	6/8/20	National Public Health Laboratory, National Centre for Infectious Diseases	National Public Health Laboratory, National Centre for Infectious Diseases	Mak TM et al	https://www.gisaid.org	?	?
Guangdong/MZ02/2020	EPI_ISL_454418	?	5/25/20	Research and Experiment Center, Meizhou People Hospital	Research and Experiment Center, Meizhou People Hospital	Guo et al	https://www.gisaid.org	Clinical and biochemical indexes of 11 COVID-19 patients and the genome sequence analysis of the tested SARS-CoV-2	https://doi.org/10.21203/rs.3.rs-32414/v1
HongKong/HKPU57-0702/2020	EPI_ISL_419227	?	4/1/20	Department of Clinical Pathology, Pamela Youde Nethersole Eastern Hospital	Department of Health Technology and Informatics, Faculty of Health and Social Science, The Hong Kong Polytechnic University	Kenneth Siu-Sing LEUNG et al	https://www.gisaid.org	A territory-wide study of early COVID-19 outbreak in Hong Kong community: A clinical, epidemiological and phylogenomic investigation	https://dx.doi.org/10.1101/2020.03.30.20045740
Japan/DP0005/2020	EPI_ISL_416565	?	3/23/20	Japanese Quarantine Stations	Pathogen Genomics Center, National Institute of Infectious Diseases	Tsuyoshi Sekizuka et al	https://www.gisaid.org	Haplotype networks of SARS-CoV-2 infections in the Diamond Princess cruise ship outbreak	https://dx.doi.org/10.1101/2020.03.23.20041970
Japan/DP0027/2020	EPI_ISL_416566	?	3/23/20	Japanese Quarantine Stations	Pathogen Genomics Center, National Institute of Infectious Diseases	Tsuyoshi Sekizuka et al	https://www.gisaid.org	Haplotype networks of SARS-CoV-2 infections in the Diamond Princess cruise ship outbreak	https://dx.doi.org/10.1101/2020.03.23.20041970
Japan/DP0037/2020	EPI_ISL_416567	?	3/23/20	Japanese Quarantine Stations	Pathogen Genomics Center, National Institute of Infectious Diseases	Tsuyoshi Sekizuka et al	https://www.gisaid.org	Haplotype networks of SARS-CoV-2 infections in the Diamond Princess cruise ship outbreak	https://dx.doi.org/10.1101/2020.03.23.20041970
Japan/DP0058/2020	EPI_ISL_416568	?	3/23/20	Japanese Quarantine Stations	Pathogen Genomics Center, National Institute of Infectious Diseases	Tsuyoshi Sekizuka et al	https://www.gisaid.org	Haplotype networks of SARS-CoV-2 infections in the Diamond Princess cruise ship outbreak	https://dx.doi.org/10.1101/2020.03.23.20041970
Japan/DP0059/2020	EPI_ISL_416569	?	3/23/20	Japanese Quarantine Stations	Pathogen Genomics Center, National Institute of Infectious Diseases	Tsuyoshi Sekizuka et al	https://www.gisaid.org	Haplotype networks of SARS-CoV-2 infections in the Diamond Princess cruise ship outbreak	https://dx.doi.org/10.1101/2020.03.23.20041970
Japan/DP0065/2020	EPI_ISL_416570	?	3/23/20	Japanese Quarantine Stations	Pathogen Genomics Center, National Institute of Infectious Diseases	Tsuyoshi Sekizuka et al	https://www.gisaid.org	Haplotype networks of SARS-CoV-2 infections in the Diamond Princess cruise ship outbreak	https://dx.doi.org/10.1101/2020.03.23.20041970
Japan/DP0077/2020	EPI_ISL_416571	?	3/23/20	Japanese Quarantine Stations	Pathogen Genomics Center, National Institute of Infectious Diseases	Tsuyoshi Sekizuka et al	https://www.gisaid.org	Haplotype networks of SARS-CoV-2 infections in the Diamond Princess cruise ship outbreak	https://dx.doi.org/10.1101/2020.03.23.20041970
Japan/DP0078/2020	EPI_ISL_416572	?	3/23/20	Japanese Quarantine Stations	Pathogen Genomics Center, National Institute of Infectious Diseases	Tsuyoshi Sekizuka et al	https://www.gisaid.org	Haplotype networks of SARS-CoV-2 infections in the Diamond Princess cruise ship outbreak	https://dx.doi.org/10.1101/2020.03.23.20041970
Japan/DP0104/2020	EPI_ISL_416573	?	3/23/20	Japanese Quarantine Stations	Pathogen Genomics Center, National Institute of Infectious Diseases	Tsuyoshi Sekizuka et al	https://www.gisaid.org	Haplotype networks of SARS-CoV-2 infections in the Diamond Princess cruise ship outbreak	https://dx.doi.org/10.1101/2020.03.23.20041970
Japan/DP0107/2020	EPI_ISL_416574	?	3/23/20	Japanese Quarantine Stations	Pathogen Genomics Center, National Institute of Infectious Diseases	Tsuyoshi Sekizuka et al	https://www.gisaid.org	Haplotype networks of SARS-CoV-2 infections in the Diamond Princess cruise ship outbreak	https://dx.doi.org/10.1101/2020.03.23.20041970
Japan/DP0121/2020	EPI_ISL_416575	?	3/23/20	Japanese Quarantine Stations	Pathogen Genomics Center, National Institute of Infectious Diseases	Tsuyoshi Sekizuka et al	https://www.gisaid.org	Haplotype networks of SARS-CoV-2 infections in the Diamond Princess cruise ship outbreak	https://dx.doi.org/10.1101/2020.03.23.20041970
Japan/DP0133/2020	EPI_ISL_416576	?	3/23/20	Japanese Quarantine Stations	Pathogen Genomics Center, National Institute of Infectious Diseases	Tsuyoshi Sekizuka et al	https://www.gisaid.org	Haplotype networks of SARS-CoV-2 infections in the Diamond Princess cruise ship outbreak	https://dx.doi.org/10.1101/2020.03.23.20041970
Japan/DP0134/2020	EPI_ISL_416577	?	3/23/20	Japanese Quarantine Stations	Pathogen Genomics Center, National Institute of Infectious Diseases	Tsuyoshi Sekizuka et al	https://www.gisaid.org	Haplotype networks of SARS-CoV-2 infections in the Diamond Princess cruise ship outbreak	https://dx.doi.org/10.1101/2020.03.23.20041970
Japan/DP0152/2020	EPI_ISL_416578	?	3/23/20	Japanese Quarantine Stations	Pathogen Genomics Center, National Institute of Infectious Diseases	Tsuyoshi Sekizuka et al	https://www.gisaid.org	Haplotype networks of SARS-CoV-2 infections in the Diamond Princess cruise ship outbreak	https://dx.doi.org/10.1101/2020.03.23.20041970
Japan/DP0158/2020	EPI_ISL_416579	?	3/23/20	Japanese Quarantine Stations	Pathogen Genomics Center, National Institute of Infectious Diseases	Tsuyoshi Sekizuka et al	https://www.gisaid.org	Haplotype networks of SARS-CoV-2 infections in the Diamond Princess cruise ship outbreak	https://dx.doi.org/10.1101/2020.03.23.20041970
Japan/DP0184/2020	EPI_ISL_416580	?	3/23/20	Japanese Quarantine Stations	Pathogen Genomics Center, National Institute of Infectious Diseases	Tsuyoshi Sekizuka et al	https://www.gisaid.org	Haplotype networks of SARS-CoV-2 infections in the Diamond Princess cruise ship outbreak	https://dx.doi.org/10.1101/2020.03.23.20041970
Japan/DP0190/2020	EPI_ISL_416581	?	3/23/20	Japanese Quarantine Stations	Pathogen Genomics Center, National Institute of Infectious Diseases	Tsuyoshi Sekizuka et al	https://www.gisaid.org	Haplotype networks of SARS-CoV-2 infections in the Diamond Princess cruise ship outbreak	https://dx.doi.org/10.1101/2020.03.23.20041970
Japan/DP0191/2020	EPI_ISL_416582	?	3/23/20	Japanese Quarantine Stations	Pathogen Genomics Center, National Institute of Infectious Diseases	Tsuyoshi Sekizuka et al	https://www.gisaid.org	Haplotype networks of SARS-CoV-2 infections in the Diamond Princess cruise ship outbreak	https://dx.doi.org/10.1101/2020.03.23.20041970
Japan/DP0196/2020	EPI_ISL_416583	?	3/23/20	Japanese Quarantine Stations	Pathogen Genomics Center, National Institute of Infectious Diseases	Tsuyoshi Sekizuka et al	https://www.gisaid.org	Haplotype networks of SARS-CoV-2 infections in the Diamond Princess cruise ship outbreak	https://dx.doi.org/10.1101/2020.03.23.20041970
Japan/DP0200/2020	EPI_ISL_416584	?	3/23/20	Japanese Quarantine Stations	Pathogen Genomics Center, National Institute of Infectious Diseases	Tsuyoshi Sekizuka et al	https://www.gisaid.org	Haplotype networks of SARS-CoV-2 infections in the Diamond Princess cruise ship outbreak	https://dx.doi.org/10.1101/2020.03.23.20041970
Japan/PG-0066/2020	EPI_ISL_479824	?	7/1/20	Kumamoto PrefecturalInstituteof Public-Health and Environmental Science	Pathogen Genomics Center, National Institute of Infectious Diseases	Tsuyoshi Sekizuka et al	https://www.gisaid.org	A genome epidemiological study of SARS-CoV-2 introduction into Japan	https://www.medrxiv.org/content/10.1101/2020.07.01.20143958v1
Japan/PG-0372/2020	EPI_ISL_480042	?	7/1/20	Nagoya City Public Health Research Institute	Pathogen Genomics Center, National Institute of Infectious Diseases	Tsuyoshi Sekizuka et al	https://www.gisaid.org	A genome epidemiological study of SARS-CoV-2 introduction into Japan	https://www.medrxiv.org/content/10.1101/2020.07.01.20143958v1
Shanghai/SH0125/2020	EPI_ISL_416406	?	3/20/20	Shanghai Public Health Clinical Center, Shanghai Medical College, Fudan University	National Research Center for Translational Medicine (Shanghai), Ruijin Hospital affiliated to Shanghai Jiao Tong University School of Medicine & Shanghai Public Health Clinical Center	Shengyue Wang et al	https://www.gisaid.org	?	?
Shanghai/SH0126/2020	EPI_ISL_416407	?	3/20/20	Shanghai Public Health Clinical Center, Shanghai Medical College, Fudan University	National Research Center for Translational Medicine (Shanghai), Ruijin Hospital affiliated to Shanghai Jiao Tong University School of Medicine & Shanghai Public Health Clinical Center	Shengyue Wang et al	https://www.gisaid.org	?	?
Sichuan/SC-WCH4-291/2020	EPI_ISL_451393	?	5/24/20	West China Hospital of Sichuan University	State Key Laboratory of Biotherapy of Sichuan University	Baowen Du et al	https://www.gisaid.org	?	?
Singapore/383/2020	EPI_ISL_469132	?	6/17/20	National Public Health Laboratory, National Centre for Infectious Diseases	National Public Health Laboratory, National Centre for Infectious Diseases	Mak TM et al	https://www.gisaid.org	?	?
Canada/BC_37_0-2/2020	EPI_ISL_412965	?	2/29/20	BCCDC Public Health Laboratory	BCCDC Public Health Laboratory	Harrigan et al	https://www.gisaid.org	A doubt of multiple introduction of SARS-CoV-2 in Italy: A preliminary overview	https://dx.doi.org/10.1002/jmv.25773
England/20080000104/2020	EPI_ISL_464175	?	6/11/20	Respiratory Virus Unit, Microbiology Services Colindale, Public Health England	Respiratory Virus Unit, Microbiology Services Colindale, Public Health England	PHE Covid Sequencing Team et al	https://www.gisaid.org	?	?
England/20168037604/2020	EPI_ISL_466615	?	6/11/20	Respiratory Virus Unit, Microbiology Services Colindale, Public Health England	Respiratory Virus Unit, Microbiology Services Colindale, Public Health England	PHE Covid Sequencing Team et al	https://www.gisaid.org	?	?
Japan/DP0236/2020	EPI_ISL_416585	?	3/23/20	Japanese Quarantine Stations	Pathogen Genomics Center, National Institute of Infectious Diseases	Tsuyoshi Sekizuka et al	https://www.gisaid.org	Haplotype networks of SARS-CoV-2 infections in the Diamond Princess cruise ship outbreak	https://dx.doi.org/10.1101/2020.03.23.20041970
Japan/DP0274/2020	EPI_ISL_416586	?	3/23/20	Japanese Quarantine Stations	Pathogen Genomics Center, National Institute of Infectious Diseases	Tsuyoshi Sekizuka et al	https://www.gisaid.org	Haplotype networks of SARS-CoV-2 infections in the Diamond Princess cruise ship outbreak	https://dx.doi.org/10.1101/2020.03.23.20041970
Japan/DP0278/2020	EPI_ISL_416587	?	3/23/20	Japanese Quarantine Stations	Pathogen Genomics Center, National Institute of Infectious Diseases	Tsuyoshi Sekizuka et al	https://www.gisaid.org	Haplotype networks of SARS-CoV-2 infections in the Diamond Princess cruise ship outbreak	https://dx.doi.org/10.1101/2020.03.23.20041970
Japan/DP0286/2020	EPI_ISL_416588	?	3/23/20	Japanese Quarantine Stations	Pathogen Genomics Center, National Institute of Infectious Diseases	Tsuyoshi Sekizuka et al	https://www.gisaid.org	Haplotype networks of SARS-CoV-2 infections in the Diamond Princess cruise ship outbreak	https://dx.doi.org/10.1101/2020.03.23.20041970
Japan/DP0287/2020	EPI_ISL_416589	?	3/23/20	Japanese Quarantine Stations	Pathogen Genomics Center, National Institute of Infectious Diseases	Tsuyoshi Sekizuka et al	https://www.gisaid.org	Haplotype networks of SARS-CoV-2 infections in the Diamond Princess cruise ship outbreak	https://dx.doi.org/10.1101/2020.03.23.20041970
Japan/DP0289/2020	EPI_ISL_416590	?	3/23/20	Japanese Quarantine Stations	Pathogen Genomics Center, National Institute of Infectious Diseases	Tsuyoshi Sekizuka et al	https://www.gisaid.org	Haplotype networks of SARS-CoV-2 infections in the Diamond Princess cruise ship outbreak	https://dx.doi.org/10.1101/2020.03.23.20041970
Japan/DP0290/2020	EPI_ISL_416591	?	3/23/20	Japanese Quarantine Stations	Pathogen Genomics Center, National Institute of Infectious Diseases	Tsuyoshi Sekizuka et al	https://www.gisaid.org	Haplotype networks of SARS-CoV-2 infections in the Diamond Princess cruise ship outbreak	https://dx.doi.org/10.1101/2020.03.23.20041970
Japan/DP0294/2020	EPI_ISL_416592	?	3/23/20	Japanese Quarantine Stations	Pathogen Genomics Center, National Institute of Infectious Diseases	Tsuyoshi Sekizuka et al	https://www.gisaid.org	Haplotype networks of SARS-CoV-2 infections in the Diamond Princess cruise ship outbreak	https://dx.doi.org/10.1101/2020.03.23.20041970
Japan/DP0311/2020	EPI_ISL_416593	?	3/23/20	Japanese Quarantine Stations	Pathogen Genomics Center, National Institute of Infectious Diseases	Tsuyoshi Sekizuka et al	https://www.gisaid.org	Haplotype networks of SARS-CoV-2 infections in the Diamond Princess cruise ship outbreak	https://dx.doi.org/10.1101/2020.03.23.20041970
Japan/DP0319/2020	EPI_ISL_416594	?	3/23/20	Japanese Quarantine Stations	Pathogen Genomics Center, National Institute of Infectious Diseases	Tsuyoshi Sekizuka et al	https://www.gisaid.org	Haplotype networks of SARS-CoV-2 infections in the Diamond Princess cruise ship outbreak	https://dx.doi.org/10.1101/2020.03.23.20041970
Japan/DP0321/2020	EPI_ISL_454749	?	5/29/20	Japanese Quarantine Stations	Pathogen Genomics Center, National Institute of Infectious Diseases	Tsuyoshi Sekizuka et al	https://www.gisaid.org	?	?
Japan/DP0328/2020	EPI_ISL_416595	?	3/23/20	Japanese Quarantine Stations	Pathogen Genomics Center, National Institute of Infectious Diseases	Tsuyoshi Sekizuka et al	https://www.gisaid.org	Haplotype networks of SARS-CoV-2 infections in the Diamond Princess cruise ship outbreak	https://dx.doi.org/10.1101/2020.03.23.20041970
Japan/DP0344/2020	EPI_ISL_416596	?	3/23/20	Japanese Quarantine Stations	Pathogen Genomics Center, National Institute of Infectious Diseases	Tsuyoshi Sekizuka et al	https://www.gisaid.org	Haplotype networks of SARS-CoV-2 infections in the Diamond Princess cruise ship outbreak	https://dx.doi.org/10.1101/2020.03.23.20041970
Japan/DP0346/2020	EPI_ISL_416597	?	3/23/20	Japanese Quarantine Stations	Pathogen Genomics Center, National Institute of Infectious Diseases	Tsuyoshi Sekizuka et al	https://www.gisaid.org	Haplotype networks of SARS-CoV-2 infections in the Diamond Princess cruise ship outbreak	https://dx.doi.org/10.1101/2020.03.23.20041970
Japan/DP0357/2020	EPI_ISL_416598	?	3/23/20	Japanese Quarantine Stations	Pathogen Genomics Center, National Institute of Infectious Diseases	Tsuyoshi Sekizuka et al	https://www.gisaid.org	Haplotype networks of SARS-CoV-2 infections in the Diamond Princess cruise ship outbreak	https://dx.doi.org/10.1101/2020.03.23.20041970
Japan/DP0361/2020	EPI_ISL_416599	?	3/23/20	Japanese Quarantine Stations	Pathogen Genomics Center, National Institute of Infectious Diseases	Tsuyoshi Sekizuka et al	https://www.gisaid.org	Haplotype networks of SARS-CoV-2 infections in the Diamond Princess cruise ship outbreak	https://dx.doi.org/10.1101/2020.03.23.20041970
Japan/DP0438/2020	EPI_ISL_416600	?	3/23/20	Japanese Quarantine Stations	Pathogen Genomics Center, National Institute of Infectious Diseases	Tsuyoshi Sekizuka et al	https://www.gisaid.org	Haplotype networks of SARS-CoV-2 infections in the Diamond Princess cruise ship outbreak	https://dx.doi.org/10.1101/2020.03.23.20041970
Japan/DP0457/2020	EPI_ISL_416601	?	3/23/20	Japanese Quarantine Stations	Pathogen Genomics Center, National Institute of Infectious Diseases	Tsuyoshi Sekizuka et al	https://www.gisaid.org	Haplotype networks of SARS-CoV-2 infections in the Diamond Princess cruise ship outbreak	https://dx.doi.org/10.1101/2020.03.23.20041970
Japan/DP0462/2020	EPI_ISL_416602	?	3/23/20	Japanese Quarantine Stations	Pathogen Genomics Center, National Institute of Infectious Diseases	Tsuyoshi Sekizuka et al	https://www.gisaid.org	Haplotype networks of SARS-CoV-2 infections in the Diamond Princess cruise ship outbreak	https://dx.doi.org/10.1101/2020.03.23.20041970
Japan/DP0464/2020	EPI_ISL_416603	?	3/23/20	Japanese Quarantine Stations	Pathogen Genomics Center, National Institute of Infectious Diseases	Tsuyoshi Sekizuka et al	https://www.gisaid.org	Haplotype networks of SARS-CoV-2 infections in the Diamond Princess cruise ship outbreak	https://dx.doi.org/10.1101/2020.03.23.20041970
Japan/DP0476/2020	EPI_ISL_416604	?	3/23/20	Japanese Quarantine Stations	Pathogen Genomics Center, National Institute of Infectious Diseases	Tsuyoshi Sekizuka et al	https://www.gisaid.org	Haplotype networks of SARS-CoV-2 infections in the Diamond Princess cruise ship outbreak	https://dx.doi.org/10.1101/2020.03.23.20041970
Japan/DP0481/2020	EPI_ISL_416605	?	3/23/20	Japanese Quarantine Stations	Pathogen Genomics Center, National Institute of Infectious Diseases	Tsuyoshi Sekizuka et al	https://www.gisaid.org	Haplotype networks of SARS-CoV-2 infections in the Diamond Princess cruise ship outbreak	https://dx.doi.org/10.1101/2020.03.23.20041970
Japan/DP0482/2020	EPI_ISL_416606	?	3/23/20	Japanese Quarantine Stations	Pathogen Genomics Center, National Institute of Infectious Diseases	Tsuyoshi Sekizuka et al	https://www.gisaid.org	Haplotype networks of SARS-CoV-2 infections in the Diamond Princess cruise ship outbreak	https://dx.doi.org/10.1101/2020.03.23.20041970
SaudiArabia/562/2020	EPI_ISL_490003	?	7/14/20	King Fahad Medical City	King Fahad Medical City	Alosaimi et al	https://www.gisaid.org	?	?
Singapore/36/2020	EPI_ISL_422429	?	4/10/20	National Public Health Laboratory, National Centre for Infectious Diseases	National Public Health Laboratory, National Centre for Infectious Diseases	Mak TM et al	https://www.gisaid.org	?	?
Singapore/43/2020	EPI_ISL_428822	?	4/22/20	National Public Health Laboratory, National Centre for Infectious Diseases	National Public Health Laboratory, National Centre for Infectious Diseases	Mak TM et al	https://www.gisaid.org	?	?
Singapore/470/2020	EPI_ISL_477170	?	6/29/20	Department of Laboratory, Medicine Tan Tock Seng Hospital	Department of Laboratory Medicine Tan Tock Seng Hospital	Chen YYC et al	https://www.gisaid.org	?	?
Guangdong/20SF4047/2020	EPI_ISL_428462	?	4/21/20	Guangdong Provincial Center for Diseases Control and Prevention;Guangdong Provincial Institute of Public Health	School of Public Health, The University of Hong Kong	Bosheng Li et al	https://www.gisaid.org	?	?
Guangdong/20SF4051/2020	EPI_ISL_428463	?	4/21/20	Guangdong Provincial Center for Diseases Control and Prevention;Guangdong Provincial Institute of Public Health	School of Public Health, The University of Hong Kong	Bosheng Li et al	https://www.gisaid.org	?	?
Guangzhou/GZMU0092/2020	EPI_ISL_457694	?	6/2/20	The First Affiliated Hospital of Guangzhou Medical University, Guangzhou, China	BGI-shenzhen & The First Affiliated Hospital of Guangzhou Medical University	Yanqun Wang et al	https://www.gisaid.org	?	?
Guangzhou/GZMU0095/2020	EPI_ISL_457695	?	6/2/20	The First Affiliated Hospital of Guangzhou Medical University, Guangzhou, China	BGI-shenzhen & The First Affiliated Hospital of Guangzhou Medical University	Yanqun Wang et al	https://www.gisaid.org	?	?
HongKong/HKPU60-0802/2020	EPI_ISL_419228	?	4/1/20	Department of Clinical Pathology, Pamela Youde Nethersole Eastern Hospital	Department of Health Technology and Informatics, Faculty of Health and Social Science, The Hong Kong Polytechnic University	Kenneth Siu-Sing LEUNG et al	https://www.gisaid.org	A territory-wide study of early COVID-19 outbreak in Hong Kong community: A clinical, epidemiological and phylogenomic investigation	https://dx.doi.org/10.1101/2020.03.30.20045740
HongKong/HKPU61-0202/2020	EPI_ISL_419229	?	4/1/20	Department of Clinical Pathology, Pamela Youde Nethersole Eastern Hospital	Department of Health Technology and Informatics, Faculty of Health and Social Science, The Hong Kong Polytechnic University	Kenneth Siu-Sing LEUNG et al	https://www.gisaid.org	A territory-wide study of early COVID-19 outbreak in Hong Kong community: A clinical, epidemiological and phylogenomic investigation	https://dx.doi.org/10.1101/2020.03.30.20045740
Japan/DP0543/2020	EPI_ISL_416607	?	3/23/20	Japanese Quarantine Stations	Pathogen Genomics Center, National Institute of Infectious Diseases	Tsuyoshi Sekizuka et al	https://www.gisaid.org	Haplotype networks of SARS-CoV-2 infections in the Diamond Princess cruise ship outbreak	https://dx.doi.org/10.1101/2020.03.23.20041970
Japan/DP0544/2020	EPI_ISL_416608	?	3/23/20	Japanese Quarantine Stations	Pathogen Genomics Center, National Institute of Infectious Diseases	Tsuyoshi Sekizuka et al	https://www.gisaid.org	Haplotype networks of SARS-CoV-2 infections in the Diamond Princess cruise ship outbreak	https://dx.doi.org/10.1101/2020.03.23.20041970
Japan/DP0568/2020	EPI_ISL_416609	?	3/23/20	Japanese Quarantine Stations	Pathogen Genomics Center, National Institute of Infectious Diseases	Tsuyoshi Sekizuka et al	https://www.gisaid.org	Haplotype networks of SARS-CoV-2 infections in the Diamond Princess cruise ship outbreak	https://dx.doi.org/10.1101/2020.03.23.20041970
Japan/DP0588/2020	EPI_ISL_416610	?	3/23/20	Japanese Quarantine Stations	Pathogen Genomics Center, National Institute of Infectious Diseases	Tsuyoshi Sekizuka et al	https://www.gisaid.org	Haplotype networks of SARS-CoV-2 infections in the Diamond Princess cruise ship outbreak	https://dx.doi.org/10.1101/2020.03.23.20041970
Japan/DP0644/2020	EPI_ISL_416611	?	3/23/20	Japanese Quarantine Stations	Pathogen Genomics Center, National Institute of Infectious Diseases	Tsuyoshi Sekizuka et al	https://www.gisaid.org	Haplotype networks of SARS-CoV-2 infections in the Diamond Princess cruise ship outbreak	https://dx.doi.org/10.1101/2020.03.23.20041970
Japan/DP0645/2020	EPI_ISL_416612	?	3/23/20	Japanese Quarantine Stations	Pathogen Genomics Center, National Institute of Infectious Diseases	Tsuyoshi Sekizuka et al	https://www.gisaid.org	Haplotype networks of SARS-CoV-2 infections in the Diamond Princess cruise ship outbreak	https://dx.doi.org/10.1101/2020.03.23.20041970
Japan/DP0654/2020	EPI_ISL_416613	?	3/23/20	Japanese Quarantine Stations	Pathogen Genomics Center, National Institute of Infectious Diseases	Tsuyoshi Sekizuka et al	https://www.gisaid.org	Haplotype networks of SARS-CoV-2 infections in the Diamond Princess cruise ship outbreak	https://dx.doi.org/10.1101/2020.03.23.20041970
Japan/DP0687/2020	EPI_ISL_416614	?	3/23/20	Japanese Quarantine Stations	Pathogen Genomics Center, National Institute of Infectious Diseases	Tsuyoshi Sekizuka et al	https://www.gisaid.org	Haplotype networks of SARS-CoV-2 infections in the Diamond Princess cruise ship outbreak	https://dx.doi.org/10.1101/2020.03.23.20041970
Japan/DP0690/2020	EPI_ISL_416615	?	3/23/20	Japanese Quarantine Stations	Pathogen Genomics Center, National Institute of Infectious Diseases	Tsuyoshi Sekizuka et al	https://www.gisaid.org	Haplotype networks of SARS-CoV-2 infections in the Diamond Princess cruise ship outbreak	https://dx.doi.org/10.1101/2020.03.23.20041970
Japan/DP0697/2020	EPI_ISL_416616	?	3/23/20	Japanese Quarantine Stations	Pathogen Genomics Center, National Institute of Infectious Diseases	Tsuyoshi Sekizuka et al	https://www.gisaid.org	Haplotype networks of SARS-CoV-2 infections in the Diamond Princess cruise ship outbreak	https://dx.doi.org/10.1101/2020.03.23.20041970
Japan/DP0699/2020	EPI_ISL_416617	?	3/23/20	Japanese Quarantine Stations	Pathogen Genomics Center, National Institute of Infectious Diseases	Tsuyoshi Sekizuka et al	https://www.gisaid.org	Haplotype networks of SARS-CoV-2 infections in the Diamond Princess cruise ship outbreak	https://dx.doi.org/10.1101/2020.03.23.20041970
Japan/DP0700/2020	EPI_ISL_416618	?	3/23/20	Japanese Quarantine Stations	Pathogen Genomics Center, National Institute of Infectious Diseases	Tsuyoshi Sekizuka et al	https://www.gisaid.org	Haplotype networks of SARS-CoV-2 infections in the Diamond Princess cruise ship outbreak	https://dx.doi.org/10.1101/2020.03.23.20041970
Japan/DP0703/2020	EPI_ISL_416619	?	3/23/20	Japanese Quarantine Stations	Pathogen Genomics Center, National Institute of Infectious Diseases	Tsuyoshi Sekizuka et al	https://www.gisaid.org	Haplotype networks of SARS-CoV-2 infections in the Diamond Princess cruise ship outbreak	https://dx.doi.org/10.1101/2020.03.23.20041970
Japan/DP0724/2020	EPI_ISL_416620	?	3/23/20	Japanese Quarantine Stations	Pathogen Genomics Center, National Institute of Infectious Diseases	Tsuyoshi Sekizuka et al	https://www.gisaid.org	Haplotype networks of SARS-CoV-2 infections in the Diamond Princess cruise ship outbreak	https://dx.doi.org/10.1101/2020.03.23.20041970
Japan/DP0743/2020	EPI_ISL_416621	?	3/23/20	Japanese Quarantine Stations	Pathogen Genomics Center, National Institute of Infectious Diseases	Tsuyoshi Sekizuka et al	https://www.gisaid.org	Haplotype networks of SARS-CoV-2 infections in the Diamond Princess cruise ship outbreak	https://dx.doi.org/10.1101/2020.03.23.20041970
Japan/DP0752/2020	EPI_ISL_416622	?	3/23/20	Japanese Quarantine Stations	Pathogen Genomics Center, National Institute of Infectious Diseases	Tsuyoshi Sekizuka et al	https://www.gisaid.org	Haplotype networks of SARS-CoV-2 infections in the Diamond Princess cruise ship outbreak	https://dx.doi.org/10.1101/2020.03.23.20041970
Japan/DP0763/2020	EPI_ISL_416623	?	3/23/20	Japanese Quarantine Stations	Pathogen Genomics Center, National Institute of Infectious Diseases	Tsuyoshi Sekizuka et al	https://www.gisaid.org	Haplotype networks of SARS-CoV-2 infections in the Diamond Princess cruise ship outbreak	https://dx.doi.org/10.1101/2020.03.23.20041970
Japan/DP0764/2020	EPI_ISL_416624	?	3/23/20	Japanese Quarantine Stations	Pathogen Genomics Center, National Institute of Infectious Diseases	Tsuyoshi Sekizuka et al	https://www.gisaid.org	Haplotype networks of SARS-CoV-2 infections in the Diamond Princess cruise ship outbreak	https://dx.doi.org/10.1101/2020.03.23.20041970
Japan/DP0765/2020	EPI_ISL_416625	?	3/23/20	Japanese Quarantine Stations	Pathogen Genomics Center, National Institute of Infectious Diseases	Tsuyoshi Sekizuka et al	https://www.gisaid.org	Haplotype networks of SARS-CoV-2 infections in the Diamond Princess cruise ship outbreak	https://dx.doi.org/10.1101/2020.03.23.20041970
Japan/DP0779/2020	EPI_ISL_416626	?	3/23/20	Japanese Quarantine Stations	Pathogen Genomics Center, National Institute of Infectious Diseases	Tsuyoshi Sekizuka et al	https://www.gisaid.org	Haplotype networks of SARS-CoV-2 infections in the Diamond Princess cruise ship outbreak	https://dx.doi.org/10.1101/2020.03.23.20041970
Japan/DP0785/2020	EPI_ISL_416627	?	3/23/20	Japanese Quarantine Stations	Pathogen Genomics Center, National Institute of Infectious Diseases	Tsuyoshi Sekizuka et al	https://www.gisaid.org	Haplotype networks of SARS-CoV-2 infections in the Diamond Princess cruise ship outbreak	https://dx.doi.org/10.1101/2020.03.23.20041970
Japan/DP0786/2020	EPI_ISL_416628	?	3/23/20	Japanese Quarantine Stations	Pathogen Genomics Center, National Institute of Infectious Diseases	Tsuyoshi Sekizuka et al	https://www.gisaid.org	Haplotype networks of SARS-CoV-2 infections in the Diamond Princess cruise ship outbreak	https://dx.doi.org/10.1101/2020.03.23.20041970
Japan/DP0802/2020	EPI_ISL_416629	?	3/23/20	Japanese Quarantine Stations	Pathogen Genomics Center, National Institute of Infectious Diseases	Tsuyoshi Sekizuka et al	https://www.gisaid.org	Haplotype networks of SARS-CoV-2 infections in the Diamond Princess cruise ship outbreak	https://dx.doi.org/10.1101/2020.03.23.20041970
Japan/DP0803/2020	EPI_ISL_416630	?	3/23/20	Japanese Quarantine Stations	Pathogen Genomics Center, National Institute of Infectious Diseases	Tsuyoshi Sekizuka et al	https://www.gisaid.org	Haplotype networks of SARS-CoV-2 infections in the Diamond Princess cruise ship outbreak	https://dx.doi.org/10.1101/2020.03.23.20041970
Japan/DP0804/2020	EPI_ISL_416631	?	3/23/20	Japanese Quarantine Stations	Pathogen Genomics Center, National Institute of Infectious Diseases	Tsuyoshi Sekizuka et al	https://www.gisaid.org	Haplotype networks of SARS-CoV-2 infections in the Diamond Princess cruise ship outbreak	https://dx.doi.org/10.1101/2020.03.23.20041970
Japan/DP0827/2020	EPI_ISL_416632	?	3/23/20	Japanese Quarantine Stations	Pathogen Genomics Center, National Institute of Infectious Diseases	Tsuyoshi Sekizuka et al	https://www.gisaid.org	Haplotype networks of SARS-CoV-2 infections in the Diamond Princess cruise ship outbreak	https://dx.doi.org/10.1101/2020.03.23.20041970
Japan/DP0880/2020	EPI_ISL_416633	?	3/23/20	Japanese Quarantine Stations	Pathogen Genomics Center, National Institute of Infectious Diseases	Tsuyoshi Sekizuka et al	https://www.gisaid.org	Haplotype networks of SARS-CoV-2 infections in the Diamond Princess cruise ship outbreak	https://dx.doi.org/10.1101/2020.03.23.20041970
Japan/DP0890/2020	EPI_ISL_416634	?	3/23/20	Japanese Quarantine Stations	Pathogen Genomics Center, National Institute of Infectious Diseases	Tsuyoshi Sekizuka et al	https://www.gisaid.org	Haplotype networks of SARS-CoV-2 infections in the Diamond Princess cruise ship outbreak	https://dx.doi.org/10.1101/2020.03.23.20041970
Japan/PG-0115/2020	EPI_ISL_479851	?	7/1/20	Gunma Prefectural Institute of Public Health and Environmental Sciences	Pathogen Genomics Center, National Institute of Infectious Diseases	Tsuyoshi Sekizuka et al	https://www.gisaid.org	A genome epidemiological study of SARS-CoV-2 introduction into Japan	https://www.medrxiv.org/content/10.1101/2020.07.01.20143958v1
Japan/PG-0140/2020	EPI_ISL_479863	?	7/1/20	Wakayama Prefectural Research Center of Environment and Public Health	Pathogen Genomics Center, National Institute of Infectious Diseases	Tsuyoshi Sekizuka et al	https://www.gisaid.org	A genome epidemiological study of SARS-CoV-2 introduction into Japan	https://www.medrxiv.org/content/10.1101/2020.07.01.20143958v1
Japan/PG-0359/2020	EPI_ISL_480030	?	7/1/20	Tochigi Prefectural Institute of Public Health and Environmental Science	Pathogen Genomics Center, National Institute of Infectious Diseases	Tsuyoshi Sekizuka et al	https://www.gisaid.org	A genome epidemiological study of SARS-CoV-2 introduction into Japan	https://www.medrxiv.org/content/10.1101/2020.07.01.20143958v1
SaudiArabia/578/2020	EPI_ISL_490004	?	7/14/20	King Fahad Medical City	King Fahad Medical City	Alosaimi et al	https://www.gisaid.org	?	?
Singapore/12/2020	EPI_ISL_414378	?	3/12/20	National Centre for Infectious Diseases	Programme in Emerging Infectious Diseases, Duke-NUS Medical School	Danielle E Anderson et al	https://www.gisaid.org	Discovery of a 382-nt deletion during the early evolution of SARS-CoV-2	https://dx.doi.org/doi/10.1101/2020.03.11.987222
SouthKorea/KCDC2060/2020	EPI_ISL_497961	?	7/26/20	Division of Viral Diseases, Center for Laboratory Control of Infectious Diseases, Korea Centers for Diseases Control and Prevention	Division of Viral Diseases, Center for Laboratory Control of Infectious Diseases, Korea Centers for Diseases Control and Prevention	Jeong-Min Kim et al	https://www.gisaid.org	?	?
USA/CruiseA-1/2020	EPI_ISL_413606	?	3/8/20	unknown	Pathogen Discovery, Respiratory Viruses Branch, Division of Viral Diseases, Centers for Disease Control and Prevention	Anna Uehara et al	https://www.gisaid.org	?	?
USA/CruiseA-10/2020	EPI_ISL_413615	?	3/8/20	unknown	Pathogen Discovery, Respiratory Viruses Branch, Division of Viral Diseases, Centers for Disease Control and Prevention	Ying Tao et al	https://www.gisaid.org	?	?
USA/CruiseA-11/2020	EPI_ISL_413616	?	3/8/20	unknown	Pathogen Discovery, Respiratory Viruses Branch, Division of Viral Diseases, Centers for Disease Control and Prevention	Ying Tao et al	https://www.gisaid.org	?	?
USA/CruiseA-24/2020	EPI_ISL_414483	?	3/12/20	unknown	Pathogen Discovery, Respiratory Viruses Branch, Division of Viral Diseases, Centers for Disease Control and Prevention	Krista Queen et al	https://www.gisaid.org	?	?
USA/CruiseA-25/2020	EPI_ISL_414484	?	3/12/20	unknown	Pathogen Discovery, Respiratory Viruses Branch, Division of Viral Diseases, Centers for Disease Control and Prevention	Krista Queen et al	https://www.gisaid.org	?	?
USA/CruiseA-7/2020	EPI_ISL_413612	?	3/8/20	unknown	Pathogen Discovery, Respiratory Viruses Branch, Division of Viral Diseases, Centers for Disease Control and Prevention	Ying Tao et al	https://www.gisaid.org	?	?
USA/CruiseA-8/2020	EPI_ISL_413613	?	3/8/20	unknown	Pathogen Discovery, Respiratory Viruses Branch, Division of Viral Diseases, Centers for Disease Control and Prevention	Ying Tao et al	https://www.gisaid.org	?	?
USA/CruiseA-9/2020	EPI_ISL_413614	?	3/8/20	unknown	Pathogen Discovery, Respiratory Viruses Branch, Division of Viral Diseases, Centers for Disease Control and Prevention	Ying Tao et al	https://www.gisaid.org	?	?
Wuhan/HB-WH5-231/2020	EPI_ISL_454974	?	5/29/20	Wuhan Chain Medical Labs (CMLabs)	State Key Laboratory of Biotherapy of Sichuan University	Baowen Du et al	https://www.gisaid.org	?	?
England/20084031204/2020	EPI_ISL_464178	?	6/11/20	Respiratory Virus Unit, Microbiology Services Colindale, Public Health England	Respiratory Virus Unit, Microbiology Services Colindale, Public Health England	PHE Covid Sequencing Team et al	https://www.gisaid.org	?	?
Japan/PG-0010/2020	EPI_ISL_479797	?	7/1/20	Sagamihara City Public Health Research Institute	Pathogen Genomics Center, National Institute of Infectious Diseases	Tsuyoshi Sekizuka et al	https://www.gisaid.org	A genome epidemiological study of SARS-CoV-2 introduction into Japan	https://www.medrxiv.org/content/10.1101/2020.07.01.20143958v1
Japan/PG-0011/2020	EPI_ISL_479798	?	7/1/20	Sagamihara City Public Health Research Institute	Pathogen Genomics Center, National Institute of Infectious Diseases	Tsuyoshi Sekizuka et al	https://www.gisaid.org	A genome epidemiological study of SARS-CoV-2 introduction into Japan	https://www.medrxiv.org/content/10.1101/2020.07.01.20143958v1
SaudiArabia/583/2020	EPI_ISL_490005	?	7/14/20	King Fahad Medical City	King Fahad Medical City	Alosaimi et al	https://www.gisaid.org	?	?
SaudiArabia/596/2020	EPI_ISL_490006	?	7/14/20	King Fahad Medical City	King Fahad Medical City	Alosaimi et al	https://www.gisaid.org	?	?
Singapore/13/2020	EPI_ISL_414379	?	3/12/20	National Centre for Infectious Diseases	Programme in Emerging Infectious Diseases, Duke-NUS Medical School	Danielle E Anderson et al	https://www.gisaid.org	Discovery of a 382-nt deletion during the early evolution of SARS-CoV-2	https://dx.doi.org/doi/10.1101/2020.03.11.987222
Singapore/654/2020	EPI_ISL_493414	?	7/21/20	National Public Health Laboratory, National Centre for Infectious Diseases	National Public Health Laboratory, National Centre for Infectious Diseases	Mak TM et al	https://www.gisaid.org	?	?
SouthKorea/KCDC2016/2020	EPI_ISL_427810	?	4/19/20	Division of Viral Diseases, Center for Laboratory Control of Infectious Diseases, Korea Centers for Diseases Control and Prevention	Division of Viral Diseases, Center for Laboratory Control of Infectious Diseases, Korea Centers for Diseases Control and Prevention	Jeong-Min Kim et al	https://www.gisaid.org	?	?
SouthKorea/KCDC2017/2020	EPI_ISL_427811	?	4/19/20	Division of Viral Diseases, Center for Laboratory Control of Infectious Diseases, Korea Centers for Diseases Control and Prevention	Division of Viral Diseases, Center for Laboratory Control of Infectious Diseases, Korea Centers for Diseases Control and Prevention	Jeong-Min Kim et al	https://www.gisaid.org	?	?
SouthKorea/KCDC2019/2020	EPI_ISL_427813	?	4/19/20	Division of Viral Diseases, Center for Laboratory Control of Infectious Diseases, Korea Centers for Diseases Control and Prevention	Division of Viral Diseases, Center for Laboratory Control of Infectious Diseases, Korea Centers for Diseases Control and Prevention	Jeong-Min Kim et al	https://www.gisaid.org	?	?
SouthKorea/KCDC2020/2020	EPI_ISL_471425	?	6/21/20	Division of Viral Diseases, Center for Laboratory Control of Infectious Diseases, Korea Centers for Diseases Control and Prevention	Division of Viral Diseases, Center for Laboratory Control of Infectious Diseases, Korea Centers for Diseases Control and Prevention	Jeong-Min Kim et al	https://www.gisaid.org	?	?
SouthKorea/KCDC2021/2020	EPI_ISL_471426	?	6/21/20	Division of Viral Diseases, Center for Laboratory Control of Infectious Diseases, Korea Centers for Diseases Control and Prevention	Division of Viral Diseases, Center for Laboratory Control of Infectious Diseases, Korea Centers for Diseases Control and Prevention	Jeong-Min Kim et al	https://www.gisaid.org	?	?
SouthKorea/KCDC2022/2020	EPI_ISL_471438	?	6/21/20	Division of Viral Diseases, Center for Laboratory Control of Infectious Diseases, Korea Centers for Diseases Control and Prevention	Division of Viral Diseases, Center for Laboratory Control of Infectious Diseases, Korea Centers for Diseases Control and Prevention	Jeong-Min Kim et al	https://www.gisaid.org	?	?
USA/CruiseA-15/2020	EPI_ISL_413620	?	3/8/20	unknown	Pathogen Discovery, Respiratory Viruses Branch, Division of Viral Diseases, Centers for Disease Control and Prevention	Clinton R. Paden et al	https://www.gisaid.org	?	?
USA/CruiseA-16/2020	EPI_ISL_413621	?	3/8/20	unknown	Pathogen Discovery, Respiratory Viruses Branch, Division of Viral Diseases, Centers for Disease Control and Prevention	Clinton R. Paden et al	https://www.gisaid.org	?	?
USA/CruiseA-19/2020	EPI_ISL_414479	?	3/12/20	unknown	Pathogen Discovery, Respiratory Viruses Branch, Division of Viral Diseases, Centers for Disease Control and Prevention	Ying Tao et al	https://www.gisaid.org	?	?
USA/CruiseA-2/2020	EPI_ISL_413607	?	3/8/20	unknown	Pathogen Discovery, Respiratory Viruses Branch, Division of Viral Diseases, Centers for Disease Control and Prevention	Anna Uehara et al	https://www.gisaid.org	?	?
USA/CruiseA-23/2020	EPI_ISL_414482	?	3/12/20	unknown	Pathogen Discovery, Respiratory Viruses Branch, Division of Viral Diseases, Centers for Disease Control and Prevention	Krista Queen et al	https://www.gisaid.org	?	?
USA/CruiseA-3/2020	EPI_ISL_413608	?	3/8/20	unknown	Pathogen Discovery, Respiratory Viruses Branch, Division of Viral Diseases, Centers for Disease Control and Prevention	Anna Uehara et al	https://www.gisaid.org	?	?
HongKong/CUHK2/2020	EPI_ISL_416315	?	3/20/20	Department of Microbiology, Faculty of Medicine, The Chinese University of Hong Kong, Hong Kong SAR, China	Department of Microbiology, Faculty of Medicine, Chinese University of Hong Kong, Hong Kong SAR, China	Zigui Chen et al	https://www.gisaid.org	?	?
HongKong/HKPU63-1402/2020	EPI_ISL_419231	?	4/1/20	Department of Clinical Pathology, Tuen Mun Hospital, 23 Tsing Chung Koon Road, Tuen Mun, N.T.	Department of Health Technology and Informatics, Faculty of Health and Social Science, The Hong Kong Polytechnic University	Kenneth Siu-Sing LEUNG et al	https://www.gisaid.org	A territory-wide study of early COVID-19 outbreak in Hong Kong community: A clinical, epidemiological and phylogenomic investigation	https://dx.doi.org/10.1101/2020.03.30.20045740
HongKong/HKPU64-1202/2020	EPI_ISL_419232	?	4/1/20	Department of Clinical Pathology, Pamela Youde Nethersole Eastern Hospital	Department of Health Technology and Informatics, Faculty of Health and Social Science, The Hong Kong Polytechnic University	Kenneth Siu-Sing LEUNG et al	https://www.gisaid.org	A territory-wide study of early COVID-19 outbreak in Hong Kong community: A clinical, epidemiological and phylogenomic investigation	https://dx.doi.org/10.1101/2020.03.30.20045740
HongKong/HKPU65-1202/2020	EPI_ISL_419241	?	4/1/20	Department of Clinical Pathology, Pamela Youde Nethersole Eastern Hospital	Department of Health Technology and Informatics, Faculty of Health and Social Science, The Hong Kong Polytechnic University	Kenneth Siu-Sing LEUNG et al	https://www.gisaid.org	A territory-wide study of early COVID-19 outbreak in Hong Kong community: A clinical, epidemiological and phylogenomic investigation	https://dx.doi.org/10.1101/2020.03.30.20045740
Japan/PG-0361/2020	EPI_ISL_480031	?	7/1/20	Tochigi Prefectural Institute of Public Health and Environmental Science	Pathogen Genomics Center, National Institute of Infectious Diseases	Tsuyoshi Sekizuka et al	https://www.gisaid.org	A genome epidemiological study of SARS-CoV-2 introduction into Japan	https://www.medrxiv.org/content/10.1101/2020.07.01.20143958v1
Sichuan/SC-LZ-079/2020	EPI_ISL_451318	?	5/24/20	West China Hospital of Sichuan University	State Key Laboratory of Biotherapy of Sichuan University	Baowen Du et al	https://www.gisaid.org	?	?
Singapore/315/2020	EPI_ISL_462433	?	6/8/20	National Public Health Laboratory, National Centre for Infectious Diseases	National Public Health Laboratory, National Centre for Infectious Diseases	Mak TM et al	https://www.gisaid.org	?	?
SouthKorea/KCDC2018/2020	EPI_ISL_427812	?	4/19/20	Division of Viral Diseases, Center for Laboratory Control of Infectious Diseases, Korea Centers for Diseases Control and Prevention	Division of Viral Diseases, Center for Laboratory Control of Infectious Diseases, Korea Centers for Diseases Control and Prevention	Jeong-Min Kim et al	https://www.gisaid.org	?	?
SouthKorea/KCDC2023/2020	EPI_ISL_471439	?	6/21/20	Division of Viral Diseases, Center for Laboratory Control of Infectious Diseases, Korea Centers for Diseases Control and Prevention	Division of Viral Diseases, Center for Laboratory Control of Infectious Diseases, Korea Centers for Diseases Control and Prevention	Jeong-Min Kim et al	https://www.gisaid.org	?	?
SouthKorea/KCDC2024/2020	EPI_ISL_471440	?	6/21/20	Division of Viral Diseases, Center for Laboratory Control of Infectious Diseases, Korea Centers for Diseases Control and Prevention	Division of Viral Diseases, Center for Laboratory Control of Infectious Diseases, Korea Centers for Diseases Control and Prevention	Jeong-Min Kim et al	https://www.gisaid.org	?	?
SouthKorea/KCDC2025/2020	EPI_ISL_471441	?	6/21/20	Division of Viral Diseases, Center for Laboratory Control of Infectious Diseases, Korea Centers for Diseases Control and Prevention	Division of Viral Diseases, Center for Laboratory Control of Infectious Diseases, Korea Centers for Diseases Control and Prevention	Jeong-Min Kim et al	https://www.gisaid.org	?	?
SouthKorea/KCDC2026/2020	EPI_ISL_471442	?	6/21/20	Division of Viral Diseases, Center for Laboratory Control of Infectious Diseases, Korea Centers for Diseases Control and Prevention	Division of Viral Diseases, Center for Laboratory Control of Infectious Diseases, Korea Centers for Diseases Control and Prevention	Jeong-Min Kim et al	https://www.gisaid.org	?	?
SouthKorea/KCDC2027/2020	EPI_ISL_471443	?	6/21/20	Division of Viral Diseases, Center for Laboratory Control of Infectious Diseases, Korea Centers for Diseases Control and Prevention	Division of Viral Diseases, Center for Laboratory Control of Infectious Diseases, Korea Centers for Diseases Control and Prevention	Jeong-Min Kim et al	https://www.gisaid.org	?	?
SouthKorea/KCDC2039/2020	EPI_ISL_497960	?	7/26/20	Division of Viral Diseases, Center for Laboratory Control of Infectious Diseases, Korea Centers for Diseases Control and Prevention	Division of Viral Diseases, Center for Laboratory Control of Infectious Diseases, Korea Centers for Diseases Control and Prevention	Jeong-Min Kim et al	https://www.gisaid.org	?	?
SouthKorea/KCDC2040/2020	EPI_ISL_471446	?	6/21/20	Division of Viral Diseases, Center for Laboratory Control of Infectious Diseases, Korea Centers for Diseases Control and Prevention	Division of Viral Diseases, Center for Laboratory Control of Infectious Diseases, Korea Centers for Diseases Control and Prevention	Jeong-Min Kim et al	https://www.gisaid.org	?	?
SouthKorea/KCDC2041/2020	EPI_ISL_471447	?	6/21/20	Division of Viral Diseases, Center for Laboratory Control of Infectious Diseases, Korea Centers for Diseases Control and Prevention	Division of Viral Diseases, Center for Laboratory Control of Infectious Diseases, Korea Centers for Diseases Control and Prevention	Jeong-Min Kim et al	https://www.gisaid.org	?	?
SouthKorea/KCDC2042/2020	EPI_ISL_471448	?	6/21/20	Division of Viral Diseases, Center for Laboratory Control of Infectious Diseases, Korea Centers for Diseases Control and Prevention	Division of Viral Diseases, Center for Laboratory Control of Infectious Diseases, Korea Centers for Diseases Control and Prevention	Jeong-Min Kim et al	https://www.gisaid.org	?	?
SouthKorea/KCDC2043/2020	EPI_ISL_471449	?	6/21/20	Division of Viral Diseases, Center for Laboratory Control of Infectious Diseases, Korea Centers for Diseases Control and Prevention	Division of Viral Diseases, Center for Laboratory Control of Infectious Diseases, Korea Centers for Diseases Control and Prevention	Jeong-Min Kim et al	https://www.gisaid.org	?	?
SouthKorea/KCDC2044/2020	EPI_ISL_471450	?	6/21/20	Division of Viral Diseases, Center for Laboratory Control of Infectious Diseases, Korea Centers for Diseases Control and Prevention	Division of Viral Diseases, Center for Laboratory Control of Infectious Diseases, Korea Centers for Diseases Control and Prevention	Jeong-Min Kim et al	https://www.gisaid.org	?	?
SouthKorea/KCDC2067/2020	EPI_ISL_497968	?	7/26/20	Division of Viral Diseases, Center for Laboratory Control of Infectious Diseases, Korea Centers for Diseases Control and Prevention	Division of Viral Diseases, Center for Laboratory Control of Infectious Diseases, Korea Centers for Diseases Control and Prevention	Jeong-Min Kim et al	https://www.gisaid.org	?	?
SouthKorea/KCDC2068/2020	EPI_ISL_497969	?	7/26/20	Division of Viral Diseases, Center for Laboratory Control of Infectious Diseases, Korea Centers for Diseases Control and Prevention	Division of Viral Diseases, Center for Laboratory Control of Infectious Diseases, Korea Centers for Diseases Control and Prevention	Jeong-Min Kim et al	https://www.gisaid.org	?	?
Wuhan/HB-WH4-200/2020	EPI_ISL_454952	?	5/29/20	Wuhan Chain Medical Labs (CMLabs)	State Key Laboratory of Biotherapy of Sichuan University	Baowen Du et al	https://www.gisaid.org	?	?
Canada/BC_69243/2020	EPI_ISL_415577	?	3/18/20	BCCDC Public Health Laboratory	BCCDC Public Health Laboratory	Harrigan et al	https://www.gisaid.org	?	?
England/20088028304/2020	EPI_ISL_464180	?	6/11/20	Respiratory Virus Unit, Microbiology Services Colindale, Public Health England	Respiratory Virus Unit, Microbiology Services Colindale, Public Health England	PHE Covid Sequencing Team et al	https://www.gisaid.org	?	?
Guangzhou/GZMU0099/2020	EPI_ISL_457696	?	6/2/20	The First Affiliated Hospital of Guangzhou Medical University, Guangzhou, China	BGI-shenzhen & The First Affiliated Hospital of Guangzhou Medical University	Yanqun Wang et al	https://www.gisaid.org	?	?
Guangzhou/GZMU0101/2020	EPI_ISL_457697	?	6/2/20	The First Affiliated Hospital of Guangzhou Medical University, Guangzhou, China	BGI-shenzhen & The First Affiliated Hospital of Guangzhou Medical University	Yanqun Wang et al	https://www.gisaid.org	?	?
Italy/LOM-ASST-CDG1/2020	EPI_ISL_412973	?	3/1/20	Department of Infectious Diseases, Istituto Superiore di Sanità, Roma , Italy	Virology Laboratory, Scientific Department, Army Medical Center	Paola Stefanelli et al	https://www.gisaid.org	Whole genome and phylogenetic analysis of two SARS-CoV-2 strains isolated in Italy in January and February 2020: additional clues on multiple introductions and further circulation in Europe	https://dx.doi.org/10.2807/1560-7917.ES.2020.25.13.2000305
Japan/TK-20-31-3/2020	EPI_ISL_413459	?	3/5/20	Department of Pathology, Toshima Hospital	Pathogen Genomics Center, National Institute of Infectious Diseases	Tsuyoshi Sekizuka et al	https://www.gisaid.org	?	?
SaudiArabia/610/2020	EPI_ISL_490007	?	7/14/20	King Fahad Medical City	King Fahad Medical City	Alosaimi et al	https://www.gisaid.org	?	?
SouthKorea/KCDC2028/2020	EPI_ISL_471444	?	6/21/20	Division of Viral Diseases, Center for Laboratory Control of Infectious Diseases, Korea Centers for Diseases Control and Prevention	Division of Viral Diseases, Center for Laboratory Control of Infectious Diseases, Korea Centers for Diseases Control and Prevention	Jeong-Min Kim et al	https://www.gisaid.org	?	?
SouthKorea/KCDC2029/2020	EPI_ISL_471445	?	6/21/20	Division of Viral Diseases, Center for Laboratory Control of Infectious Diseases, Korea Centers for Diseases Control and Prevention	Division of Viral Diseases, Center for Laboratory Control of Infectious Diseases, Korea Centers for Diseases Control and Prevention	Jeong-Min Kim et al	https://www.gisaid.org	?	?
SouthKorea/KCDC2030/2020	EPI_ISL_497951	?	7/26/20	Division of Viral Diseases, Center for Laboratory Control of Infectious Diseases, Korea Centers for Diseases Control and Prevention	Division of Viral Diseases, Center for Laboratory Control of Infectious Diseases, Korea Centers for Diseases Control and Prevention	Jeong-Min Kim et al	https://www.gisaid.org	?	?
SouthKorea/KCDC2032/2020	EPI_ISL_497953	?	7/26/20	Division of Viral Diseases, Center for Laboratory Control of Infectious Diseases, Korea Centers for Diseases Control and Prevention	Division of Viral Diseases, Center for Laboratory Control of Infectious Diseases, Korea Centers for Diseases Control and Prevention	Jeong-Min Kim et al	https://www.gisaid.org	?	?
SouthKorea/KCDC2033/2020	EPI_ISL_497954	?	7/26/20	Division of Viral Diseases, Center for Laboratory Control of Infectious Diseases, Korea Centers for Diseases Control and Prevention	Division of Viral Diseases, Center for Laboratory Control of Infectious Diseases, Korea Centers for Diseases Control and Prevention	Jeong-Min Kim et al	https://www.gisaid.org	?	?
SouthKorea/KCDC2034/2020	EPI_ISL_497955	?	7/26/20	Division of Viral Diseases, Center for Laboratory Control of Infectious Diseases, Korea Centers for Diseases Control and Prevention	Division of Viral Diseases, Center for Laboratory Control of Infectious Diseases, Korea Centers for Diseases Control and Prevention	Jeong-Min Kim et al	https://www.gisaid.org	?	?
SouthKorea/KCDC2035/2020	EPI_ISL_497956	?	7/26/20	Division of Viral Diseases, Center for Laboratory Control of Infectious Diseases, Korea Centers for Diseases Control and Prevention	Division of Viral Diseases, Center for Laboratory Control of Infectious Diseases, Korea Centers for Diseases Control and Prevention	Jeong-Min Kim et al	https://www.gisaid.org	?	?
SouthKorea/KCDC2036/2020	EPI_ISL_497957	?	7/26/20	Division of Viral Diseases, Center for Laboratory Control of Infectious Diseases, Korea Centers for Diseases Control and Prevention	Division of Viral Diseases, Center for Laboratory Control of Infectious Diseases, Korea Centers for Diseases Control and Prevention	Jeong-Min Kim et al	https://www.gisaid.org	?	?
SouthKorea/KCDC2037/2020	EPI_ISL_497958	?	7/26/20	Division of Viral Diseases, Center for Laboratory Control of Infectious Diseases, Korea Centers for Diseases Control and Prevention	Division of Viral Diseases, Center for Laboratory Control of Infectious Diseases, Korea Centers for Diseases Control and Prevention	Jeong-Min Kim et al	https://www.gisaid.org	?	?
SouthKorea/KCDC2038/2020	EPI_ISL_497959	?	7/26/20	Division of Viral Diseases, Center for Laboratory Control of Infectious Diseases, Korea Centers for Diseases Control and Prevention	Division of Viral Diseases, Center for Laboratory Control of Infectious Diseases, Korea Centers for Diseases Control and Prevention	Jeong-Min Kim et al	https://www.gisaid.org	?	?
SouthKorea/KCDC2045/2020	EPI_ISL_471451	?	6/21/20	Division of Viral Diseases, Center for Laboratory Control of Infectious Diseases, Korea Centers for Diseases Control and Prevention	Division of Viral Diseases, Center for Laboratory Control of Infectious Diseases, Korea Centers for Diseases Control and Prevention	Jeong-Min Kim et al	https://www.gisaid.org	?	?
SouthKorea/KCDC2047/2020	EPI_ISL_471453	?	6/21/20	Division of Viral Diseases, Center for Laboratory Control of Infectious Diseases, Korea Centers for Diseases Control and Prevention	Division of Viral Diseases, Center for Laboratory Control of Infectious Diseases, Korea Centers for Diseases Control and Prevention	Jeong-Min Kim et al	https://www.gisaid.org	?	?
SouthKorea/KCDC2056/2020	EPI_ISL_481376	?	7/3/20	Division of Viral Diseases, Center for Laboratory Control of Infectious Diseases, Korea Centers for Diseases Control and Prevention	Division of Viral Diseases, Center for Laboratory Control of Infectious Diseases, Korea Centers for Diseases Control and Prevention	Jeong-Min Kim et al	https://www.gisaid.org	?	?
SouthKorea/KCDC2066/2020	EPI_ISL_497967	?	7/26/20	Division of Viral Diseases, Center for Laboratory Control of Infectious Diseases, Korea Centers for Diseases Control and Prevention	Division of Viral Diseases, Center for Laboratory Control of Infectious Diseases, Korea Centers for Diseases Control and Prevention	Jeong-Min Kim et al	https://www.gisaid.org	?	?
SouthKorea/KCDC2070/2020	EPI_ISL_497971	?	7/26/20	Division of Viral Diseases, Center for Laboratory Control of Infectious Diseases, Korea Centers for Diseases Control and Prevention	Division of Viral Diseases, Center for Laboratory Control of Infectious Diseases, Korea Centers for Diseases Control and Prevention	Jeong-Min Kim et al	https://www.gisaid.org	?	?
SouthKorea/KCDC2071/2020	EPI_ISL_497972	?	7/26/20	Division of Viral Diseases, Center for Laboratory Control of Infectious Diseases, Korea Centers for Diseases Control and Prevention	Division of Viral Diseases, Center for Laboratory Control of Infectious Diseases, Korea Centers for Diseases Control and Prevention	Jeong-Min Kim et al	https://www.gisaid.org	?	?
SouthKorea/KCDC2072/2020	EPI_ISL_497973	?	7/26/20	Division of Viral Diseases, Center for Laboratory Control of Infectious Diseases, Korea Centers for Diseases Control and Prevention	Division of Viral Diseases, Center for Laboratory Control of Infectious Diseases, Korea Centers for Diseases Control and Prevention	Jeong-Min Kim et al	https://www.gisaid.org	?	?
SouthKorea/KCDC2073/2020	EPI_ISL_497974	?	7/26/20	Division of Viral Diseases, Center for Laboratory Control of Infectious Diseases, Korea Centers for Diseases Control and Prevention	Division of Viral Diseases, Center for Laboratory Control of Infectious Diseases, Korea Centers for Diseases Control and Prevention	Jeong-Min Kim et al	https://www.gisaid.org	?	?
USA/CruiseA-12/2020	EPI_ISL_413617	?	3/8/20	unknown	Pathogen Discovery, Respiratory Viruses Branch, Division of Viral Diseases, Centers for Disease Control and Prevention	Ying Tao et al	https://www.gisaid.org	?	?
USA/CruiseA-13/2020	EPI_ISL_413618	?	3/8/20	unknown	Pathogen Discovery, Respiratory Viruses Branch, Division of Viral Diseases, Centers for Disease Control and Prevention	Clinton R. Paden et al	https://www.gisaid.org	?	?
Wuhan/HB-WH5-220/2020	EPI_ISL_454965	?	5/29/20	Wuhan Chain Medical Labs (CMLabs)	State Key Laboratory of Biotherapy of Sichuan University	Baowen Du et al	https://www.gisaid.org	?	?
France/HF1463/2020	EPI_ISL_429968	?	4/24/20	Centre Hospitalier Compiègne Laboratoire de Biologie	National Reference Center for Viruses of Respiratory Infections, Institut Pasteur, Paris	Mélanie Albert et al	https://www.gisaid.org	Introductions and early spread of SARS-CoV-2 in France	https://dx.doi.org/10.1101/2020.04.24.059576
France/HF1465/2020	EPI_ISL_418218	?	3/29/20	Centre Hospitalier Compiègne Laboratoire de Biologie	National Reference Center for Viruses of Respiratory Infections, Institut Pasteur, Paris	Mélanie Albert et al	https://www.gisaid.org	?	?
Italy/LOM-INMI-5314-B/2020	EPI_ISL_451306	?	5/24/20	Molecular Virology Unit, Fondazione IRCCS Policlinico San Matteo , Pavia	Laboratory of Virology, INMI Lazzaro Spallanzani IRCCS	Antonio Piralla et al	https://www.gisaid.org	?	?
Italy/LOM-INMI-5314-N/2020	EPI_ISL_451307	?	5/24/20	Molecular Virology Unit, Fondazione IRCCS Policlinico San Matteo , Pavia	Laboratory of Virology, INMI Lazzaro Spallanzani IRCCS	Fausto Baldanti et al	https://www.gisaid.org	?	?
Japan/PG-0159/2020	EPI_ISL_479870	?	7/1/20	Sagamihara City Public Health Research Institute	Pathogen Genomics Center, National Institute of Infectious Diseases	Tsuyoshi Sekizuka et al	https://www.gisaid.org	A genome epidemiological study of SARS-CoV-2 introduction into Japan	https://www.medrxiv.org/content/10.1101/2020.07.01.20143958v1
Japan/PG-0362/2020	EPI_ISL_480032	?	7/1/20	Tochigi Prefectural Institute of Public Health and Environmental Science	Pathogen Genomics Center, National Institute of Infectious Diseases	Tsuyoshi Sekizuka et al	https://www.gisaid.org	A genome epidemiological study of SARS-CoV-2 introduction into Japan	https://www.medrxiv.org/content/10.1101/2020.07.01.20143958v1
Japan/PG-0373/2020	EPI_ISL_480043	?	7/1/20	Nagoya City Public Health Research Institute	Pathogen Genomics Center, National Institute of Infectious Diseases	Tsuyoshi Sekizuka et al	https://www.gisaid.org	A genome epidemiological study of SARS-CoV-2 introduction into Japan	https://www.medrxiv.org/content/10.1101/2020.07.01.20143958v1
SouthKorea/KCDC2046/2020	EPI_ISL_471452	?	6/21/20	Division of Viral Diseases, Center for Laboratory Control of Infectious Diseases, Korea Centers for Diseases Control and Prevention	Division of Viral Diseases, Center for Laboratory Control of Infectious Diseases, Korea Centers for Diseases Control and Prevention	Jeong-Min Kim et al	https://www.gisaid.org	?	?
SouthKorea/KCDC2048/2020	EPI_ISL_471454	?	6/21/20	Division of Viral Diseases, Center for Laboratory Control of Infectious Diseases, Korea Centers for Diseases Control and Prevention	Division of Viral Diseases, Center for Laboratory Control of Infectious Diseases, Korea Centers for Diseases Control and Prevention	Jeong-Min Kim et al	https://www.gisaid.org	?	?
SouthKorea/KCDC2049/2020	EPI_ISL_471455	?	6/21/20	Division of Viral Diseases, Center for Laboratory Control of Infectious Diseases, Korea Centers for Diseases Control and Prevention	Division of Viral Diseases, Center for Laboratory Control of Infectious Diseases, Korea Centers for Diseases Control and Prevention	Jeong-Min Kim et al	https://www.gisaid.org	?	?
SouthKorea/KCDC2050/2020	EPI_ISL_481370	?	7/3/20	Division of Viral Diseases, Center for Laboratory Control of Infectious Diseases, Korea Centers for Diseases Control and Prevention	Division of Viral Diseases, Center for Laboratory Control of Infectious Diseases, Korea Centers for Diseases Control and Prevention	Jeong-Min Kim et al	https://www.gisaid.org	?	?
SouthKorea/KCDC2051/2020	EPI_ISL_481371	?	7/3/20	Division of Viral Diseases, Center for Laboratory Control of Infectious Diseases, Korea Centers for Diseases Control and Prevention	Division of Viral Diseases, Center for Laboratory Control of Infectious Diseases, Korea Centers for Diseases Control and Prevention	Jeong-Min Kim et al	https://www.gisaid.org	?	?
SouthKorea/KCDC2052/2020	EPI_ISL_481372	?	7/3/20	Division of Viral Diseases, Center for Laboratory Control of Infectious Diseases, Korea Centers for Diseases Control and Prevention	Division of Viral Diseases, Center for Laboratory Control of Infectious Diseases, Korea Centers for Diseases Control and Prevention	Jeong-Min Kim et al	https://www.gisaid.org	?	?
SouthKorea/KCDC2054/2020	EPI_ISL_481374	?	7/3/20	Division of Viral Diseases, Center for Laboratory Control of Infectious Diseases, Korea Centers for Diseases Control and Prevention	Division of Viral Diseases, Center for Laboratory Control of Infectious Diseases, Korea Centers for Diseases Control and Prevention	Jeong-Min Kim et al	https://www.gisaid.org	?	?
SouthKorea/KCDC2069/2020	EPI_ISL_497970	?	7/26/20	Division of Viral Diseases, Center for Laboratory Control of Infectious Diseases, Korea Centers for Diseases Control and Prevention	Division of Viral Diseases, Center for Laboratory Control of Infectious Diseases, Korea Centers for Diseases Control and Prevention	Jeong-Min Kim et al	https://www.gisaid.org	?	?
SouthKorea/KCDC2074/2020	EPI_ISL_497975	?	7/26/20	Division of Viral Diseases, Center for Laboratory Control of Infectious Diseases, Korea Centers for Diseases Control and Prevention	Division of Viral Diseases, Center for Laboratory Control of Infectious Diseases, Korea Centers for Diseases Control and Prevention	Jeong-Min Kim et al	https://www.gisaid.org	?	?
SouthKorea/KCDC2075/2020	EPI_ISL_497976	?	7/26/20	Division of Viral Diseases, Center for Laboratory Control of Infectious Diseases, Korea Centers for Diseases Control and Prevention	Division of Viral Diseases, Center for Laboratory Control of Infectious Diseases, Korea Centers for Diseases Control and Prevention	Jeong-Min Kim et al	https://www.gisaid.org	?	?
SouthKorea/KCDC2076/2020	EPI_ISL_497977	?	7/26/20	Division of Viral Diseases, Center for Laboratory Control of Infectious Diseases, Korea Centers for Diseases Control and Prevention	Division of Viral Diseases, Center for Laboratory Control of Infectious Diseases, Korea Centers for Diseases Control and Prevention	Jeong-Min Kim et al	https://www.gisaid.org	?	?
SouthKorea/KCDC2077/2020	EPI_ISL_497978	?	7/26/20	Division of Viral Diseases, Center for Laboratory Control of Infectious Diseases, Korea Centers for Diseases Control and Prevention	Division of Viral Diseases, Center for Laboratory Control of Infectious Diseases, Korea Centers for Diseases Control and Prevention	Jeong-Min Kim et al	https://www.gisaid.org	?	?
SouthKorea/KCDC2078/2020	EPI_ISL_497979	?	7/26/20	Division of Viral Diseases, Center for Laboratory Control of Infectious Diseases, Korea Centers for Diseases Control and Prevention	Division of Viral Diseases, Center for Laboratory Control of Infectious Diseases, Korea Centers for Diseases Control and Prevention	Jeong-Min Kim et al	https://www.gisaid.org	?	?
SouthKorea/KCDC2079/2020	EPI_ISL_497980	?	7/26/20	Division of Viral Diseases, Center for Laboratory Control of Infectious Diseases, Korea Centers for Diseases Control and Prevention	Division of Viral Diseases, Center for Laboratory Control of Infectious Diseases, Korea Centers for Diseases Control and Prevention	Jeong-Min Kim et al	https://www.gisaid.org	?	?
SouthKorea/KCDC2080/2020	EPI_ISL_497981	?	7/26/20	Division of Viral Diseases, Center for Laboratory Control of Infectious Diseases, Korea Centers for Diseases Control and Prevention	Division of Viral Diseases, Center for Laboratory Control of Infectious Diseases, Korea Centers for Diseases Control and Prevention	Jeong-Min Kim et al	https://www.gisaid.org	?	?
SouthKorea/KCDC2081/2020	EPI_ISL_497982	?	7/26/20	Division of Viral Diseases, Center for Laboratory Control of Infectious Diseases, Korea Centers for Diseases Control and Prevention	Division of Viral Diseases, Center for Laboratory Control of Infectious Diseases, Korea Centers for Diseases Control and Prevention	Jeong-Min Kim et al	https://www.gisaid.org	?	?
SouthKorea/KCDC2083/2020	EPI_ISL_497984	?	7/26/20	Division of Viral Diseases, Center for Laboratory Control of Infectious Diseases, Korea Centers for Diseases Control and Prevention	Division of Viral Diseases, Center for Laboratory Control of Infectious Diseases, Korea Centers for Diseases Control and Prevention	Jeong-Min Kim et al	https://www.gisaid.org	?	?
SouthKorea/KCDC2090/2020	EPI_ISL_497991	?	7/26/20	Division of Viral Diseases, Center for Laboratory Control of Infectious Diseases, Korea Centers for Diseases Control and Prevention	Division of Viral Diseases, Center for Laboratory Control of Infectious Diseases, Korea Centers for Diseases Control and Prevention	Jeong-Min Kim et al	https://www.gisaid.org	?	?
SouthKorea/KCDC2091/2020	EPI_ISL_497992	?	7/26/20	Division of Viral Diseases, Center for Laboratory Control of Infectious Diseases, Korea Centers for Diseases Control and Prevention	Division of Viral Diseases, Center for Laboratory Control of Infectious Diseases, Korea Centers for Diseases Control and Prevention	Jeong-Min Kim et al	https://www.gisaid.org	?	?
SouthKorea/KCDC2092/2020	EPI_ISL_497993	?	7/26/20	Division of Viral Diseases, Center for Laboratory Control of Infectious Diseases, Korea Centers for Diseases Control and Prevention	Division of Viral Diseases, Center for Laboratory Control of Infectious Diseases, Korea Centers for Diseases Control and Prevention	Jeong-Min Kim et al	https://www.gisaid.org	?	?
USA/CruiseA-21/2020	EPI_ISL_414480	?	3/12/20	unknown	Pathogen Discovery, Respiratory Viruses Branch, Division of Viral Diseases, Centers for Disease Control and Prevention	Ying Tao et al	https://www.gisaid.org	?	?
USA/CruiseA-22/2020	EPI_ISL_414481	?	3/12/20	unknown	Pathogen Discovery, Respiratory Viruses Branch, Division of Viral Diseases, Centers for Disease Control and Prevention	Ying Tao et al	https://www.gisaid.org	?	?
USA/CruiseA-4/2020	EPI_ISL_413609	?	3/8/20	unknown	Pathogen Discovery, Respiratory Viruses Branch, Division of Viral Diseases, Centers for Disease Control and Prevention	Anna Uehara et al	https://www.gisaid.org	?	?
USA/CruiseA-5/2020	EPI_ISL_413610	?	3/8/20	unknown	Pathogen Discovery, Respiratory Viruses Branch, Division of Viral Diseases, Centers for Disease Control and Prevention	Anna Uehara et al	https://www.gisaid.org	?	?
USA/CruiseA-6/2020	EPI_ISL_413611	?	3/8/20	unknown	Pathogen Discovery, Respiratory Viruses Branch, Division of Viral Diseases, Centers for Disease Control and Prevention	Anna Uehara et al	https://www.gisaid.org	?	?
USA/WA-S2/2020	EPI_ISL_413456	?	3/5/20	Seattle Flu Study, University of Washington Medical Center	Seattle Flu Study, University of Washington Medical Center	Chu et al et al	https://www.gisaid.org	Cryptic transmission of SARS-CoV-2 in Washington State	https://doi.dx.org/10.1101/2020.04.02.20051417
USA/WA-S84/2020	EPI_ISL_417137	?	3/24/20	Washington State Department of Health	Seattle Flu Study	Chu etl al et al	https://www.gisaid.org	Cryptic transmission of SARS-CoV-2 in Washington State	https://doi.dx.org/10.1101/2020.04.02.20051417
Wuhan/HB-WH2-148/2020	EPI_ISL_454920	?	5/29/20	Wuhan Chain Medical Labs (CMLabs)	State Key Laboratory of Biotherapy of Sichuan University	Baowen Du et al	https://www.gisaid.org	?	?
Wuhan/HB-WH2-149/2020	EPI_ISL_454921	?	5/29/20	Wuhan Chain Medical Labs (CMLabs)	State Key Laboratory of Biotherapy of Sichuan University	Baowen Du et al	https://www.gisaid.org	?	?
Wuhan/HB-WHCM-115/2020	EPI_ISL_454995	?	5/29/20	Wuhan Chain Medical Labs (CMLabs)	State Key Laboratory of Biotherapy of Sichuan University	Baowen Du et al	https://www.gisaid.org	?	?
env/USA/FL-UF11/2020	EPI_ISL_447900	?	5/15/20	Lednicky Laboratory at Emerging Pathogens Institute	University of Florida	Lednicky et al	https://www.gisaid.org	?	?
Australia/SAP097/2020	EPI_ISL_468039	?	6/16/20	SA Pathology	SA Pathology	Lex Leong et al	https://www.gisaid.org	?	?
Australia/WA11/2020	EPI_ISL_420456	?	4/6/20	PathWest Laboratory Medicine WA	PathWest Laboratory Medicine WA	Chisha Sikazwe et al	https://www.gisaid.org	?	?
HongKong/HKPU70-1302/2020	EPI_ISL_419243	?	4/1/20	Department of Clinical Pathology, Pamela Youde Nethersole Eastern Hospital	Department of Health Technology and Informatics, Faculty of Health and Social Science, The Hong Kong Polytechnic University	Kenneth Siu-Sing LEUNG et al	https://www.gisaid.org	A territory-wide study of early COVID-19 outbreak in Hong Kong community: A clinical, epidemiological and phylogenomic investigation	https://dx.doi.org/10.1101/2020.03.30.20045740
HongKong/HKPU73-0802/2020	EPI_ISL_419244	?	4/1/20	Department of Clinical Pathology, Pamela Youde Nethersole Eastern Hospital	Department of Health Technology and Informatics, Faculty of Health and Social Science, The Hong Kong Polytechnic University	Kenneth Siu-Sing LEUNG et al	https://www.gisaid.org	A territory-wide study of early COVID-19 outbreak in Hong Kong community: A clinical, epidemiological and phylogenomic investigation	https://dx.doi.org/10.1101/2020.03.30.20045740
HongKong/HKPU74-1302/2020	EPI_ISL_419245	?	4/1/20	Department of Clinical Pathology, Pamela Youde Nethersole Eastern Hospital	Department of Health Technology and Informatics, Faculty of Health and Social Science, The Hong Kong Polytechnic University	Kenneth Siu-Sing LEUNG et al	https://www.gisaid.org	A territory-wide study of early COVID-19 outbreak in Hong Kong community: A clinical, epidemiological and phylogenomic investigation	https://dx.doi.org/10.1101/2020.03.30.20045740
HongKong/VM20002849/2020	EPI_ISL_414571	?	3/13/20	Hong Kong Department of Health	School of Public Health, The University of Hong Kong	Dominic N.C. Tsang et al	https://www.gisaid.org	?	?
Italy/EMR-AMVRC-206/2020	EPI_ISL_457699	?	6/2/20	Department of Infectious Diseases, Istituto Superiore di Sanità, Roma , Italy	Army Medical and Veterinary Research Center	Paola Stefanelli et al	https://www.gisaid.org	?	?
Italy/LOM-ASST-3/2020	EPI_ISL_486659	?	7/10/20	Microbiology, Virology and Biemergency Laboratory-ASST FBF Sacco	Microbiology, Virology and Biemergency Laboratory-ASST FBF Sacco	Micheli V et al	https://www.gisaid.org	?	?
Italy/LOM-INMI-5925/2020	EPI_ISL_460091	?	6/5/20	Molecular Virology Unit, Fondazione IRCCS Policlinico San Matteo , Pavia	Laboratory of Virology, INMI Lazzaro Spallanzani IRCCS	Antonino Di Caro et al	https://www.gisaid.org	?	?
Italy/LOM-INMI-BG-5825/2020	EPI_ISL_460079	?	6/5/20	Molecular Virology Unit, Fondazione IRCCS Policlinico San Matteo , Pavia	Laboratory of Virology, INMI Lazzaro Spallanzani IRCCS	Barbara Bartolini et al	https://www.gisaid.org	?	?
Japan/PG-0363/2020	EPI_ISL_480033	?	7/1/20	Tochigi Prefectural Institute of Public Health and Environmental Science	Pathogen Genomics Center, National Institute of Infectious Diseases	Tsuyoshi Sekizuka et al	https://www.gisaid.org	A genome epidemiological study of SARS-CoV-2 introduction into Japan	https://www.medrxiv.org/content/10.1101/2020.07.01.20143958v1
Japan/PG-0374/2020	EPI_ISL_480044	?	7/1/20	Nagoya City Public Health Research Institute	Pathogen Genomics Center, National Institute of Infectious Diseases	Tsuyoshi Sekizuka et al	https://www.gisaid.org	A genome epidemiological study of SARS-CoV-2 introduction into Japan	https://www.medrxiv.org/content/10.1101/2020.07.01.20143958v1
Japan/PG-0375/2020	EPI_ISL_480045	?	7/1/20	Nagoya City Public Health Research Institute	Pathogen Genomics Center, National Institute of Infectious Diseases	Tsuyoshi Sekizuka et al	https://www.gisaid.org	A genome epidemiological study of SARS-CoV-2 introduction into Japan	https://www.medrxiv.org/content/10.1101/2020.07.01.20143958v1
Japan/PG-0376/2020	EPI_ISL_480046	?	7/1/20	Nagoya City Public Health Research Institute	Pathogen Genomics Center, National Institute of Infectious Diseases	Tsuyoshi Sekizuka et al	https://www.gisaid.org	A genome epidemiological study of SARS-CoV-2 introduction into Japan	https://www.medrxiv.org/content/10.1101/2020.07.01.20143958v1
SouthKorea/KCDC2055/2020	EPI_ISL_481375	?	7/3/20	Division of Viral Diseases, Center for Laboratory Control of Infectious Diseases, Korea Centers for Diseases Control and Prevention	Division of Viral Diseases, Center for Laboratory Control of Infectious Diseases, Korea Centers for Diseases Control and Prevention	Jeong-Min Kim et al	https://www.gisaid.org	?	?
SouthKorea/KCDC2058/2020	EPI_ISL_481378	?	7/3/20	Division of Viral Diseases, Center for Laboratory Control of Infectious Diseases, Korea Centers for Diseases Control and Prevention	Division of Viral Diseases, Center for Laboratory Control of Infectious Diseases, Korea Centers for Diseases Control and Prevention	Jeong-Min Kim et al	https://www.gisaid.org	?	?
SouthKorea/KCDC2082/2020	EPI_ISL_497983	?	7/26/20	Division of Viral Diseases, Center for Laboratory Control of Infectious Diseases, Korea Centers for Diseases Control and Prevention	Division of Viral Diseases, Center for Laboratory Control of Infectious Diseases, Korea Centers for Diseases Control and Prevention	Jeong-Min Kim et al	https://www.gisaid.org	?	?
SouthKorea/KCDC2084/2020	EPI_ISL_497985	?	7/26/20	Division of Viral Diseases, Center for Laboratory Control of Infectious Diseases, Korea Centers for Diseases Control and Prevention	Division of Viral Diseases, Center for Laboratory Control of Infectious Diseases, Korea Centers for Diseases Control and Prevention	Jeong-Min Kim et al	https://www.gisaid.org	?	?
SouthKorea/KCDC2086/2020	EPI_ISL_497987	?	7/26/20	Division of Viral Diseases, Center for Laboratory Control of Infectious Diseases, Korea Centers for Diseases Control and Prevention	Division of Viral Diseases, Center for Laboratory Control of Infectious Diseases, Korea Centers for Diseases Control and Prevention	Jeong-Min Kim et al	https://www.gisaid.org	?	?
SouthKorea/KCDC2088/2020	EPI_ISL_497989	?	7/26/20	Division of Viral Diseases, Center for Laboratory Control of Infectious Diseases, Korea Centers for Diseases Control and Prevention	Division of Viral Diseases, Center for Laboratory Control of Infectious Diseases, Korea Centers for Diseases Control and Prevention	Jeong-Min Kim et al	https://www.gisaid.org	?	?
Thailand/SI202620-NT/2020	EPI_ISL_437615	?	5/8/20	unknown	Faculty of Medicine	Rodpan et al	https://www.gisaid.org	?	?
USA/WA-S277/2020	EPI_ISL_430131	?	4/26/20	Seattle Flu Study	Seattle Flu Study	Chu et al et al	https://www.gisaid.org	?	?
USA/WA-S82/2020	EPI_ISL_417135	?	3/24/20	Washington State Department of Health	Seattle Flu Study	Chu etl al et al	https://www.gisaid.org	Cryptic transmission of SARS-CoV-2 in Washington State	https://doi.dx.org/10.1101/2020.04.02.20051417
Wuhan/HB-WH1-134/2020	EPI_ISL_454911	?	5/29/20	Wuhan Chain Medical Labs (CMLabs)	State Key Laboratory of Biotherapy of Sichuan University	Baowen Du et al	https://www.gisaid.org	?	?
Wuhan/HB-WH5-229/2020	EPI_ISL_454973	?	5/29/20	Wuhan Chain Medical Labs (CMLabs)	State Key Laboratory of Biotherapy of Sichuan University	Baowen Du et al	https://www.gisaid.org	?	?
England/20130071804/2020	EPI_ISL_423662	?	4/12/20	Respiratory Virus Unit, Microbiology Services Colindale, Public Health England	Respiratory Virus Unit, Microbiology Services Colindale, Public Health England	Monica Galiano et al	https://www.gisaid.org	Preliminary analysis of SARS-CoV-2 importation & establishment of UK transmission lineages	https://virological.org/t/preliminary-analysis-of-sars-cov-2-importation-establishment-of-uk-transmission-lineages/507
England/20132079304/2020	EPI_ISL_423802	?	4/12/20	Respiratory Virus Unit, Microbiology Services Colindale, Public Health England	Respiratory Virus Unit, Microbiology Services Colindale, Public Health England	Monica Galiano et al	https://www.gisaid.org	Preliminary analysis of SARS-CoV-2 importation & establishment of UK transmission lineages	https://virological.org/t/preliminary-analysis-of-sars-cov-2-importation-establishment-of-uk-transmission-lineages/507
Hefei/2/2020	EPI_ISL_412026	?	2/24/20	Second Hospital of Anhui Medical University	Second Hospital of Anhui Medical University	Changtai Wang et al	https://www.gisaid.org	?	?
HongKong/HKPU66-2501/2020	EPI_ISL_419242	?	4/1/20	Department of Clinical Pathology, Tuen Mun Hospital	Department of Health Technology and Informatics, Faculty of Health and Social Science, The Hong Kong Polytechnic University	Kenneth Siu-Sing LEUNG et al	https://www.gisaid.org	A territory-wide study of early COVID-19 outbreak in Hong Kong community: A clinical, epidemiological and phylogenomic investigation	https://dx.doi.org/10.1101/2020.03.30.20045740
HongKong/HKPU76-0802/2020	EPI_ISL_419246	?	4/1/20	Department of Clinical Pathology, Pamela Youde Nethersole Eastern Hospital	Department of Health Technology and Informatics, Faculty of Health and Social Science, The Hong Kong Polytechnic University	Kenneth Siu-Sing LEUNG et al	https://www.gisaid.org	A territory-wide study of early COVID-19 outbreak in Hong Kong community: A clinical, epidemiological and phylogenomic investigation	https://dx.doi.org/10.1101/2020.03.30.20045740
Israel/ISR_JP0320/2020	EPI_ISL_419211	?	4/1/20	Central Virology Laboratory	Israel Institute for Biological Research	Inbar Cohen-Gihon et al	https://www.gisaid.org	Full genome viral sequences inform patterns of SARS-CoV-2 spread into and within Israel	https://dx.doi.org/10.1101/2020.05.21.20104521
Italy/LOM-ASST-4/2020	EPI_ISL_486660	?	7/10/20	Microbiology, Virology and Biemergency Laboratory-ASST FBF Sacco	Microbiology, Virology and Biemergency Laboratory-ASST FBF Sacco	Rimoldi SG et al	https://www.gisaid.org	?	?
Japan/PG-0141/2020	EPI_ISL_479864	?	7/1/20	Wakayama Prefectural Research Center of Environment and Public Health	Pathogen Genomics Center, National Institute of Infectious Diseases	Tsuyoshi Sekizuka et al	https://www.gisaid.org	A genome epidemiological study of SARS-CoV-2 introduction into Japan	https://www.medrxiv.org/content/10.1101/2020.07.01.20143958v1
Oman/RESP-20-797/2020	EPI_ISL_457701	?	6/2/20	Oman-NIC	Oman-NIC	Samira Al-Maruqi et al	https://www.gisaid.org	?	?
SaudiArabia/627/2020	EPI_ISL_490008	?	7/14/20	King Fahad Medical City	King Fahad Medical City	Alosaimi et al	https://www.gisaid.org	?	?
SouthKorea/KCDC2001/2020	EPI_ISL_425117	?	4/14/20	Division of Viral Diseases, Center for Laboratory Control of Infectious Diseases, Korea Centers for Diseases Control and Prevention	Division of Viral Diseases, Center for Laboratory Control of Infectious Diseases, Korea Centers for Diseases Control and Prevention	Jeong-Min Kim et al	https://www.gisaid.org	?	?
SouthKorea/KCDC2003/2020	EPI_ISL_426163	?	4/15/20	Division of Viral Diseases, Center for Laboratory Control of Infectious Diseases, Korea Centers for Diseases Control and Prevention	Division of Viral Diseases, Center for Laboratory Control of Infectious Diseases, Korea Centers for Diseases Control and Prevention	Jeong-Min Kim et al	https://www.gisaid.org	?	?
SouthKorea/KCDC2011/2020	EPI_ISL_426181	?	4/15/20	Division of Viral Diseases, Center for Laboratory Control of Infectious Diseases, Korea Centers for Diseases Control and Prevention	Division of Viral Diseases, Center for Laboratory Control of Infectious Diseases, Korea Centers for Diseases Control and Prevention	Jeong-Min Kim et al	https://www.gisaid.org	?	?
SouthKorea/KCDC2013/2020	EPI_ISL_426183	?	4/15/20	Division of Viral Diseases, Center for Laboratory Control of Infectious Diseases, Korea Centers for Diseases Control and Prevention	Division of Viral Diseases, Center for Laboratory Control of Infectious Diseases, Korea Centers for Diseases Control and Prevention	Jeong-Min Kim et al	https://www.gisaid.org	?	?
SouthKorea/KCDC2053/2020	EPI_ISL_481373	?	7/3/20	Division of Viral Diseases, Center for Laboratory Control of Infectious Diseases, Korea Centers for Diseases Control and Prevention	Division of Viral Diseases, Center for Laboratory Control of Infectious Diseases, Korea Centers for Diseases Control and Prevention	Jeong-Min Kim et al	https://www.gisaid.org	?	?
SouthKorea/KCDC2057/2020	EPI_ISL_481377	?	7/3/20	Division of Viral Diseases, Center for Laboratory Control of Infectious Diseases, Korea Centers for Diseases Control and Prevention	Division of Viral Diseases, Center for Laboratory Control of Infectious Diseases, Korea Centers for Diseases Control and Prevention	Jeong-Min Kim et al	https://www.gisaid.org	?	?
SouthKorea/KCDC2087/2020	EPI_ISL_497988	?	7/26/20	Division of Viral Diseases, Center for Laboratory Control of Infectious Diseases, Korea Centers for Diseases Control and Prevention	Division of Viral Diseases, Center for Laboratory Control of Infectious Diseases, Korea Centers for Diseases Control and Prevention	Jeong-Min Kim et al	https://www.gisaid.org	?	?
SouthKorea/KCDC2093/2020	EPI_ISL_497994	?	7/26/20	Division of Viral Diseases, Center for Laboratory Control of Infectious Diseases, Korea Centers for Diseases Control and Prevention	Division of Viral Diseases, Center for Laboratory Control of Infectious Diseases, Korea Centers for Diseases Control and Prevention	Jeong-Min Kim et al	https://www.gisaid.org	?	?
USA/CA9/2020	EPI_ISL_412862	MT118835	2/27/20	California Department of Public Health	Pathogen Discovery, Respiratory Viruses Branch, Division of Viral Diseases, Centers for Disease Control and Prevention	Krista Queen et al	https://www.gisaid.org	?	?
Wuhan/HB-WH1-132/2020	EPI_ISL_455365	?	5/29/20	Wuhan Chain Medical Labs (CMLabs)	State Key Laboratory of Biotherapy of Sichuan University	Baowen Du et al	https://www.gisaid.org	?	?
Wuhan/HB-WH1-133/2020	EPI_ISL_455366	?	5/29/20	Wuhan Chain Medical Labs (CMLabs)	State Key Laboratory of Biotherapy of Sichuan University	Baowen Du et al	https://www.gisaid.org	?	?
Wuhan/HB-WH1-139/2020	EPI_ISL_455367	?	5/29/20	Wuhan Chain Medical Labs (CMLabs)	State Key Laboratory of Biotherapy of Sichuan University	Baowen Du et al	https://www.gisaid.org	?	?
Wuhan/HB-WH1-144/2020	EPI_ISL_455368	?	5/29/20	Wuhan Chain Medical Labs (CMLabs)	State Key Laboratory of Biotherapy of Sichuan University	Baowen Du et al	https://www.gisaid.org	?	?
Australia/VIC15/2020	EPI_ISL_419735	?	4/3/20	Victorian Infectious Diseases Reference Laboratory (VIDRL)	Victorian Infectious Diseases Reference Laboratory and Microbiological Diagnostic Unit Public Health Laboratory, Doherty Institute	Caly L. et al	https://www.gisaid.org	?	?
Austria/CeMM0045/2020	EPI_ISL_437932	?	5/12/20	Institut für Virologie am Department für Hygiene, Mikrobiologie und Public Health	Bergthaler laboratory, CeMM Research Center for Molecular Medicine of the Austrian Academy of Sciences	Alexandra Popa et al	https://www.gisaid.org	Mutational dynamics and transmission properties of SARS-CoV-2 superspreading events in Austria	https://www.biorxiv.org/content/10.1101/2020.07.15.204339v1
England/20092000704/2020	EPI_ISL_464181	?	6/11/20	Respiratory Virus Unit, Microbiology Services Colindale, Public Health England	Respiratory Virus Unit, Microbiology Services Colindale, Public Health England	PHE Covid Sequencing Team et al	https://www.gisaid.org	?	?
England/20092000804/2020	EPI_ISL_464182	?	6/11/20	Respiratory Virus Unit, Microbiology Services Colindale, Public Health England	Respiratory Virus Unit, Microbiology Services Colindale, Public Health England	PHE Covid Sequencing Team et al	https://www.gisaid.org	?	?
England/200920118/2020	EPI_ISL_485604	?	7/9/20	Respiratory Virus Unit, Microbiology Services Colindale, Public Health England	Respiratory Virus Unit, Microbiology Services Colindale, Public Health England	PHE Covid Sequencing Team et al	https://www.gisaid.org	?	?
England/20092096704/2020	EPI_ISL_464183	?	6/11/20	Respiratory Virus Unit, Microbiology Services Colindale, Public Health England	Respiratory Virus Unit, Microbiology Services Colindale, Public Health England	PHE Covid Sequencing Team et al	https://www.gisaid.org	?	?
Henan/HN03/2020	EPI_ISL_450442	?	4/29/20	The Department of Infectious Disease Prevention and Control, Henan Provincial Center for Disease Control and Prevention	The Department of Infectious Disease Prevention and Control, Henan Provincial Center for Disease Control and Prevention	Li et al	https://www.gisaid.org	?	?
HongKong/HKPU83-1702/2020	EPI_ISL_419247	?	4/1/20	Department of Clinical Pathology, Pamela Youde Nethersole Eastern Hospital	Department of Health Technology and Informatics, Faculty of Health and Social Science, The Hong Kong Polytechnic University	Kenneth Siu-Sing LEUNG et al	https://www.gisaid.org	A territory-wide study of early COVID-19 outbreak in Hong Kong community: A clinical, epidemiological and phylogenomic investigation	https://dx.doi.org/10.1101/2020.03.30.20045740
HongKong/HKPU84-2502/2020	EPI_ISL_419248	?	4/1/20	Department of Clinical Pathology, Pamela Youde Nethersole Eastern Hospital	Department of Health Technology and Informatics, Faculty of Health and Social Science, The Hong Kong Polytechnic University	Kenneth Siu-Sing LEUNG et al	https://www.gisaid.org	A territory-wide study of early COVID-19 outbreak in Hong Kong community: A clinical, epidemiological and phylogenomic investigation	https://dx.doi.org/10.1101/2020.03.30.20045740
HongKong/VM20002868/2020	EPI_ISL_414519	?	3/13/20	Hong Kong Department of Health	School of Public Health, The University of Hong Kong	Dominic N.C. Tsang et al	https://www.gisaid.org	?	?
Italy/LOM-INMI-7070/2020	EPI_ISL_460086	?	6/5/20	Molecular Virology Unit, Fondazione IRCCS Policlinico San Matteo , Pavia	Laboratory of Virology, INMI Lazzaro Spallanzani IRCCS	Maria R. Capobianchi et al	https://www.gisaid.org	?	?
Italy/LOM-INMI-BG-7158/2020	EPI_ISL_460081	?	6/5/20	Molecular Virology Unit, Fondazione IRCCS Policlinico San Matteo , Pavia	Laboratory of Virology, INMI Lazzaro Spallanzani IRCCS	Fausto Baldanti et al	https://www.gisaid.org	?	?
Italy/LOM-UniMI01/2020	EPI_ISL_417445	?	3/26/20	Laboratory of Infectious Diseases, Department of Biomedical and Clinical Sciences L. Sacco, University of Milan	Laboratory of Infectious Diseases, Department of Biomedical and Clinical Sciences L. Sacco, University of Milan	Gianguglielmo Zehender et al	https://www.gisaid.org	Genomic characterization and phylogenetic analysis of SARS-COV-2 in Italy	https://onlinelibrary.wiley.com/doi/abs/10.1002/jmv.25794
Italy/LOM-UniMI02/2020	EPI_ISL_417446	?	3/26/20	Laboratory of Infectious Diseases, Department of Biomedical and Clinical Sciences L. Sacco, University of Milan	Laboratory of Infectious Diseases, Department of Biomedical and Clinical Sciences L. Sacco, University of Milan	Gianguglielmo Zehender et al	https://www.gisaid.org	Genomic characterization and phylogenetic analysis of SARS-COV-2 in Italy	https://onlinelibrary.wiley.com/doi/abs/10.1002/jmv.25794
Italy/LOM-UniMI03/2020	EPI_ISL_417447	?	3/26/20	Laboratory of Infectious Diseases, Department of Biomedical and Clinical Sciences L. Sacco, University of Milan	Laboratory of Infectious Diseases, Department of Biomedical and Clinical Sciences L. Sacco, University of Milan	Gianguglielmo Zehender et al	https://www.gisaid.org	Genomic characterization and phylogenetic analysis of SARS-COV-2 in Italy	https://onlinelibrary.wiley.com/doi/abs/10.1002/jmv.25794
Japan/PG-0322/2020	EPI_ISL_479997	?	7/1/20	Nagano Environmental Conservation Research Institute	Pathogen Genomics Center, National Institute of Infectious Diseases	Tsuyoshi Sekizuka et al	https://www.gisaid.org	A genome epidemiological study of SARS-CoV-2 introduction into Japan	https://www.medrxiv.org/content/10.1101/2020.07.01.20143958v1
Netherlands/Berlicum_1363564/2020	EPI_ISL_413565	?	3/7/20	Foundation Pamm	Erasmus Medical Center	David Nieuwenhuijse et al	https://www.gisaid.org	Rapid SARS-CoV-2 whole genome sequencing for informed public health decision making in the Netherlands	https://dx.doi.org/10.1038/s41591-020-0997-y
Oman/RESP-20-837/2020	EPI_ISL_457704	?	6/2/20	Oman-NIC	Oman-NIC	Samira Al-Maruqi et al	https://www.gisaid.org	?	?
SaudiArabia/640/2020	EPI_ISL_490009	?	7/14/20	King Fahad Medical City	King Fahad Medical City	Alosaimi et al	https://www.gisaid.org	?	?
SouthKorea/KCDC2059/2020	EPI_ISL_481379	?	7/3/20	Division of Viral Diseases, Center for Laboratory Control of Infectious Diseases, Korea Centers for Diseases Control and Prevention	Division of Viral Diseases, Center for Laboratory Control of Infectious Diseases, Korea Centers for Diseases Control and Prevention	Jeong-Min Kim et al	https://www.gisaid.org	?	?
SouthKorea/KCDC2085/2020	EPI_ISL_497986	?	7/26/20	Division of Viral Diseases, Center for Laboratory Control of Infectious Diseases, Korea Centers for Diseases Control and Prevention	Division of Viral Diseases, Center for Laboratory Control of Infectious Diseases, Korea Centers for Diseases Control and Prevention	Jeong-Min Kim et al	https://www.gisaid.org	?	?
SouthKorea/KCDC2089/2020	EPI_ISL_497990	?	7/26/20	Division of Viral Diseases, Center for Laboratory Control of Infectious Diseases, Korea Centers for Diseases Control and Prevention	Division of Viral Diseases, Center for Laboratory Control of Infectious Diseases, Korea Centers for Diseases Control and Prevention	Jeong-Min Kim et al	https://www.gisaid.org	?	?
SouthKorea/KCDC2153/2020	EPI_ISL_506947	?	8/2/20	Division of Viral Diseases, Center for Laboratory Control of Infectious Diseases, Korea Centers for Diseases Control and Prevention	Division of Viral Diseases, Center for Laboratory Control of Infectious Diseases, Korea Centers for Diseases Control and Prevention	Jeong-Min Kim et al	https://www.gisaid.org	?	?
Switzerland/TI-SNRCI-29919486/2020	EPI_ISL_413996	?	3/10/20	Laboratoire de Virologie, HUG	Swiss National Reference Centre for Influenza	LAUBSCHER Florian et al. et al	https://www.gisaid.org	?	?
USA/CruiseA-17/2020	EPI_ISL_413622	?	3/8/20	unknown	Pathogen Discovery, Respiratory Viruses Branch, Division of Viral Diseases, Centers for Disease Control and Prevention	Clinton R. Paden et al	https://www.gisaid.org	?	?
USA/CruiseA-18/2020	EPI_ISL_413623	?	3/8/20	unknown	Pathogen Discovery, Respiratory Viruses Branch, Division of Viral Diseases, Centers for Disease Control and Prevention	Clinton R. Paden et al	https://www.gisaid.org	?	?
USA/CruiseA-26/2020	EPI_ISL_414485	?	3/12/20	unknown	Pathogen Discovery, Respiratory Viruses Branch, Division of Viral Diseases, Centers for Disease Control and Prevention	Krista Queen et al	https://www.gisaid.org	?	?
USA/WA-S254/2020	EPI_ISL_430292	?	4/26/20	Washington State Department of Health	Seattle Flu Study	Chu et al et al	https://www.gisaid.org	?	?
USA/WA-S7/2020	EPI_ISL_416462	?	3/22/20	Seattle Flu Study	Seattle Flu Study	Chu et al et al	https://www.gisaid.org	Cryptic transmission of SARS-CoV-2 in Washington State	https://doi.dx.org/10.1101/2020.04.02.20051417
USA/WA-S8/2020	EPI_ISL_416463	?	3/22/20	Seattle Flu Study	Seattle Flu Study	Chu et al et al	https://www.gisaid.org	Cryptic transmission of SARS-CoV-2 in Washington State	https://doi.dx.org/10.1101/2020.04.02.20051417
USA/WA2/2020	EPI_ISL_412970	?	3/1/20	Washington State Department of Health	Seattle Flu Study	Helen Chu et al	https://www.gisaid.org	Cryptic transmission of SARS-CoV-2 in Washington State	https://doi.dx.org/10.1101/2020.04.02.20051417
Wuhan/HB-WH1-138/2020	EPI_ISL_454915	?	5/29/20	Wuhan Chain Medical Labs (CMLabs)	State Key Laboratory of Biotherapy of Sichuan University	Baowen Du et al	https://www.gisaid.org	?	?
Wuhan/HB-WH2-146/2020	EPI_ISL_455370	?	5/29/20	Wuhan Chain Medical Labs (CMLabs)	State Key Laboratory of Biotherapy of Sichuan University	Baowen Du et al	https://www.gisaid.org	?	?
Beijing/BJ1112/2020	EPI_ISL_430737	?	4/27/20	Chinese PLA Institute for Disease Control and Prevention	Chinese PLA Institute for Disease Control and Prevention	Peng Li et al	https://www.gisaid.org	?	?
Brazil/SP-01/2020	EPI_ISL_412964	?	2/28/20	Hospital Israelita Albert Einstein	Instituto Adolfo Lutz Interdisciplinary Procedures Center Strategic Laboratory	Jaqueline Goes de Jesus et al	https://www.gisaid.org	First cases of coronavirus disease (COVID-19) in Brazil, South America	https://virological.org/t/first-cases-of-coronavirus-disease-covid-19-in-brazil-south-america-2-genomes-3rd-march-2020/409
England/20094007004/2020	EPI_ISL_464184	?	6/11/20	Respiratory Virus Unit, Microbiology Services Colindale, Public Health England	Respiratory Virus Unit, Microbiology Services Colindale, Public Health England	PHE Covid Sequencing Team et al	https://www.gisaid.org	?	?
England/200940527/2020	EPI_ISL_414005	?	3/10/20	Respiratory Virus Unit, Microbiology Services Colindale, Public Health England	Respiratory Virus Unit, Microbiology Services Colindale, Public Health England	Monica Galiano et al	https://www.gisaid.org	Preliminary analysis of SARS-CoV-2 importation & establishment of UK transmission lineages	https://virological.org/t/preliminary-analysis-of-sars-cov-2-importation-establishment-of-uk-transmission-lineages/507
England/20094061404/2020	EPI_ISL_464185	?	6/11/20	Respiratory Virus Unit, Microbiology Services Colindale, Public Health England	Respiratory Virus Unit, Microbiology Services Colindale, Public Health England	PHE Covid Sequencing Team et al	https://www.gisaid.org	?	?
England/20094061504/2020	EPI_ISL_464186	?	6/11/20	Respiratory Virus Unit, Microbiology Services Colindale, Public Health England	Respiratory Virus Unit, Microbiology Services Colindale, Public Health England	PHE Covid Sequencing Team et al	https://www.gisaid.org	?	?
England/200960515/2020	EPI_ISL_414009	?	3/10/20	Respiratory Virus Unit, Microbiology Services Colindale, Public Health England	Respiratory Virus Unit, Microbiology Services Colindale, Public Health England	Monica Galiano et al	https://www.gisaid.org	Preliminary analysis of SARS-CoV-2 importation & establishment of UK transmission lineages	https://virological.org/t/preliminary-analysis-of-sars-cov-2-importation-establishment-of-uk-transmission-lineages/507
England/20102087902/2020	EPI_ISL_417215	?	3/25/20	Respiratory Virus Unit, Microbiology Services Colindale, Public Health England	Respiratory Virus Unit, Microbiology Services Colindale, Public Health England	Monica Galiano et al	https://www.gisaid.org	Preliminary analysis of SARS-CoV-2 importation & establishment of UK transmission lineages	https://virological.org/t/preliminary-analysis-of-sars-cov-2-importation-establishment-of-uk-transmission-lineages/507
England/20102088002/2020	EPI_ISL_417216	?	3/25/20	Respiratory Virus Unit, Microbiology Services Colindale, Public Health England	Respiratory Virus Unit, Microbiology Services Colindale, Public Health England	Monica Galiano et al	https://www.gisaid.org	Preliminary analysis of SARS-CoV-2 importation & establishment of UK transmission lineages	https://virological.org/t/preliminary-analysis-of-sars-cov-2-importation-establishment-of-uk-transmission-lineages/507
Finland/FIN-25/2020	EPI_ISL_412971	?	3/1/20	HUS Diagnostiikkakeskus, Hallinto	Department of Virology Faculty of Medicine, Medicum University of Helsinki	Teemu Smura et al	https://www.gisaid.org	A doubt of multiple introduction of SARS-CoV-2 in Italy: A preliminary overview	https://dx.doi.org/10.1002/jmv.25773
France/GE1583-2/2020	EPI_ISL_414623	?	3/15/20	Laboratoire de Virologie Institut de Virologie - INSERM U 1109 Hôpitaux Universitaires de Strasbourg	National Reference Center for Viruses of Respiratory Infections, Institut Pasteur, Paris	Mélnie Albert et al	https://www.gisaid.org	Introductions and early spread of SARS-CoV-2 in France	https://dx.doi.org/10.1101/2020.04.24.059576
Germany/BW-ChVir-1577/2020	EPI_ISL_412912	?	2/28/20	State Health Office Baden-Württemberg	Charité Universitätsmedizin Berlin, Institute of Virology	Victor M Corman et al	https://www.gisaid.org	Whole genome and phylogenetic analysis of two SARS-CoV-2 strains isolated in Italy in January and February 2020: additional clues on multiple introductions and further circulation in Europe	https://dx.doi.org/10.2807/1560-7917.ES.2020.25.13.2000305
Germany/NW-HHU-02-1/2020	EPI_ISL_414497	?	3/12/20	Center of Medical Microbiology, Virology, and Hospital Hygiene, University of Duesseldorf	Center of Medical Microbiology, Virology, and Hospital Hygiene, University of Duesseldorf	Ortwin Adams et al	https://www.gisaid.org	Genetic structure of SARS-CoV-2 in Western Germany reflects clonal superspreading and multiple independent introduction events	https://dx.doi.org/10.1101/2020.04.25.20079517
Guangzhou/GZMU0014/2020	EPI_ISL_414692	?	3/16/20	State Key Laboratory of Respiratory Disease, National Clinical Research Center for Respiratory Disease, Guangzhou Institute of Respiratory Health, the First Affiliated Hospital of Guangzhou Medical University	The First Affiliated Hospital of Guangzhou Medical University & BGI-Shenzhen	Zhao et al et al	https://www.gisaid.org	?	?
Guangzhou/GZMU0016/2020	EPI_ISL_414663	?	3/16/20	State Key Laboratory of Respiratory Disease, National Clinical Research Center for Respiratory Disease, Guangzhou Institute of Respiratory Health, the First Affiliated Hospital of Guangzhou Medical University	The First Affiliated Hospital of Guangzhou Medical University & BGI-Shenzhen	Zhao et al et al	https://www.gisaid.org	?	?
Guangzhou/GZMU0031/2020	EPI_ISL_414687	?	3/16/20	State Key Laboratory of Respiratory Disease, National Clinical Research Center for Respiratory Disease, Guangzhou Institute of Respiratory Health, the First Affiliated Hospital of Guangzhou Medical University	the First Affiliated Hospital of Guangzhou Medical University & BGI-Shenzhen	Zhao et al et al	https://www.gisaid.org	?	?
Guangzhou/GZMU0042/2020	EPI_ISL_414688	?	3/16/20	State Key Laboratory of Respiratory Disease, National Clinical Research Center for Respiratory Disease, Guangzhou Institute of Respiratory Health, the First Affiliated Hospital of Guangzhou Medical University	The First Affiliated Hospital of Guangzhou Medical University & BGI-Shenzhen	Zhao et al et al	https://www.gisaid.org	?	?
Guangzhou/GZMU0044/2020	EPI_ISL_414689	?	3/16/20	State Key Laboratory of Respiratory Disease, National Clinical Research Center for Respiratory Disease, Guangzhou Institute of Respiratory Health, the First Affiliated Hospital of Guangzhou Medical University	The First Affiliated Hospital of Guangzhou Medical University & BGI-Shenzhen	Zhao et al et al	https://www.gisaid.org	?	?
Guangzhou/GZMU0047/2020	EPI_ISL_414690	?	3/16/20	State Key Laboratory of Respiratory Disease, National Clinical Research Center for Respiratory Disease, Guangzhou Institute of Respiratory Health, the First Affiliated Hospital of Guangzhou Medical University	The First Affiliated Hospital of Guangzhou Medical University & BGI-Shenzhen	Zhao et al et al	https://www.gisaid.org	?	?
Guangzhou/GZMU0048/2020	EPI_ISL_414691	?	3/16/20	State Key Laboratory of Respiratory Disease, National Clinical Research Center for Respiratory Disease, Guangzhou Institute of Respiratory Health, the First Affiliated Hospital of Guangzhou Medical University	The First Affiliated Hospital of Guangzhou Medical University & BGI-Shenzhen	Zhao et al et al	https://www.gisaid.org	?	?
HongKong/HKPU86-1802/2020	EPI_ISL_419249	?	4/1/20	Department of Clinical Pathology, Pamela Youde Nethersole Eastern Hospital	Department of Health Technology and Informatics, Faculty of Health and Social Science, The Hong Kong Polytechnic University	Kenneth Siu-Sing LEUNG et al	https://www.gisaid.org	A territory-wide study of early COVID-19 outbreak in Hong Kong community: A clinical, epidemiological and phylogenomic investigation	https://dx.doi.org/10.1101/2020.03.30.20045740
HongKong/VM20002907/2020	EPI_ISL_414517	?	3/13/20	Hong Kong Department of Health	School of Public Health, The University of Hong Kong	Dominic N.C. Tsang et al	https://www.gisaid.org	?	?
Italy/LOM-INMI-8058/2020	EPI_ISL_460094	?	6/5/20	Molecular Virology Unit, Fondazione IRCCS Policlinico San Matteo , Pavia	Laboratory of Virology, INMI Lazzaro Spallanzani IRCCS	Barbara Bartolini et al	https://www.gisaid.org	?	?
Japan/PG-0031/2020	EPI_ISL_479802	?	7/1/20	Sagamihara City Public Health Research Institute	Pathogen Genomics Center, National Institute of Infectious Diseases	Tsuyoshi Sekizuka et al	https://www.gisaid.org	A genome epidemiological study of SARS-CoV-2 introduction into Japan	https://www.medrxiv.org/content/10.1101/2020.07.01.20143958v1
Japan/PG-0160/2020	EPI_ISL_479871	?	7/1/20	Sagamihara City Public Health Research Institute	Pathogen Genomics Center, National Institute of Infectious Diseases	Tsuyoshi Sekizuka et al	https://www.gisaid.org	A genome epidemiological study of SARS-CoV-2 introduction into Japan	https://www.medrxiv.org/content/10.1101/2020.07.01.20143958v1
Japan/PG-0323/2020	EPI_ISL_479998	?	7/1/20	Nagano Environmental Conservation Research Institute	Pathogen Genomics Center, National Institute of Infectious Diseases	Tsuyoshi Sekizuka et al	https://www.gisaid.org	A genome epidemiological study of SARS-CoV-2 introduction into Japan	https://www.medrxiv.org/content/10.1101/2020.07.01.20143958v1
Japan/PG-0377/2020	EPI_ISL_480047	?	7/1/20	Nagoya City Public Health Research Institute	Pathogen Genomics Center, National Institute of Infectious Diseases	Tsuyoshi Sekizuka et al	https://www.gisaid.org	A genome epidemiological study of SARS-CoV-2 introduction into Japan	https://www.medrxiv.org/content/10.1101/2020.07.01.20143958v1
Malaysia/6359/2020	EPI_ISL_501220	?	7/31/20	Department of Medical Microbiology, University Malaya Medical Centre	Department of Medical Microbiology, Faculty of Medicine, University of Malaya	Yoong Min CHONG et al	https://www.gisaid.org	?	?
Spain/MD-ISCIII-201105/2020	EPI_ISL_418251	?	3/29/20	HOSPITAL UNIVERSITARIO LA PAZ	Instituto de Salud Carlos III	Iglesias-Caballero et al	https://www.gisaid.org	Phylodynamics of SARS-CoV-2 transmission in Spain	https://dx.doi.org/10.1101/2020.04.20.050039
Taiwan/TSGH-26/2020	EPI_ISL_447252	?	5/17/20	TSGH-CP molecular lab	TSGH-CP molecular lab	Cherng-Lih Perng et al	https://www.gisaid.org	?	?
Thailand/Bangkok_1716/2020	EPI_ISL_447920	?	5/19/20	n/a	National Institute of Health. Department of medical Sciences, Ministry of Public Health, Thailand	Pilailuk et al	https://www.gisaid.org	?	?
Thailand/MUMT-3/2020	EPI_ISL_493137	?	7/21/20	Center for Research and Innovation, Faculty of Medical Technology, Mahidol University	Center for Research and Innovation, Faculty of Medical Technology, Mahidol University	Kantima Sangsiriwut et al	https://www.gisaid.org	?	?
Thailand/SI202769-NT/2020	EPI_ISL_437614	?	5/8/20	unknown	Faculty of Medicine	Rodpan et al	https://www.gisaid.org	?	?
Thailand/SI202872-NT/2020	EPI_ISL_437613	?	5/8/20	unknown	Faculty of Medicine	Rodpan et al	https://www.gisaid.org	?	?
USA/CruiseA-14/2020	EPI_ISL_413619	?	3/8/20	unknown	Pathogen Discovery, Respiratory Viruses Branch, Division of Viral Diseases, Centers for Disease Control and Prevention	Clinton R. Paden et al	https://www.gisaid.org	?	?
USA/WA-S257/2020	EPI_ISL_430295	?	4/26/20	Washington State Department of Health	Seattle Flu Study	Chu et al et al	https://www.gisaid.org	?	?
UnitedArabEmirates/L0184/2020	EPI_ISL_435121	?	5/3/20	Mohammed Bin Rashid University of Medicine and Health Sciences	Al Jalila Genomics Center	Ahmad Abou Tayoun et al	https://www.gisaid.org	Genomic surveillance and phylogenetic analysis reveal multiple introductions of SARS-CoV-2 into a global travel hub in the Middle East	https://dx.doi.org/10.1101/2020.05.06.080606
UnitedArabEmirates/L0904/2020	EPI_ISL_435126	?	5/3/20	Mohammed Bin Rashid University of Medicine and Health Sciences	Al Jalila Genomics Center	Ahmad Abou Tayoun et al	https://www.gisaid.org	Genomic surveillance and phylogenetic analysis reveal multiple introductions of SARS-CoV-2 into a global travel hub in the Middle East	https://dx.doi.org/10.1101/2020.05.06.080606
UnitedArabEmirates/L2409/2020	EPI_ISL_435131	?	5/3/20	Mohammed Bin Rashid University of Medicine and Health Sciences	Al Jalila Genomics Center	Ahmad Abou Tayoun et al	https://www.gisaid.org	Genomic surveillance and phylogenetic analysis reveal multiple introductions of SARS-CoV-2 into a global travel hub in the Middle East	https://dx.doi.org/10.1101/2020.05.06.080606
UnitedArabEmirates/L4682/2020	EPI_ISL_435135	?	5/3/20	Mohammed Bin Rashid University of Medicine and Health Sciences	Al Jalila Genomics Center	Ahmad Abou Tayoun et al	https://www.gisaid.org	Genomic surveillance and phylogenetic analysis reveal multiple introductions of SARS-CoV-2 into a global travel hub in the Middle East	https://dx.doi.org/10.1101/2020.05.06.080606
UnitedArabEmirates/L6599/2020	EPI_ISL_435138	?	5/3/20	Mohammed Bin Rashid University of Medicine and Health Sciences	Al Jalila Genomics Center	Ahmad Abou Tayoun et al	https://www.gisaid.org	Genomic surveillance and phylogenetic analysis reveal multiple introductions of SARS-CoV-2 into a global travel hub in the Middle East	https://dx.doi.org/10.1101/2020.05.06.080606
UnitedArabEmirates/L6627/2020	EPI_ISL_435139	?	5/3/20	Mohammed Bin Rashid University of Medicine and Health Sciences	Al Jalila Genomics Center	Ahmad Abou Tayoun et al	https://www.gisaid.org	Genomic surveillance and phylogenetic analysis reveal multiple introductions of SARS-CoV-2 into a global travel hub in the Middle East	https://dx.doi.org/10.1101/2020.05.06.080606
Wuhan/HB-WH1-135/2020	EPI_ISL_454912	?	5/29/20	Wuhan Chain Medical Labs (CMLabs)	State Key Laboratory of Biotherapy of Sichuan University	Baowen Du et al	https://www.gisaid.org	?	?
Austria/CeMM0002/2020	EPI_ISL_419655	?	4/3/20	Center for Virology, Medical University of Vienna	Bergthaler laboratory, CeMM Research Center for Molecular Medicine of the Austrian Academy of Sciences	Alexandra Popa et al	https://www.gisaid.org	Mutational dynamics and transmission properties of SARS-CoV-2 superspreading events in Austria	https://www.biorxiv.org/content/10.1101/2020.07.15.204339v1
Austria/CeMM0003/2020	EPI_ISL_419656	?	4/3/20	Center for Virology, Medical University of Vienna	Bergthaler laboratory, CeMM Research Center for Molecular Medicine of the Austrian Academy of Sciences	Alexandra Popa et al	https://www.gisaid.org	Mutational dynamics and transmission properties of SARS-CoV-2 superspreading events in Austria	https://www.biorxiv.org/content/10.1101/2020.07.15.204339v1
Denmark/SSI-01/2020	EPI_ISL_416142	?	3/20/20	Department of Virus and Microbiological Special diagnostics, Statens Serum Institut, Copenhagen, Denmark.	Statens Serum Institute	Morten Rasmussen et al	https://www.gisaid.org	?	?
England/20096051004/2020	EPI_ISL_464187	?	6/11/20	Respiratory Virus Unit, Microbiology Services Colindale, Public Health England	Respiratory Virus Unit, Microbiology Services Colindale, Public Health England	PHE Covid Sequencing Team et al	https://www.gisaid.org	?	?
England/20096051104/2020	EPI_ISL_464188	?	6/11/20	Respiratory Virus Unit, Microbiology Services Colindale, Public Health England	Respiratory Virus Unit, Microbiology Services Colindale, Public Health England	PHE Covid Sequencing Team et al	https://www.gisaid.org	?	?
England/20098017604/2020	EPI_ISL_464195	?	6/11/20	Respiratory Virus Unit, Microbiology Services Colindale, Public Health England	Respiratory Virus Unit, Microbiology Services Colindale, Public Health England	PHE Covid Sequencing Team et al	https://www.gisaid.org	?	?
England/200981386/2020	EPI_ISL_414010	?	3/10/20	Respiratory Virus Unit, Microbiology Services Colindale, Public Health England	Respiratory Virus Unit, Microbiology Services Colindale, Public Health England	Monica Galiano et al	https://www.gisaid.org	Preliminary analysis of SARS-CoV-2 importation & establishment of UK transmission lineages	https://virological.org/t/preliminary-analysis-of-sars-cov-2-importation-establishment-of-uk-transmission-lineages/507
England/200990006/2020	EPI_ISL_414011	?	3/10/20	Respiratory Virus Unit, Microbiology Services Colindale, Public Health England	Respiratory Virus Unit, Microbiology Services Colindale, Public Health England	Monica Galiano et al	https://www.gisaid.org	Preliminary analysis of SARS-CoV-2 importation & establishment of UK transmission lineages	https://virological.org/t/preliminary-analysis-of-sars-cov-2-importation-establishment-of-uk-transmission-lineages/507
England/20099044904/2020	EPI_ISL_464204	?	6/11/20	Respiratory Virus Unit, Microbiology Services Colindale, Public Health England	Respiratory Virus Unit, Microbiology Services Colindale, Public Health England	PHE Covid Sequencing Team et al	https://www.gisaid.org	?	?
France/B1623/2020	EPI_ISL_418219	?	3/29/20	CHU - Hôpital Cavale Blanche - Labo. de Virologie	National Reference Center for Viruses of Respiratory Infections, Institut Pasteur, Paris	Mélanie Albert et al	https://www.gisaid.org	Introductions and early spread of SARS-CoV-2 in France	https://dx.doi.org/10.1101/2020.04.24.059576
France/B2330/2020	EPI_ISL_416502	?	3/22/20	CHRU Pontchaillou - Laboratoire de Virologie	National Reference Center for Viruses of Respiratory Infections, Institut Pasteur, Paris	Mélnie Albert et al	https://www.gisaid.org	Introductions and early spread of SARS-CoV-2 in France	https://dx.doi.org/10.1101/2020.04.24.059576
France/GE1583/2020	EPI_ISL_414600	?	3/14/20	Laboratoire de Virologie Institut de Virologie - INSERM U 1109 Hôpitaux Universitaires de Strasbourg	National Reference Center for Viruses of Respiratory Infections, Institut Pasteur, Paris	Mélnie Albert et al	https://www.gisaid.org	Introductions and early spread of SARS-CoV-2 in France	https://dx.doi.org/10.1101/2020.04.24.059576
France/N1620/2020	EPI_ISL_414624	?	3/15/20	Centre Hositalier Universitaire de Rouen Laboratoire de Virologie	National Reference Center for Viruses of Respiratory Infections, Institut Pasteur, Paris	Mélnie Albert et al	https://www.gisaid.org	Introductions and early spread of SARS-CoV-2 in France	https://dx.doi.org/10.1101/2020.04.24.059576
France/PL1643/2020	EPI_ISL_414625	?	3/15/20	Centre Hospitalier Régional Universitaire de Nantes Laboratoire de Virologie	National Reference Center for Viruses of Respiratory Infections, Institut Pasteur, Paris	Mélnie Albert et al	https://www.gisaid.org	Introductions and early spread of SARS-CoV-2 in France	https://dx.doi.org/10.1101/2020.04.24.059576
Germany/NW-HHU-03/2020	EPI_ISL_414498	?	3/12/20	Center of Medical Microbiology, Virology, and Hospital Hygiene, University of Duesseldorf	Center of Medical Microbiology, Virology, and Hospital Hygiene, University of Duesseldorf	Ortwin Adams et al	https://www.gisaid.org	Genetic structure of SARS-CoV-2 in Western Germany reflects clonal superspreading and multiple independent introduction events	https://dx.doi.org/10.1101/2020.04.25.20079517
Germany/NW-HHU-04/2020	EPI_ISL_414499	?	3/12/20	Center of Medical Microbiology, Virology, and Hospital Hygiene, University of Duesseldorf	Center of Medical Microbiology, Virology, and Hospital Hygiene, University of Duesseldorf	Ortwin Adams et al	https://www.gisaid.org	Genetic structure of SARS-CoV-2 in Western Germany reflects clonal superspreading and multiple independent introduction events	https://dx.doi.org/10.1101/2020.04.25.20079517
Germany/NW-HHU-05/2020	EPI_ISL_414504	?	3/13/20	Center of Medical Microbiology, Virology, and Hospital Hygiene, University of Duesseldorf	Center of Medical Microbiology, Virology, and Hospital Hygiene, University of Duesseldorf	Ortwin Adams et al	https://www.gisaid.org	Genetic structure of SARS-CoV-2 in Western Germany reflects clonal superspreading and multiple independent introduction events	https://dx.doi.org/10.1101/2020.04.25.20079517
Guangzhou/GZMU0117/2020	EPI_ISL_457698	?	6/2/20	The First Affiliated Hospital of Guangzhou Medical University, Guangzhou, China	BGI-shenzhen & The First Affiliated Hospital of Guangzhou Medical University	Yanqun Wang et al	https://www.gisaid.org	?	?
HongKong/HKPU89-2502/2020	EPI_ISL_419250	?	4/1/20	Department of Clinical Pathology, Pamela Youde Nethersole Eastern Hospital	Department of Health Technology and Informatics, Faculty of Health and Social Science, The Hong Kong Polytechnic University	Kenneth Siu-Sing LEUNG et al	https://www.gisaid.org	A territory-wide study of early COVID-19 outbreak in Hong Kong community: A clinical, epidemiological and phylogenomic investigation	https://dx.doi.org/10.1101/2020.03.30.20045740
HongKong/HKPU90-1602/2020	EPI_ISL_419251	?	4/1/20	Department of Clinical Pathology, Pamela Youde Nethersole Eastern Hospital	Department of Health Technology and Informatics, Faculty of Health and Social Science, The Hong Kong Polytechnic University	Kenneth Siu-Sing LEUNG et al	https://www.gisaid.org	A territory-wide study of early COVID-19 outbreak in Hong Kong community: A clinical, epidemiological and phylogenomic investigation	https://dx.doi.org/10.1101/2020.03.30.20045740
HongKong/HKPU91-2002/2020	EPI_ISL_419252	?	4/1/20	Department of Clinical Pathology, Pamela Youde Nethersole Eastern Hospital	Department of Health Technology and Informatics, Faculty of Health and Social Science, The Hong Kong Polytechnic University	Kenneth Siu-Sing LEUNG et al	https://www.gisaid.org	A territory-wide study of early COVID-19 outbreak in Hong Kong community: A clinical, epidemiological and phylogenomic investigation	https://dx.doi.org/10.1101/2020.03.30.20045740
HongKong/HKPU92-1302/2020	EPI_ISL_419253	?	4/1/20	Department of Pathology, United Christian Hospital	Department of Health Technology and Informatics, Faculty of Health and Social Science, The Hong Kong Polytechnic University	Kenneth Siu-Sing LEUNG et al	https://www.gisaid.org	A territory-wide study of early COVID-19 outbreak in Hong Kong community: A clinical, epidemiological and phylogenomic investigation	https://dx.doi.org/10.1101/2020.03.30.20045740
Italy/LOM-ASST-20/2020	EPI_ISL_486657	?	7/10/20	Microbiology, Virology and Biemergency Laboratory-ASST FBF Sacco	Microbiology, Virology and Biemergency Laboratory-ASST FBF Sacco	Rimoldi SG et al	https://www.gisaid.org	?	?
Italy/LOM-ASST-8/2020	EPI_ISL_486664	?	7/10/20	Microbiology, Virology and Biemergency Laboratory-ASST FBF Sacco	Microbiology, Virology and Biemergency Laboratory-ASST FBF Sacco	Rimoldi SG et al	https://www.gisaid.org	?	?
Italy/LOM-INMI-9206/2020	EPI_ISL_460087	?	6/5/20	Molecular Virology Unit, Fondazione IRCCS Policlinico San Matteo , Pavia	Laboratory of Virology, INMI Lazzaro Spallanzani IRCCS	Cesare E.M. Gruber et al	https://www.gisaid.org	?	?
Italy/LOM-INMI-9214/2020	EPI_ISL_460088	?	6/5/20	Molecular Virology Unit, Fondazione IRCCS Policlinico San Matteo , Pavia	Laboratory of Virology, INMI Lazzaro Spallanzani IRCCS	Martina Rueca et al	https://www.gisaid.org	?	?
Italy/LOM-INMI-9491/2020	EPI_ISL_460089	?	6/5/20	Molecular Virology Unit, Fondazione IRCCS Policlinico San Matteo , Pavia	Laboratory of Virology, INMI Lazzaro Spallanzani IRCCS	Antonino Di Caro et al	https://www.gisaid.org	?	?
Italy/LOM-INMI-9675/2020	EPI_ISL_460095	?	6/5/20	Molecular Virology Unit, Fondazione IRCCS Policlinico San Matteo , Pavia	Laboratory of Virology, INMI Lazzaro Spallanzani IRCCS	Barbara Bartolini et al	https://www.gisaid.org	?	?
Italy/LOM-INMI-BG-9209/2020	EPI_ISL_460082	?	6/5/20	Molecular Virology Unit, Fondazione IRCCS Policlinico San Matteo , Pavia	Laboratory of Virology, INMI Lazzaro Spallanzani IRCCS	Martina Rueca et al	https://www.gisaid.org	?	?
Italy/LOM-INMI-BG-9225/2020	EPI_ISL_460083	?	6/5/20	Molecular Virology Unit, Fondazione IRCCS Policlinico San Matteo , Pavia	Laboratory of Virology, INMI Lazzaro Spallanzani IRCCS	Martina Rueca et al	https://www.gisaid.org	?	?
Japan/PG-0071/2020	EPI_ISL_479826	?	7/1/20	Sapporo City Institute of Public Health	Pathogen Genomics Center, National Institute of Infectious Diseases	Tsuyoshi Sekizuka et al	https://www.gisaid.org	A genome epidemiological study of SARS-CoV-2 introduction into Japan	https://www.medrxiv.org/content/10.1101/2020.07.01.20143958v1
Japan/PG-0378/2020	EPI_ISL_480048	?	7/1/20	Nagoya City Public Health Research Institute	Pathogen Genomics Center, National Institute of Infectious Diseases	Tsuyoshi Sekizuka et al	https://www.gisaid.org	A genome epidemiological study of SARS-CoV-2 introduction into Japan	https://www.medrxiv.org/content/10.1101/2020.07.01.20143958v1
Japan/PG-0379/2020	EPI_ISL_480049	?	7/1/20	Nagoya City Public Health Research Institute	Pathogen Genomics Center, National Institute of Infectious Diseases	Tsuyoshi Sekizuka et al	https://www.gisaid.org	A genome epidemiological study of SARS-CoV-2 introduction into Japan	https://www.medrxiv.org/content/10.1101/2020.07.01.20143958v1
Nanchang/JXN3T4/2020	EPI_ISL_421246	?	4/7/20	Jiangxi Province Center for Disease Control and Prevention	Jiangxi Province Center for Disease Control and Prevention	JianXiong Li et al	https://www.gisaid.org	?	?
NorthernIreland/HSCNI01/2020	EPI_ISL_414949	?	3/16/20	Regional Virus Laboratory, Belfast	Public Health Wales Microbiology Cardiff	Tanya Curran et al	https://www.gisaid.org	Preliminary analysis of SARS-CoV-2 importation & establishment of UK transmission lineages	https://virological.org/t/preliminary-analysis-of-sars-cov-2-importation-establishment-of-uk-transmission-lineages/507
Norway/1380/2020	EPI_ISL_417484	?	3/26/20	Oslo University Hospital, Department of Medical Microbiology	Norwegian Institute of Public Health, Department of Virology	Kathrine Stene-Johansen et al	https://www.gisaid.org	?	?
SaudiArabia/656/2020	EPI_ISL_490010	?	7/14/20	King Fahad Medical City	King Fahad Medical City	Alosaimi et al	https://www.gisaid.org	?	?
SouthKorea/CoV55/2020	EPI_ISL_485398	?	7/8/20	Department of Internal Medicine, College of Medicine, Chosun University	Department of Internal Medicine, College of Medicine, Chosun University	Kim et al	https://www.gisaid.org	?	?
SouthKorea/KCDC2015/2020	EPI_ISL_427809	?	4/19/20	Division of Viral Diseases, Center for Laboratory Control of Infectious Diseases, Korea Centers for Diseases Control and Prevention	Division of Viral Diseases, Center for Laboratory Control of Infectious Diseases, Korea Centers for Diseases Control and Prevention	Jeong-Min Kim et al	https://www.gisaid.org	?	?
SouthKorea/KCDC2094/2020	EPI_ISL_497995	?	7/26/20	Division of Viral Diseases, Center for Laboratory Control of Infectious Diseases, Korea Centers for Diseases Control and Prevention	Division of Viral Diseases, Center for Laboratory Control of Infectious Diseases, Korea Centers for Diseases Control and Prevention	Jeong-Min Kim et al	https://www.gisaid.org	?	?
Spain/CL-ISCIII-201061/2020	EPI_ISL_418247	?	3/29/20	HOSPITAL GENERAL DE SEGOVIA	Instituto de Salud Carlos III	Iglesias-Caballero et al	https://www.gisaid.org	Phylodynamics of SARS-CoV-2 transmission in Spain	https://dx.doi.org/10.1101/2020.04.20.050039
Spain/VC-FISABIO-4/2020	EPI_ISL_416483	?	3/22/20	Servicio de Microbiología. Consorcio Hospital General Universitario de Valencia	Sequencing and Bioinformatics Service and Molecular Epidemiology Research Group. FISABIO-Public Health	Maria Alma Bracho et al	https://www.gisaid.org	?	?
Sweden/20-04736/2020	EPI_ISL_475544	?	6/23/20	Karolinska Universitetslaboratoriet	The Public Health Agency of Sweden	Oskar Karlsson Lindsjo et al	https://www.gisaid.org	?	?
Switzerland/GE-SNRCI-29933895/2020	EPI_ISL_413997	?	3/10/20	Laboratoire de Virologie, HUG	Swiss National Reference Centre for Influenza	LAUBSCHER Florian et al. et al	https://www.gisaid.org	?	?
Switzerland/ZH-UZH-1000477102/2020	EPI_ISL_413019	?	3/3/20	Department of Internal Medicine, Triemli Hospital	Institute of Medical Virology, University of Zurich	Stefan Schmutz et al	https://www.gisaid.org	?	?
Taiwan/CGMH-CGU-03/2020	EPI_ISL_415741	?	3/19/20	Laboratory Medicine	Department of Laboratory Medicine, Lin-Kou Chang Gung Memorial Hospital, Taoyuan, Taiwan	Kuo-Chien Tsao et al	https://www.gisaid.org	SARS-CoV-2 genomic surveillance in Taiwan revealed novel ORF8-deletion mutant and clade possibly associated with infections in Middle East	https://dx.doi.org/10.1080/22221751.2020.1782271
USA/CA-CDPH-UC1/2020	EPI_ISL_413557	?	3/7/20	California Department of Public Health	Chiu Laboratory, University of California, San Francisco	Xianding Deng et al	https://www.gisaid.org	Genomic surveillance reveals multiple introductions of SARS-CoV-2 into Northern California	https://dx.doi.org/10.1126/science.abb9263
USA/CA-SCCPHD-UC101/2020	EPI_ISL_435580	?	5/5/20	Santa Clara County Public Health Department	Chiu Laboratory, University of California, San Francisco	Xianding Deng et al	https://www.gisaid.org	?	?
USA/CA_2602/2020	EPI_ISL_419554	?	4/2/20	California Department of Public Health	Pathogen Discovery, Respiratory Viruses Branch, Division of Viral Diseases, Centers for Disease Control and Prevention	Ying Tao et al	https://www.gisaid.org	?	?
USA/WA-S272/2020	EPI_ISL_430126	?	4/26/20	Seattle Flu Study	Seattle Flu Study	Chu et al et al	https://www.gisaid.org	?	?
USA/WA-S81/2020	EPI_ISL_417134	?	3/24/20	Washington State Department of Health	Seattle Flu Study	Chu etl al et al	https://www.gisaid.org	Cryptic transmission of SARS-CoV-2 in Washington State	https://doi.dx.org/10.1101/2020.04.02.20051417
Wuhan/HB-WHCM-116/2020	EPI_ISL_454996	?	5/29/20	Wuhan Chain Medical Labs (CMLabs)	State Key Laboratory of Biotherapy of Sichuan University	Baowen Du et al	https://www.gisaid.org	?	?
Australia/WA34/2020	EPI_ISL_470851	?	6/19/20	PathWest Laboratory Medicine WA	PathWest Laboratory Medicine WA	Chisha Sikazwe et al	https://www.gisaid.org	?	?
Austria/CeMM0143/2020	EPI_ISL_437993	?	5/12/20	Center for Virology, Medical University of Vienna	Bergthaler laboratory, CeMM Research Center for Molecular Medicine of the Austrian Academy of Sciences	Alexandra Popa et al	https://www.gisaid.org	Mutational dynamics and transmission properties of SARS-CoV-2 superspreading events in Austria	https://www.biorxiv.org/content/10.1101/2020.07.15.204339v1
Canada/BC_13297/2020	EPI_ISL_415578	?	3/18/20	BCCDC Public Health Laboratory	BCCDC Public Health Laboratory	Harrigan et al	https://www.gisaid.org	?	?
England/200960041/2020	EPI_ISL_414008	?	3/10/20	Respiratory Virus Unit, Microbiology Services Colindale, Public Health England	Respiratory Virus Unit, Microbiology Services Colindale, Public Health England	Monica Galiano et al	https://www.gisaid.org	Preliminary analysis of SARS-CoV-2 importation & establishment of UK transmission lineages	https://virological.org/t/preliminary-analysis-of-sars-cov-2-importation-establishment-of-uk-transmission-lineages/507
England/20096101804/2020	EPI_ISL_464189	?	6/11/20	Respiratory Virus Unit, Microbiology Services Colindale, Public Health England	Respiratory Virus Unit, Microbiology Services Colindale, Public Health England	PHE Covid Sequencing Team et al	https://www.gisaid.org	?	?
England/20096115304/2020	EPI_ISL_464190	?	6/11/20	Respiratory Virus Unit, Microbiology Services Colindale, Public Health England	Respiratory Virus Unit, Microbiology Services Colindale, Public Health England	PHE Covid Sequencing Team et al	https://www.gisaid.org	?	?
England/20098017104/2020	EPI_ISL_464192	?	6/11/20	Respiratory Virus Unit, Microbiology Services Colindale, Public Health England	Respiratory Virus Unit, Microbiology Services Colindale, Public Health England	PHE Covid Sequencing Team et al	https://www.gisaid.org	?	?
England/20098017204/2020	EPI_ISL_464193	?	6/11/20	Respiratory Virus Unit, Microbiology Services Colindale, Public Health England	Respiratory Virus Unit, Microbiology Services Colindale, Public Health England	PHE Covid Sequencing Team et al	https://www.gisaid.org	?	?
England/20098017504/2020	EPI_ISL_464194	?	6/11/20	Respiratory Virus Unit, Microbiology Services Colindale, Public Health England	Respiratory Virus Unit, Microbiology Services Colindale, Public Health England	PHE Covid Sequencing Team et al	https://www.gisaid.org	?	?
England/20098017704/2020	EPI_ISL_464196	?	6/11/20	Respiratory Virus Unit, Microbiology Services Colindale, Public Health England	Respiratory Virus Unit, Microbiology Services Colindale, Public Health England	PHE Covid Sequencing Team et al	https://www.gisaid.org	?	?
England/20098017804/2020	EPI_ISL_464197	?	6/11/20	Respiratory Virus Unit, Microbiology Services Colindale, Public Health England	Respiratory Virus Unit, Microbiology Services Colindale, Public Health England	PHE Covid Sequencing Team et al	https://www.gisaid.org	?	?
England/20099000504/2020	EPI_ISL_464200	?	6/11/20	Respiratory Virus Unit, Microbiology Services Colindale, Public Health England	Respiratory Virus Unit, Microbiology Services Colindale, Public Health England	PHE Covid Sequencing Team et al	https://www.gisaid.org	?	?
England/200990660/2020	EPI_ISL_414523	?	3/13/20	Respiratory Virus Unit, Microbiology Services Colindale, Public Health England	Respiratory Virus Unit, Microbiology Services Colindale, Public Health England	Monica Galiano et al	https://www.gisaid.org	Preliminary analysis of SARS-CoV-2 importation & establishment of UK transmission lineages	https://virological.org/t/preliminary-analysis-of-sars-cov-2-importation-establishment-of-uk-transmission-lineages/507
England/20099066104/2020	EPI_ISL_464208	?	6/11/20	Respiratory Virus Unit, Microbiology Services Colindale, Public Health England	Respiratory Virus Unit, Microbiology Services Colindale, Public Health England	PHE Covid Sequencing Team et al	https://www.gisaid.org	?	?
England/20099066204/2020	EPI_ISL_464209	?	6/11/20	Respiratory Virus Unit, Microbiology Services Colindale, Public Health England	Respiratory Virus Unit, Microbiology Services Colindale, Public Health England	PHE Covid Sequencing Team et al	https://www.gisaid.org	?	?
England/200990723/2020	EPI_ISL_414012	?	3/10/20	Respiratory Virus Unit, Microbiology Services Colindale, Public Health England	Respiratory Virus Unit, Microbiology Services Colindale, Public Health England	Monica Galiano et al	https://www.gisaid.org	Preliminary analysis of SARS-CoV-2 importation & establishment of UK transmission lineages	https://virological.org/t/preliminary-analysis-of-sars-cov-2-importation-establishment-of-uk-transmission-lineages/507
England/20099089604/2020	EPI_ISL_464229	?	6/11/20	Respiratory Virus Unit, Microbiology Services Colindale, Public Health England	Respiratory Virus Unit, Microbiology Services Colindale, Public Health England	PHE Covid Sequencing Team et al	https://www.gisaid.org	?	?
England/20102000106/2020	EPI_ISL_415144	?	3/16/20	Respiratory Virus Unit, Microbiology Services Colindale, Public Health England	Respiratory Virus Unit, Microbiology Services Colindale, Public Health England	Monica Galiano et al	https://www.gisaid.org	Preliminary analysis of SARS-CoV-2 importation & establishment of UK transmission lineages	https://virological.org/t/preliminary-analysis-of-sars-cov-2-importation-establishment-of-uk-transmission-lineages/507
England/201061453/2020	EPI_ISL_464411	?	6/11/20	Respiratory Virus Unit, Microbiology Services Colindale, Public Health England	Respiratory Virus Unit, Microbiology Services Colindale, Public Health England	PHE Covid Sequencing Team et al	https://www.gisaid.org	?	?
France/CIBU200107/2020	EPI_ISL_437689	?	5/11/20	Laboratory for Urgent Response to Biological Threats	Institut Pasteur CIBU / ERI	V. Caro et al	https://www.gisaid.org	?	?
Georgia/Tb-54/2020	EPI_ISL_415641	?	3/18/20	R. G. Lugar Center for Public Health Research, National Center for Disease Control and Public Health (NCDC) of Georgia.	R. G. Lugar Center for Public Health Research, National Center for Disease Control and Public Health (NCDC) of Georgia.	Nato Kotaria et al	https://www.gisaid.org	?	?
Germany/NW-HHU-06/2020	EPI_ISL_414505	?	3/13/20	Center of Medical Microbiology, Virology, and Hospital Hygiene, University of Duesseldorf	Center of Medical Microbiology, Virology, and Hospital Hygiene, University of Duesseldorf	Ortwin Adams et al	https://www.gisaid.org	Genetic structure of SARS-CoV-2 in Western Germany reflects clonal superspreading and multiple independent introduction events	https://dx.doi.org/10.1101/2020.04.25.20079517
Germany/NW-HHU-07/2020	EPI_ISL_414506	?	3/13/20	Center of Medical Microbiology, Virology, and Hospital Hygiene, University of Duesseldorf	Center of Medical Microbiology, Virology, and Hospital Hygiene, University of Duesseldorf	Ortwin Adams et al	https://www.gisaid.org	Genetic structure of SARS-CoV-2 in Western Germany reflects clonal superspreading and multiple independent introduction events	https://dx.doi.org/10.1101/2020.04.25.20079517
Germany/NW-HHU-08/2020	EPI_ISL_414508	?	3/13/20	Center of Medical Microbiology, Virology, and Hospital Hygiene, University of Duesseldorf	Center of Medical Microbiology, Virology, and Hospital Hygiene, University of Duesseldorf	Ortwin Adams et al	https://www.gisaid.org	Genetic structure of SARS-CoV-2 in Western Germany reflects clonal superspreading and multiple independent introduction events	https://dx.doi.org/10.1101/2020.04.25.20079517
Guangzhou/GZMU0030/2020	EPI_ISL_414686	?	3/16/20	State Key Laboratory of Respiratory Disease, National Clinical Research Center for Respiratory Disease, Guangzhou Institute of Respiratory Health, the First Affiliated Hospital of Guangzhou Medical University	The First Affiliated Hospital of Guangzhou Medical University & BGI-Shenzhen	Zhao et al et al	https://www.gisaid.org	?	?
Iceland/13/2020	EPI_ISL_417765	?	3/27/20	The National University Hospital of Iceland	deCODE genetics	Daniel F Gudbjartsson et al	https://www.gisaid.org	Spread of SARS-CoV-2 in the Icelandic Population	https://dx.doi.org/10.1056/NEJMoa2006100
Italy/ABR-IZSGC-484/2020	EPI_ISL_457749	?	6/2/20	Department of Infectious Diseases, Istituto Superiore di Sanità, Roma , Italy	Army Medical and Veterinary Research Center	Paola Stefanelli et al	https://www.gisaid.org	?	?
Japan/PG-0072/2020	EPI_ISL_479827	?	7/1/20	Sapporo City Institute of Public Health	Pathogen Genomics Center, National Institute of Infectious Diseases	Tsuyoshi Sekizuka et al	https://www.gisaid.org	A genome epidemiological study of SARS-CoV-2 introduction into Japan	https://www.medrxiv.org/content/10.1101/2020.07.01.20143958v1
Japan/PG-0074/2020	EPI_ISL_479828	?	7/1/20	Sapporo City Institute of Public Health	Pathogen Genomics Center, National Institute of Infectious Diseases	Tsuyoshi Sekizuka et al	https://www.gisaid.org	A genome epidemiological study of SARS-CoV-2 introduction into Japan	https://www.medrxiv.org/content/10.1101/2020.07.01.20143958v1
Lebanon/S5_762/2020	EPI_ISL_450512	?	5/21/20	Rafik Hariri University Hospital	Rafik Hariri University Hospital	Rita Feghali et al	https://www.gisaid.org	?	?
Mexico/CMX-InDRE-01/2020	EPI_ISL_412972	?	3/1/20	Instituto Nacional de Enfermedades Respiratorias	Instituto de Diagnostico y Referencia Epidemiologicos (INDRE)	Ramirez-Gonzalez Ernesto et al	https://www.gisaid.org	Full genome sequence of the first SARS-CoV-2 detected in Mexico	https://dx.doi.org/10.1007/s00705-020-04695-3
Morocco/refstage1/2020	EPI_ISL_476559	?	6/25/20	unknown	Laboratoire Sciences et Technologies de la Santé (STS) Institut Supérieur des Sciences de la Santé Université Hassan 1er, Settat, Morocco	Hajar Lemriss et al	https://www.gisaid.org	?	?
Netherlands/NoordHolland_10001/2020	EPI_ISL_454750	?	5/29/20	Dutch COVID-19 response team	National Institute for Public Health and the Environment (RIVM)	Adam Meijer et al	https://www.gisaid.org	?	?
Netherlands/Tilburg_1363354/2020	EPI_ISL_413586	?	3/7/20	Foundation Elisabeth-Tweesteden Ziekenhuis	Erasmus Medical Center	David Nieuwenhuijse et al	https://www.gisaid.org	Rapid SARS-CoV-2 whole genome sequencing for informed public health decision making in the Netherlands	https://dx.doi.org/10.1038/s41591-020-0997-y
NewZealand/01/2020	EPI_ISL_413490	?	3/5/20	Auckland Hospital	Institute of Environmental Science and Research (ESR)	Matt Storey et al	https://www.gisaid.org	An emergent clade of SARS-CoV-2 linked to returned travellers from Iran	https://dx.doi.org/10.1101/2020.03.15.992818
Nigeria/Lagos01/2020	EPI_ISL_413550	?	3/6/20	Centre for Human and Zoonotic Virology (CHAZVY), College of Medicine University of Lagos/Lagos University Teaching Hospital (LUTH), part of the Laboratory Network of the Nigeria Centre for Disease Control (NCDC)	African Centre of Excellence for Genomics of Infectious Diseases (ACEGID), Redeemer's University, Ede, Osun State, Nigeria	Oluniyi P.E. et al	https://www.gisaid.org	First African SARS-CoV-2 genome sequence from Nigerian COVID-19 case	https://virological.org/t/first-african-sars-cov-2-genome-sequence-from-nigerian-covid-19-case/421
Norway/1379/2020	EPI_ISL_417483	?	3/26/20	Oslo University Hospital, Department of Medical Microbiology	Norwegian Institute of Public Health	Kathrine Stene-Johansen et al	https://www.gisaid.org	?	?
Norway/1443/2020	EPI_ISL_417490	?	3/26/20	Oslo University Hospital, Department of Medical Microbiology	Norwegian Institute of Public Health, Department of Virology	Kathrine Stene-Johansen et al	https://www.gisaid.org	?	?
SaudiArabia/671/2020	EPI_ISL_490011	?	7/14/20	King Fahad Medical City	King Fahad Medical City	Alosaimi et al	https://www.gisaid.org	?	?
Singapore/187/2020	EPI_ISL_462305	?	6/8/20	National Public Health Laboratory, National Centre for Infectious Diseases	National Public Health Laboratory, National Centre for Infectious Diseases	Mak TM et al	https://www.gisaid.org	?	?
Singapore/51/2020	EPI_ISL_428830	?	4/22/20	National Public Health Laboratory, National Centre for Infectious Diseases	National Public Health Laboratory, National Centre for Infectious Diseases	Mak TM et al	https://www.gisaid.org	?	?
SouthKorea/BA-ACH_2604/2020	EPI_ISL_420799	?	4/6/20	Brian D. Allgood Army Community Hospital	Pathogen Discovery, Respiratory Viruses Branch, Division of Viral Diseases, Centers for Disease Control and Prevention	Krista Queen et al	https://www.gisaid.org	?	?
SouthKorea/KCDC2095/2020	EPI_ISL_497996	?	7/26/20	Division of Viral Diseases, Center for Laboratory Control of Infectious Diseases, Korea Centers for Diseases Control and Prevention	Division of Viral Diseases, Center for Laboratory Control of Infectious Diseases, Korea Centers for Diseases Control and Prevention	Jeong-Min Kim et al	https://www.gisaid.org	?	?
SouthKorea/KCDC2097/2020	EPI_ISL_497998	?	7/26/20	Division of Viral Diseases, Center for Laboratory Control of Infectious Diseases, Korea Centers for Diseases Control and Prevention	Division of Viral Diseases, Center for Laboratory Control of Infectious Diseases, Korea Centers for Diseases Control and Prevention	Jeong-Min Kim et al	https://www.gisaid.org	?	?
SouthKorea/KCDC2155/2020	EPI_ISL_506949	?	8/2/20	Division of Viral Diseases, Center for Laboratory Control of Infectious Diseases, Korea Centers for Diseases Control and Prevention	Division of Viral Diseases, Center for Laboratory Control of Infectious Diseases, Korea Centers for Diseases Control and Prevention	Jeong-Min Kim et al	https://www.gisaid.org	?	?
SouthKorea/KUMC03/2020	EPI_ISL_413513	?	3/6/20	Division of Infectious Diseases, Department of Internal Medicine, Korea University College of Medicine	Department of Microbiology, Institute for Viral Diseases, College of Medicine, Korea University	Changmin Kang et al	https://www.gisaid.org	?	?
SouthKorea/KUMC04/2020	EPI_ISL_413514	?	3/6/20	Department of Microbiology, Institute for Viral Diseases, College of Medicine, Korea University	Department of Microbiology, Institute for Viral Diseases, College of Medicine, Korea University	Changmin Kang et al	https://www.gisaid.org	?	?
SouthKorea/KUMC05/2020	EPI_ISL_413515	?	3/6/20	Division of Infectious Diseases, Department of Internal Medicine, Korea University College of Medicine	Department of Microbiology, Institute for Viral Diseases, College of Medicine, Korea University	Changmin Kang et al	https://www.gisaid.org	?	?
SouthKorea/KUMC06/2020	EPI_ISL_413516	?	3/6/20	Department of Microbiology, Institute for Viral Diseases, College of Medicine, Korea University	Department of Microbiology, Institute for Viral Diseases, College of Medicine, Korea University	Changmin Kang et al	https://www.gisaid.org	?	?
Spain/VC-FISABIO-23/2020	EPI_ISL_419687	?	4/3/20	Servicio de Microbiología. Consorcio Hospital General Universitario de Valencia	Sequencing and Bioinformatics Service and Molecular Epidemiology Research Group. FISABIO-Public Health	Giuseppe D'Auria et al	https://www.gisaid.org	?	?
Spain/VC-FISABIO-25/2020	EPI_ISL_419689	?	4/3/20	Servicio de Microbiología. Consorcio Hospital General Universitario de Valencia	Sequencing and Bioinformatics Service and Molecular Epidemiology Research Group. FISABIO-Public Health	Neris Garcia-Gonzalez et al	https://www.gisaid.org	?	?
Spain/VC-FISABIO-5/2020	EPI_ISL_416484	?	3/22/20	Servicio de Microbiología. Consorcio Hospital General Universitario de Valencia	Sequencing and Bioinformatics Service and Molecular Epidemiology Research Group. FISABIO-Public Health	Maria Dolores Ocete et al	https://www.gisaid.org	Phylodynamics of SARS-CoV-2 transmission in Spain	https://dx.doi.org/10.1101/2020.04.20.050039
Spain/VC-FISABIO-6/2020	EPI_ISL_416485	?	3/22/20	Servicio de Microbiologia. Consorcio Hospital General Universitario de Valencia	Sequencing and Bioinformatics Service and Molecular Epidemiology Research Group. FISABIO-Public Health	Griselda De Marco et al	https://www.gisaid.org	Phylodynamics of SARS-CoV-2 transmission in Spain	https://dx.doi.org/10.1101/2020.04.20.050039
Sweden/20-04631/2020	EPI_ISL_430847	?	4/28/20	HS mikrobiologi virus	The Public Health Agency of Sweden	Zhibing Yun et al	https://www.gisaid.org	?	?
Switzerland/AG-SNRCI-29940361/2020	EPI_ISL_413999	?	3/10/20	Laboratoire de Virologie, HUG	Swiss National Reference Centre for Influenza	LAUBSCHER Florian et al. et al	https://www.gisaid.org	?	?
Switzerland/BL-SNRCI-29950902/2020	EPI_ISL_414021	?	3/10/20	Laboratoire de Virologie, HUG	Swiss National Reference Centre for Influenza	LAUBSCHER Florian et al. et al	https://www.gisaid.org	?	?
Switzerland/BL-UHB-42169310/2020	EPI_ISL_418275	?	3/30/20	University Hospital Basel, Clinical Virology	University Hospital Basel, Clinical Bacteriology	Hirsch et al	https://www.gisaid.org	?	?
Switzerland/BS-42169171/2020	EPI_ISL_418271	?	3/30/20	University Hospital Basel, Clinical Virology	University Hospital Basel, Labormedizin	Hirsch et al	https://www.gisaid.org	?	?
Switzerland/GE-SNRCI-29943121/2020	EPI_ISL_414019	?	3/10/20	Laboratoire de Virologie, HUG	Swiss National Reference Centre for Influenza	LAUBSCHER Florian et al. et al	https://www.gisaid.org	?	?
Switzerland/GE-SNRCI-29945373/2020	EPI_ISL_414020	?	3/10/20	Laboratoire de Virologie, HUG	Swiss National Reference Centre for Influenza	LAUBSCHER Florian et al. et al	https://www.gisaid.org	?	?
Switzerland/GE-SNRCI-29949586/2020	EPI_ISL_414022	?	3/10/20	Laboratoire de Virologie, HUG	Swiss National Reference Centre for Influenza	LAUBSCHER Florian et al. et al	https://www.gisaid.org	?	?
Switzerland/GR-HUG-2988/2020	EPI_ISL_415698	?	3/19/20	University Hospitals of Geneva Laboratory of Virology	University Hospitals of Geneva Laboratory of Virology	Laubscher F. et al	https://www.gisaid.org	?	?
Switzerland/GR-HUG-3043/2020	EPI_ISL_415699	?	3/19/20	University Hospitals of Geneva Laboratory of Virology	University Hospitals of Geneva Laboratory of Virology	Laubscher F. et al	https://www.gisaid.org	?	?
Switzerland/ZH-UZH-1000477377/2020	EPI_ISL_413020	?	3/3/20	Department of Internal Medicine, Triemli Hospital	Institute of Medical Virology, University of Zurich	Stefan Schmutz et al	https://www.gisaid.org	Phylodynamic Analyses based on 11 genomes from the Italian outbreak	https://virological.org/t/phylodynamic-analyses-based-on-11-genomes-from-the-italian-outbreak/426
Taiwan/CGMH-CGU-04/2020	EPI_ISL_415742	?	3/19/20	Laboratory Medicine	Department of Laboratory Medicine, Lin-Kou Chang Gung Memorial Hospital, Taoyuan, Taiwan	Kuo-Chien Tsao et al	https://www.gisaid.org	SARS-CoV-2 genomic surveillance in Taiwan revealed novel ORF8-deletion mutant and clade possibly associated with infections in Middle East	https://dx.doi.org/10.1080/22221751.2020.1782271
Taiwan/CGMH-CGU-05/2020	EPI_ISL_415743	?	3/19/20	Laboratory Medicine	Department of Laboratory Medicine, Lin-Kou Chang Gung Memorial Hospital, Taoyuan, Taiwan	Kuo-Chien Tsao et al	https://www.gisaid.org	SARS-CoV-2 genomic surveillance in Taiwan revealed novel ORF8-deletion mutant and clade possibly associated with infections in Middle East	https://dx.doi.org/10.1080/22221751.2020.1782271
USA/CA-CDPH-UC2/2020	EPI_ISL_413558	?	3/7/20	California Department of Public Health	Chiu Laboratory, University of California, San Francisco	Xianding Deng et al	https://www.gisaid.org	Genomic surveillance reveals multiple introductions of SARS-CoV-2 into Northern California	https://dx.doi.org/10.1126/science.abb9263
USA/CA-CDPH-UC3/2020	EPI_ISL_413559	?	3/7/20	California Department of Public Health	Chiu Laboratory, University of California, San Francisco	Xianding Deng et al	https://www.gisaid.org	Genomic surveillance reveals multiple introductions of SARS-CoV-2 into Northern California	https://dx.doi.org/10.1126/science.abb9263
USA/CA-CDPH-UC4/2020	EPI_ISL_413561	?	3/7/20	California Department of Public Health	Chiu Laboratory, University of California, San Francisco	Xianding Deng et al	https://www.gisaid.org	Genomic surveillance reveals multiple introductions of SARS-CoV-2 into Northern California	https://dx.doi.org/10.1126/science.abb9263
USA/OR_2656/2020	EPI_ISL_419558	?	4/2/20	OR State PHL-Virology/Immunology Section	Pathogen Discovery, Respiratory Viruses Branch, Division of Viral Diseases, Centers for Disease Control and Prevention	Ying Tao et al	https://www.gisaid.org	?	?
USA/WA-S43/2020	EPI_ISL_417096	?	3/24/20	Washington State Department of Health	Seattle Flu Study	Chu etl al et al	https://www.gisaid.org	Cryptic transmission of SARS-CoV-2 in Washington State	https://doi.dx.org/10.1101/2020.04.02.20051417
USA/WA3-UW1/2020	EPI_ISL_413025	MT163716	3/3/20	Harborview Medical Center	UW Virology Lab	Pavitra Roychoudhury et al	https://www.gisaid.org	Cryptic transmission of SARS-CoV-2 in Washington State	https://doi.dx.org/10.1101/2020.04.02.20051417
USA/WA_5030/2020	EPI_ISL_419555	?	4/2/20	WA State Department of Health	Pathogen Discovery, Respiratory Viruses Branch, Division of Viral Diseases, Centers for Disease Control and Prevention	Ying Tao et al	https://www.gisaid.org	?	?
Wales/PHW1/2020	EPI_ISL_413555	?	3/7/20	Wales Specialist Virology Centre	Public Health Wales Microbiology Cardiff	Catherine Moore et al	https://www.gisaid.org	Preliminary analysis of SARS-CoV-2 importation & establishment of UK transmission lineages	https://virological.org/t/preliminary-analysis-of-sars-cov-2-importation-establishment-of-uk-transmission-lineages/507
Wuhan/HB-WH1-140/2020	EPI_ISL_454916	?	5/29/20	Wuhan Chain Medical Labs (CMLabs)	State Key Laboratory of Biotherapy of Sichuan University	Baowen Du et al	https://www.gisaid.org	?	?
Wuhan/HB-WHCM-109/2020	EPI_ISL_454992	?	5/29/20	Wuhan Chain Medical Labs (CMLabs)	State Key Laboratory of Biotherapy of Sichuan University	Baowen Du et al	https://www.gisaid.org	?	?
Australia/NSW05/2020	EPI_ISL_412975	?	3/2/20	Centre for Infectious Diseases and Microbiology Laboratory Services	NSW Health Pathology - Institute of Clinical Pathology and Medical Research; Westmead Hospital; University of Sydney	Eden J-S et al	https://www.gisaid.org	Revealing COVID-19 transmission in Australia by SARS-CoV-2 genome sequencing and agent-based modeling	https://www.nature.com/articles/s41591-020-1000-7
Australia/NSW08/2020	EPI_ISL_413594	?	3/8/20	Centre for Infectious Diseases and Microbiology Laboratory Services	NSW Health Pathology - Institute of Clinical Pathology and Medical Research; Westmead Hospital; University of Sydney	Rockett R et al	https://www.gisaid.org	Revealing COVID-19 transmission in Australia by SARS-CoV-2 genome sequencing and agent-based modeling	https://www.nature.com/articles/s41591-020-1000-7
Australia/NSW09/2020	EPI_ISL_413595	?	3/8/20	Centre for Infectious Diseases and Microbiology Laboratory Services	NSW Health Pathology - Institute of Clinical Pathology and Medical Research; Westmead Hospital; University of Sydney	Rockett R et al	https://www.gisaid.org	Revealing COVID-19 transmission in Australia by SARS-CoV-2 genome sequencing and agent-based modeling	https://www.nature.com/articles/s41591-020-1000-7
Australia/NSW10/2020	EPI_ISL_413596	?	3/8/20	Centre for Infectious Diseases and Microbiology - Public Health	NSW Health Pathology - Institute of Clinical Pathology and Medical Research; Westmead Hospital; University of Sydney	Rockett R et al	https://www.gisaid.org	Revealing COVID-19 transmission in Australia by SARS-CoV-2 genome sequencing and agent-based modeling	https://www.nature.com/articles/s41591-020-1000-7
Australia/NSW219/2020	EPI_ISL_427643	?	4/19/20	Centre for Infectious Diseases and Microbiology Public Health	NSW Health Pathology - Institute of Clinical Pathology and Medical Research; Westmead Hospital; University of Sydney	Timms V et al	https://www.gisaid.org	Revealing COVID-19 transmission in Australia by SARS-CoV-2 genome sequencing and agent-based modeling	https://www.nature.com/articles/s41591-020-1000-7
Australia/QLDID922/2020	EPI_ISL_418799	?	3/31/20	Mater Pathology	Public Health Virology Laboratory	Bixing Huang et al	https://www.gisaid.org	?	?
Austria/CeMM0146/2020	EPI_ISL_437994	?	5/12/20	Center for Virology, Medical University of Vienna	Bergthaler laboratory, CeMM Research Center for Molecular Medicine of the Austrian Academy of Sciences	Alexandra Popa et al	https://www.gisaid.org	Mutational dynamics and transmission properties of SARS-CoV-2 superspreading events in Austria	https://www.biorxiv.org/content/10.1101/2020.07.15.204339v1
Austria/CeMM0147/2020	EPI_ISL_437995	?	5/12/20	Center for Virology, Medical University of Vienna	Bergthaler laboratory, CeMM Research Center for Molecular Medicine of the Austrian Academy of Sciences	Alexandra Popa et al	https://www.gisaid.org	Mutational dynamics and transmission properties of SARS-CoV-2 superspreading events in Austria	https://www.biorxiv.org/content/10.1101/2020.07.15.204339v1
Austria/CeMM0401/2020	EPI_ISL_475836	?	6/25/20	Austrian Agency for Health and Food Safety (AGES)	Bergthaler laboratory, CeMM Research Center for Molecular Medicine of the Austrian Academy of Sciences	Alexandra Popa et al	https://www.gisaid.org	?	?
Brazil/SP-02/2020	EPI_ISL_413016	MT126808	3/2/20	Hospital Israelita Albert Einstein	Instituto Adolfo Lutz, Interdisciplinary Procedures Center, Strategic Laboratory	Jaqueline Goes de Jesus et al	https://www.gisaid.org	First cases of coronavirus disease (COVID-19) in Brazil, South America	https://virological.org/t/first-cases-of-coronavirus-disease-covid-19-in-brazil-south-america-2-genomes-3rd-march-2020/409
Canada/BC_17397/2020	EPI_ISL_415580	?	3/18/20	BCCDC Public Health Laboratory	BCCDC Public Health Laboratory	Harrigan et al	https://www.gisaid.org	?	?
Denmark/SSI-02/2020	EPI_ISL_416143	?	3/20/20	Department of Virus and Microbiological Special diagnostics, Statens Serum Institut, Copenhagen, Denmark.	ViFU	Morten Rasmussen et al	https://www.gisaid.org	?	?
England/200990002/2020	EPI_ISL_414522	?	3/13/20	Respiratory Virus Unit, Microbiology Services Colindale, Public Health England	Respiratory Virus Unit, Microbiology Services Colindale, Public Health England	Monica Galiano et al	https://www.gisaid.org	Preliminary analysis of SARS-CoV-2 importation & establishment of UK transmission lineages	https://virological.org/t/preliminary-analysis-of-sars-cov-2-importation-establishment-of-uk-transmission-lineages/507
England/20099000304/2020	EPI_ISL_464199	?	6/11/20	Respiratory Virus Unit, Microbiology Services Colindale, Public Health England	Respiratory Virus Unit, Microbiology Services Colindale, Public Health England	PHE Covid Sequencing Team et al	https://www.gisaid.org	?	?
England/20099000804/2020	EPI_ISL_464201	?	6/11/20	Respiratory Virus Unit, Microbiology Services Colindale, Public Health England	Respiratory Virus Unit, Microbiology Services Colindale, Public Health England	PHE Covid Sequencing Team et al	https://www.gisaid.org	?	?
England/20099048504/2020	EPI_ISL_464206	?	6/11/20	Respiratory Virus Unit, Microbiology Services Colindale, Public Health England	Respiratory Virus Unit, Microbiology Services Colindale, Public Health England	PHE Covid Sequencing Team et al	https://www.gisaid.org	?	?
England/20099071804/2020	EPI_ISL_464219	?	6/11/20	Respiratory Virus Unit, Microbiology Services Colindale, Public Health England	Respiratory Virus Unit, Microbiology Services Colindale, Public Health England	PHE Covid Sequencing Team et al	https://www.gisaid.org	?	?
England/20099072204/2020	EPI_ISL_464223	?	6/11/20	Respiratory Virus Unit, Microbiology Services Colindale, Public Health England	Respiratory Virus Unit, Microbiology Services Colindale, Public Health England	PHE Covid Sequencing Team et al	https://www.gisaid.org	?	?
England/200990724/2020	EPI_ISL_414006	?	3/10/20	Respiratory Virus Unit, Microbiology Services Colindale, Public Health England	Respiratory Virus Unit, Microbiology Services Colindale, Public Health England	Monica Galiano et al	https://www.gisaid.org	Preliminary analysis of SARS-CoV-2 importation & establishment of UK transmission lineages	https://virological.org/t/preliminary-analysis-of-sars-cov-2-importation-establishment-of-uk-transmission-lineages/507
England/200990725/2020	EPI_ISL_414007	?	3/10/20	Respiratory Virus Unit, Microbiology Services Colindale, Public Health England	Respiratory Virus Unit, Microbiology Services Colindale, Public Health England	Monica Galiano et al	https://www.gisaid.org	Preliminary analysis of SARS-CoV-2 importation & establishment of UK transmission lineages	https://virological.org/t/preliminary-analysis-of-sars-cov-2-importation-establishment-of-uk-transmission-lineages/507
England/20099072604/2020	EPI_ISL_464224	?	6/11/20	Respiratory Virus Unit, Microbiology Services Colindale, Public Health England	Respiratory Virus Unit, Microbiology Services Colindale, Public Health England	PHE Covid Sequencing Team et al	https://www.gisaid.org	?	?
England/20099089504/2020	EPI_ISL_464228	?	6/11/20	Respiratory Virus Unit, Microbiology Services Colindale, Public Health England	Respiratory Virus Unit, Microbiology Services Colindale, Public Health England	PHE Covid Sequencing Team et al	https://www.gisaid.org	?	?
England/20100001406/2020	EPI_ISL_415132	?	3/16/20	Respiratory Virus Unit, Microbiology Services Colindale, Public Health England	Respiratory Virus Unit, Microbiology Services Colindale, Public Health England	Monica Galiano et al	https://www.gisaid.org	Preliminary analysis of SARS-CoV-2 importation & establishment of UK transmission lineages	https://virological.org/t/preliminary-analysis-of-sars-cov-2-importation-establishment-of-uk-transmission-lineages/507
England/20100005406/2020	EPI_ISL_415135	?	3/16/20	Respiratory Virus Unit, Microbiology Services Colindale, Public Health England	Respiratory Virus Unit, Microbiology Services Colindale, Public Health England	Monica Galiano et al	https://www.gisaid.org	Preliminary analysis of SARS-CoV-2 importation & establishment of UK transmission lineages	https://virological.org/t/preliminary-analysis-of-sars-cov-2-importation-establishment-of-uk-transmission-lineages/507
England/20100005504/2020	EPI_ISL_464252	?	6/11/20	Respiratory Virus Unit, Microbiology Services Colindale, Public Health England	Respiratory Virus Unit, Microbiology Services Colindale, Public Health England	PHE Covid Sequencing Team et al	https://www.gisaid.org	?	?
England/20100005604/2020	EPI_ISL_464253	?	6/11/20	Respiratory Virus Unit, Microbiology Services Colindale, Public Health England	Respiratory Virus Unit, Microbiology Services Colindale, Public Health England	PHE Covid Sequencing Team et al	https://www.gisaid.org	?	?
France/ARA05288/2020	EPI_ISL_508933	?	8/4/20	CNR Virus des Infections Respiratoires - France SUD	CNR Virus des Infections Respiratoires - France SUD	Antonin Bal et al	https://www.gisaid.org	?	?
France/HF1645/2020	EPI_ISL_418220	?	3/29/20	Centre Hospitalier Compiègne Laboratoire de Biologie	National Reference Center for Viruses of Respiratory Infections, Institut Pasteur, Paris	Mélanie Albert et al	https://www.gisaid.org	Introductions and early spread of SARS-CoV-2 in France	https://dx.doi.org/10.1101/2020.04.24.059576
Georgia/Tb-82/2020	EPI_ISL_415644	?	3/18/20	R. G. Lugar Center for Public Health Research, National Center for Disease Control and Public Health (NCDC) of Georgia.	R. G. Lugar Center for Public Health Research, National Center for Disease Control and Public Health (NCDC) of Georgia.	Nato Kotaria et al	https://www.gisaid.org	?	?
Germany/NW-HHU-01/2020	EPI_ISL_413488	?	3/5/20	Center of Medical Microbiology, Virology, and Hospital Hygiene, University of Duesseldorf	Center of Medical Microbiology, Virology, and Hospital Hygiene, University of Duesseldorf	Ortwin Adams et al	https://www.gisaid.org	Genetic structure of SARS-CoV-2 in Western Germany reflects clonal superspreading and multiple independent introduction events	https://dx.doi.org/10.1101/2020.04.25.20079517
Germany/NW-HHU-09/2020	EPI_ISL_414509	?	3/13/20	Center of Medical Microbiology, Virology, and Hospital Hygiene, University of Duesseldorf	Center of Medical Microbiology, Virology, and Hospital Hygiene, University of Duesseldorf	Ortwin Adams et al	https://www.gisaid.org	Genetic structure of SARS-CoV-2 in Western Germany reflects clonal superspreading and multiple independent introduction events	https://dx.doi.org/10.1101/2020.04.25.20079517
Germany/NW-HHU-10/2020	EPI_ISL_414574	?	3/13/20	Center of Medical Microbiology, Virology, and Hospital Hygiene, University of Duesseldorf	Center of Medical Microbiology, Virology, and Hospital Hygiene, University of Duesseldorf	Ortwin Adams et al	https://www.gisaid.org	Genetic structure of SARS-CoV-2 in Western Germany reflects clonal superspreading and multiple independent introduction events	https://dx.doi.org/10.1101/2020.04.25.20079517
Guangdong/DG-S2-P0054/2020	EPI_ISL_413894	?	3/9/20	Guangdong Provincial Institution of Public Health, Guangdong Provinical Center for Disease Control and Prevention	Guangdong Provincial Institution of Public Health	Jing Lu et al	https://www.gisaid.org	Genomic Epidemiology of SARS-CoV-2 in Guangdong Province, China	https://dx.doi.org/10.1016/j.cell.2020.04.023
Guangdong/DG-S41-P0056/2020	EPI_ISL_413896	?	3/9/20	Guangdong Provincial Institution of Public Health, Guangdong Provinical Center for Disease Control and Prevention	Guangdong Provincial Institution of Public Health	Jing Lu et al	https://www.gisaid.org	Genomic Epidemiology of SARS-CoV-2 in Guangdong Province, China	https://dx.doi.org/10.1016/j.cell.2020.04.023
Guangdong/DG-S6-P0055/2020	EPI_ISL_413895	?	3/9/20	Guangdong Provincial Institution of Public Health, Guangdong Provinical Center for Disease Control and Prevention	Guangdong Provincial Institution of Public Health	Jing Lu et al	https://www.gisaid.org	Genomic Epidemiology of SARS-CoV-2 in Guangdong Province, China	https://dx.doi.org/10.1016/j.cell.2020.04.023
Guangdong/DG-S9-P0045/2020	EPI_ISL_413868	?	3/9/20	Guangdong Provincial Institution of Public Health, Guangdong Provinical Center for Disease Control and Prevention	Guangdong Provincial Institution of Public Health	Jing Lu et al	https://www.gisaid.org	Genomic Epidemiology of SARS-CoV-2 in Guangdong Province, China	https://dx.doi.org/10.1016/j.cell.2020.04.023
Guangdong/FS-S29-P0051/2020	EPI_ISL_413891	?	3/9/20	Guangdong Provincial Institution of Public Health, Guangdong Provinical Center for Disease Control and Prevention	Guangdong Provincial Institution of Public Health	Jing Lu et al	https://www.gisaid.org	Genomic Epidemiology of SARS-CoV-2 in Guangdong Province, China	https://dx.doi.org/10.1016/j.cell.2020.04.023
Guangdong/FS-S30-P0052/2020	EPI_ISL_413892	?	3/9/20	Guangdong Provincial Institution of Public Health, Guangdong Provinical Center for Disease Control and Prevention	Guangdong Provincial Institution of Public Health	Jing Lu et al	https://www.gisaid.org	Genomic Epidemiology of SARS-CoV-2 in Guangdong Province, China	https://dx.doi.org/10.1016/j.cell.2020.04.023
Guangdong/FS-S34-P0015/2020	EPI_ISL_413890	?	3/9/20	Guangdong Provincial Institution of Public Health, Guangdong Provinical Center for Disease Control and Prevention	Guangdong Provincial Institution of Public Health	Jing Lu et al	https://www.gisaid.org	Genomic Epidemiology of SARS-CoV-2 in Guangdong Province, China	https://dx.doi.org/10.1016/j.cell.2020.04.023
Guangdong/FS-S42-P0046/2020	EPI_ISL_413869	?	3/9/20	Guangdong Provincial Institution of Public Health, Guangdong Provinical Center for Disease Control and Prevention	Guangdong Provincial Institution of Public Health	​Jing Lu et al	https://www.gisaid.org	Genomic Epidemiology of SARS-CoV-2 in Guangdong Province, China	https://dx.doi.org/10.1016/j.cell.2020.04.023
Guangdong/FS-S48-P0047/2020	EPI_ISL_413870	?	3/9/20	Guangdong Provincial Institution of Public Health, Guangdong Provinical Center for Disease Control and Prevention	Guangdong Provincial Institution of Public Health	Jing Lu et al	https://www.gisaid.org	Genomic Epidemiology of SARS-CoV-2 in Guangdong Province, China	https://dx.doi.org/10.1016/j.cell.2020.04.023
Guangdong/FS-S50-P0053/2020	EPI_ISL_413893	?	3/9/20	Guangdong Provincial Institution of Public Health, Guangdong Provinical Center for Disease Control and Prevention	Guangdong Provincial Institution of Public Health	Jing Lu et al	https://www.gisaid.org	Genomic Epidemiology of SARS-CoV-2 in Guangdong Province, China	https://dx.doi.org/10.1016/j.cell.2020.04.023
Guangdong/GZ-S6-P0050/2020	EPI_ISL_413873	?	3/9/20	Guangdong Provincial Institution of Public Health, Guangdong Provinical Center for Disease Control and Prevention	Guangdong Provincial Institution of Public Health	Jing Lu et al	https://www.gisaid.org	Genomic Epidemiology of SARS-CoV-2 in Guangdong Province, China	https://dx.doi.org/10.1016/j.cell.2020.04.023
Guangdong/JM-S1-P0062/2020	EPI_ISL_413902	?	3/9/20	Guangdong Provincial Institution of Public Health, Guangdong Provinical Center for Disease Control and Prevention	Guangdong Provincial Institution of Public Health	Jing Lu et al	https://www.gisaid.org	Genomic Epidemiology of SARS-CoV-2 in Guangdong Province, China	https://dx.doi.org/10.1016/j.cell.2020.04.023
Guangdong/MM-S1-P0048/2020	EPI_ISL_413871	?	3/9/20	Guangdong Provincial Institution of Public Health, Guangdong Provinical Center for Disease Control and Prevention	Guangdong Provincial Institution of Public Health	Jing Lu et al	https://www.gisaid.org	Genomic Epidemiology of SARS-CoV-2 in Guangdong Province, China	https://dx.doi.org/10.1016/j.cell.2020.04.023
Guangdong/SZ-N128-P0057/2020	EPI_ISL_413897	?	3/9/20	Guangdong Provincial Institution of Public Health, Guangdong Provinical Center for Disease Control and Prevention	Guangdong Provincial Institution of Public Health	Jing Lu et al	https://www.gisaid.org	Genomic Epidemiology of SARS-CoV-2 in Guangdong Province, China	https://dx.doi.org/10.1016/j.cell.2020.04.023
Guangdong/SZ-N59-P0049/2020	EPI_ISL_413872	?	3/9/20	Guangdong Provincial Institution of Public Health, Guangdong Provinical Center for Disease Control and Prevention	Guangdong Provincial Institution of Public Health	Jing Lu et al	https://www.gisaid.org	Genomic Epidemiology of SARS-CoV-2 in Guangdong Province, China	https://dx.doi.org/10.1016/j.cell.2020.04.023
Guangdong/ZH-N22-P0059/2020	EPI_ISL_413899	?	3/9/20	Guangdong Provincial Institution of Public Health, Guangdong Provinical Center for Disease Control and Prevention	Guangdong Provincial Institution of Public Health	Jing Lu et al	https://www.gisaid.org	Genomic Epidemiology of SARS-CoV-2 in Guangdong Province, China	https://dx.doi.org/10.1016/j.cell.2020.04.023
Guangdong/ZH-S33-P0058/2020	EPI_ISL_413898	?	3/9/20	Guangdong Provincial Institution of Public Health, Guangdong Provinical Center for Disease Control and Prevention	Guangdong Provincial Institution of Public Health	Jing Lu et al	https://www.gisaid.org	Genomic Epidemiology of SARS-CoV-2 in Guangdong Province, China	https://dx.doi.org/10.1016/j.cell.2020.04.023
Guangdong/ZQ-S2-P0061/2020	EPI_ISL_413901	?	3/9/20	Guangdong Provincial Institution of Public Health, Guangdong Provinical Center for Disease Control and Prevention	Guangdong Provincial Institution of Public Health	Jing Lu et al	https://www.gisaid.org	Genomic Epidemiology of SARS-CoV-2 in Guangdong Province, China	https://dx.doi.org/10.1016/j.cell.2020.04.023
Guangdong/ZS-S6-P0060/2020	EPI_ISL_413900	?	3/9/20	Guangdong Provincial Institution of Public Health, Guangdong Provinical Center for Disease Control and Prevention	Guangdong Provincial Institution of Public Health	Jing Lu et al	https://www.gisaid.org	Genomic Epidemiology of SARS-CoV-2 in Guangdong Province, China	https://dx.doi.org/10.1016/j.cell.2020.04.023
Italy/LAZ-INMI4/2020	EPI_ISL_417922	?	3/27/20	INMI Lazzaro Spallanzani IRCCS	Laboratory of Virology, INMI Lazzaro Spallanzani IRCCS	Cesare E. M. Gruber et al	https://www.gisaid.org	?	?
Italy/LOM-INMI-11550/2020	EPI_ISL_460090	?	6/5/20	Molecular Virology Unit, Fondazione IRCCS Policlinico San Matteo , Pavia	Laboratory of Virology, INMI Lazzaro Spallanzani IRCCS	Antonio Piralla et al	https://www.gisaid.org	?	?
Italy/LOM-INMI-11951/2020	EPI_ISL_460092	?	6/5/20	Molecular Virology Unit, Fondazione IRCCS Policlinico San Matteo , Pavia	Laboratory of Virology, INMI Lazzaro Spallanzani IRCCS	Cesare E.M. Gruber et al	https://www.gisaid.org	?	?
Italy/LOM-INMI-BG-11639/2020	EPI_ISL_460080	?	6/5/20	Molecular Virology Unit, Fondazione IRCCS Policlinico San Matteo , Pavia	Laboratory of Virology, INMI Lazzaro Spallanzani IRCCS	Antonio Piralla et al	https://www.gisaid.org	?	?
Japan/PG-0033/2020	EPI_ISL_479803	?	7/1/20	Sagamihara City Public Health Research Institute	Pathogen Genomics Center, National Institute of Infectious Diseases	Tsuyoshi Sekizuka et al	https://www.gisaid.org	A genome epidemiological study of SARS-CoV-2 introduction into Japan	https://www.medrxiv.org/content/10.1101/2020.07.01.20143958v1
Japan/PG-0076/2020	EPI_ISL_479829	?	7/1/20	Sapporo City Institute of Public Health	Pathogen Genomics Center, National Institute of Infectious Diseases	Tsuyoshi Sekizuka et al	https://www.gisaid.org	A genome epidemiological study of SARS-CoV-2 introduction into Japan	https://www.medrxiv.org/content/10.1101/2020.07.01.20143958v1
[truncated: 54,121 more rows]
