# Supplementary material for: Semi-Supervised Pipeline for Autonomous Annotation of SARS-CoV-2 Genomes
Source: Viruses. 2021 Dec 3;13(12):2426. doi: 10.3390/v13122426 (PMC8706859; doi:10.3390/v13122426)
Supplement: Supplementary file 1 [file viruses-13-02426-s001.zip › Supplemental_File_S3_genome_protein_mapping_information.csv]

genome_accession	protein_name	protein_uid_key	genome_active_status
EPI_ISL_402119	Membrane protein	1cd6abff79ad3633e17582eb0e576539	TRUE
EPI_ISL_402119	ORF8 protein	3a77ad9207d29beacfbf6f18b0da9e26	TRUE
EPI_ISL_402119	Spike glycoprotein	4c35f09aac2f7be4f3cffd30c6aecac8	TRUE
EPI_ISL_402119	ORF6 protein	90b50e0be9abd893bd32b163d6933f0c	TRUE
EPI_ISL_402119	Nucleoprotein	b100d0849c3e01fc6c75ead0e916ce0f	TRUE
EPI_ISL_402119	Replicase polyprotein 1a	e781b58591b8dbdd15f84dcbdec82105	TRUE
EPI_ISL_402119	ORF3a protein	f5c8b89ceac3f14e456577557df1ef40	TRUE
EPI_ISL_402119	Protein 7a	f65213344e2e68de1cae4feb9c5e07b1	TRUE
EPI_ISL_402120	Membrane protein	1cd6abff79ad3633e17582eb0e576539	TRUE
EPI_ISL_402120	ORF8 protein	3a77ad9207d29beacfbf6f18b0da9e26	TRUE
EPI_ISL_402120	Protein 7a	4a5b4b4b9d63a548b5b1fdd2fc82a6c8	TRUE
EPI_ISL_402120	Spike glycoprotein	4c35f09aac2f7be4f3cffd30c6aecac8	TRUE
EPI_ISL_402120	ORF6 protein	90b50e0be9abd893bd32b163d6933f0c	TRUE
EPI_ISL_402120	ORF9b protein	9b66a6405fa5218ae819a76293365391	TRUE
EPI_ISL_402120	Nucleoprotein	b100d0849c3e01fc6c75ead0e916ce0f	TRUE
EPI_ISL_402120	Protein non-structural 7b	c7f0179da4ca26456ee905081f485cc8	TRUE
EPI_ISL_402120	Replicase polyprotein 1a	e781b58591b8dbdd15f84dcbdec82105	TRUE
EPI_ISL_402120	ORF3a protein	f5c8b89ceac3f14e456577557df1ef40	TRUE
EPI_ISL_402121	Membrane protein	1cd6abff79ad3633e17582eb0e576539	TRUE
EPI_ISL_402121	ORF8 protein	3a77ad9207d29beacfbf6f18b0da9e26	TRUE
EPI_ISL_402121	Spike glycoprotein	4c35f09aac2f7be4f3cffd30c6aecac8	TRUE
EPI_ISL_402121	ORF6 protein	90b50e0be9abd893bd32b163d6933f0c	TRUE
EPI_ISL_402121	Nucleoprotein	b100d0849c3e01fc6c75ead0e916ce0f	TRUE
EPI_ISL_402121	Replicase polyprotein 1a	e781b58591b8dbdd15f84dcbdec82105	TRUE
EPI_ISL_402121	ORF3a protein	f5c8b89ceac3f14e456577557df1ef40	TRUE
EPI_ISL_402121	Protein 7a	f65213344e2e68de1cae4feb9c5e07b1	TRUE
EPI_ISL_402123	Replicase polyprotein 1a	0f31398502b89a0e714aa952d9e03d1a	TRUE
EPI_ISL_402123	Membrane protein	1cd6abff79ad3633e17582eb0e576539	TRUE
EPI_ISL_402123	ORF8 protein	3a77ad9207d29beacfbf6f18b0da9e26	TRUE
EPI_ISL_402123	Spike glycoprotein	4c35f09aac2f7be4f3cffd30c6aecac8	TRUE
EPI_ISL_402123	ORF6 protein	90b50e0be9abd893bd32b163d6933f0c	TRUE
EPI_ISL_402123	Nucleoprotein	b100d0849c3e01fc6c75ead0e916ce0f	TRUE
EPI_ISL_402123	ORF3a protein	f5c8b89ceac3f14e456577557df1ef40	TRUE
EPI_ISL_402123	Protein 7a	f65213344e2e68de1cae4feb9c5e07b1	TRUE
EPI_ISL_402124	Membrane protein	1cd6abff79ad3633e17582eb0e576539	TRUE
EPI_ISL_402124	ORF8 protein	3a77ad9207d29beacfbf6f18b0da9e26	TRUE
EPI_ISL_402124	Spike glycoprotein	4c35f09aac2f7be4f3cffd30c6aecac8	TRUE
EPI_ISL_402124	ORF6 protein	90b50e0be9abd893bd32b163d6933f0c	TRUE
EPI_ISL_402124	Nucleoprotein	b100d0849c3e01fc6c75ead0e916ce0f	TRUE
EPI_ISL_402124	Replicase polyprotein 1a	e781b58591b8dbdd15f84dcbdec82105	TRUE
EPI_ISL_402124	ORF3a protein	f5c8b89ceac3f14e456577557df1ef40	TRUE
EPI_ISL_402124	Protein 7a	f65213344e2e68de1cae4feb9c5e07b1	TRUE
EPI_ISL_402125	Membrane protein	1cd6abff79ad3633e17582eb0e576539	TRUE
EPI_ISL_402125	ORF8 protein	3a77ad9207d29beacfbf6f18b0da9e26	TRUE
EPI_ISL_402125	Spike glycoprotein	4c35f09aac2f7be4f3cffd30c6aecac8	TRUE
EPI_ISL_402125	ORF6 protein	90b50e0be9abd893bd32b163d6933f0c	TRUE
EPI_ISL_402125	Nucleoprotein	b100d0849c3e01fc6c75ead0e916ce0f	TRUE
EPI_ISL_402125	Replicase polyprotein 1a	e781b58591b8dbdd15f84dcbdec82105	TRUE
EPI_ISL_402125	ORF3a protein	f5c8b89ceac3f14e456577557df1ef40	TRUE
EPI_ISL_402125	Protein 7a	f65213344e2e68de1cae4feb9c5e07b1	TRUE
EPI_ISL_402127	Membrane protein	1cd6abff79ad3633e17582eb0e576539	TRUE
EPI_ISL_402127	ORF8 protein	3a77ad9207d29beacfbf6f18b0da9e26	TRUE
EPI_ISL_402127	Spike glycoprotein	4c35f09aac2f7be4f3cffd30c6aecac8	TRUE
EPI_ISL_402127	ORF6 protein	90b50e0be9abd893bd32b163d6933f0c	TRUE
EPI_ISL_402127	Nucleoprotein	b100d0849c3e01fc6c75ead0e916ce0f	TRUE
EPI_ISL_402127	Replicase polyprotein 1a	e781b58591b8dbdd15f84dcbdec82105	TRUE
EPI_ISL_402127	ORF3a protein	f5c8b89ceac3f14e456577557df1ef40	TRUE
EPI_ISL_402127	Protein 7a	f65213344e2e68de1cae4feb9c5e07b1	TRUE
EPI_ISL_402128	Replicase polyprotein 1a	0fbaf69776417eb3d8ff83222eb63206	TRUE
EPI_ISL_402128	Membrane protein	1cd6abff79ad3633e17582eb0e576539	TRUE
EPI_ISL_402128	ORF8 protein	3a77ad9207d29beacfbf6f18b0da9e26	TRUE
EPI_ISL_402128	Spike glycoprotein	4c35f09aac2f7be4f3cffd30c6aecac8	TRUE
EPI_ISL_402128	ORF6 protein	90b50e0be9abd893bd32b163d6933f0c	TRUE
EPI_ISL_402128	Nucleoprotein	b100d0849c3e01fc6c75ead0e916ce0f	TRUE
EPI_ISL_402128	Protein non-structural 7b	c7f0179da4ca26456ee905081f485cc8	TRUE
EPI_ISL_402128	ORF3a protein	f5c8b89ceac3f14e456577557df1ef40	TRUE
EPI_ISL_402128	Protein 7a	f65213344e2e68de1cae4feb9c5e07b1	TRUE
EPI_ISL_402129	Membrane protein	1cd6abff79ad3633e17582eb0e576539	TRUE
EPI_ISL_402129	ORF8 protein	3a77ad9207d29beacfbf6f18b0da9e26	TRUE
EPI_ISL_402129	Spike glycoprotein	4c35f09aac2f7be4f3cffd30c6aecac8	TRUE
EPI_ISL_402129	ORF6 protein	90b50e0be9abd893bd32b163d6933f0c	TRUE
EPI_ISL_402129	Nucleoprotein	b100d0849c3e01fc6c75ead0e916ce0f	TRUE
EPI_ISL_402129	Protein non-structural 7b	c7f0179da4ca26456ee905081f485cc8	TRUE
EPI_ISL_402129	Replicase polyprotein 1a	e781b58591b8dbdd15f84dcbdec82105	TRUE
EPI_ISL_402129	ORF3a protein	f5c8b89ceac3f14e456577557df1ef40	TRUE
EPI_ISL_402129	Protein 7a	f65213344e2e68de1cae4feb9c5e07b1	TRUE
EPI_ISL_402130	Membrane protein	1cd6abff79ad3633e17582eb0e576539	TRUE
EPI_ISL_402130	ORF8 protein	3a77ad9207d29beacfbf6f18b0da9e26	TRUE
EPI_ISL_402130	Spike glycoprotein	4c35f09aac2f7be4f3cffd30c6aecac8	TRUE
EPI_ISL_402130	Replicase polyprotein 1a	8558b40e4d97312c307943fa5dfe8fe2	TRUE
EPI_ISL_402130	ORF6 protein	90b50e0be9abd893bd32b163d6933f0c	TRUE
EPI_ISL_402130	Nucleoprotein	b100d0849c3e01fc6c75ead0e916ce0f	TRUE
EPI_ISL_402130	Protein non-structural 7b	c7f0179da4ca26456ee905081f485cc8	TRUE
EPI_ISL_402130	ORF3a protein	f5c8b89ceac3f14e456577557df1ef40	TRUE
EPI_ISL_402130	Protein 7a	f65213344e2e68de1cae4feb9c5e07b1	TRUE
EPI_ISL_402131	ORF3a protein	15917cdf1e7bcb57ae2f62e68fe6e111	TRUE
EPI_ISL_402131	Membrane protein	1a549378a9b8bb04ef4cb9748a57ff4f	TRUE
EPI_ISL_402131	Protein non-structural 7b	4173dd6fa00fd4ce4d23db82a5c0f5e8	TRUE
EPI_ISL_402131	Spike glycoprotein	4f0990ab416a352504b1fe087f3dd5b8	TRUE
EPI_ISL_402131	Protein 7a	851d8e25d9fc0ef104852240c9457cb6	TRUE
EPI_ISL_402131	Nucleoprotein	861b564d458b0e75d4293de095961c04	TRUE
EPI_ISL_402131	ORF6 protein	90b50e0be9abd893bd32b163d6933f0c	TRUE
EPI_ISL_402131	Replicase polyprotein 1a	b4306ec93f8d821b6644559853818851	TRUE
EPI_ISL_402131	Replicase polyprotein 1ab	cb68e6a156893efc8ff1d3ffcb9337fb	TRUE
EPI_ISL_402132	Membrane protein	1cd6abff79ad3633e17582eb0e576539	TRUE
EPI_ISL_402132	ORF8 protein	3a77ad9207d29beacfbf6f18b0da9e26	TRUE
EPI_ISL_402132	Spike glycoprotein	50b58d65189b53d0baf48d3584d97da5	TRUE
EPI_ISL_402132	ORF6 protein	90b50e0be9abd893bd32b163d6933f0c	TRUE
EPI_ISL_402132	Nucleoprotein	b100d0849c3e01fc6c75ead0e916ce0f	TRUE
EPI_ISL_402132	Protein non-structural 7b	c7f0179da4ca26456ee905081f485cc8	TRUE
EPI_ISL_402132	Replicase polyprotein 1a	e781b58591b8dbdd15f84dcbdec82105	TRUE
EPI_ISL_402132	ORF3a protein	f5c8b89ceac3f14e456577557df1ef40	TRUE
EPI_ISL_402132	Protein 7a	f65213344e2e68de1cae4feb9c5e07b1	TRUE
EPI_ISL_403928	Membrane protein	1cd6abff79ad3633e17582eb0e576539	TRUE
EPI_ISL_403928	ORF8 protein	3a77ad9207d29beacfbf6f18b0da9e26	TRUE
EPI_ISL_403928	Spike glycoprotein	4c35f09aac2f7be4f3cffd30c6aecac8	TRUE
EPI_ISL_403928	ORF6 protein	90b50e0be9abd893bd32b163d6933f0c	TRUE
EPI_ISL_403928	Replicase polyprotein 1a	a6f7b4ca0c34a70ce13b7a64a97e4c91	TRUE
EPI_ISL_403928	Nucleoprotein	b100d0849c3e01fc6c75ead0e916ce0f	TRUE
EPI_ISL_403928	Protein non-structural 7b	c7f0179da4ca26456ee905081f485cc8	TRUE
EPI_ISL_403928	ORF3a protein	f5c8b89ceac3f14e456577557df1ef40	TRUE
EPI_ISL_403928	Protein 7a	f65213344e2e68de1cae4feb9c5e07b1	TRUE
EPI_ISL_403929	Membrane protein	1cd6abff79ad3633e17582eb0e576539	TRUE
EPI_ISL_403929	ORF8 protein	3a77ad9207d29beacfbf6f18b0da9e26	TRUE
EPI_ISL_403929	Spike glycoprotein	4c35f09aac2f7be4f3cffd30c6aecac8	TRUE
EPI_ISL_403929	ORF6 protein	90b50e0be9abd893bd32b163d6933f0c	TRUE
EPI_ISL_403929	Nucleoprotein	b100d0849c3e01fc6c75ead0e916ce0f	TRUE
EPI_ISL_403929	Replicase polyprotein 1a	e781b58591b8dbdd15f84dcbdec82105	TRUE
EPI_ISL_403929	ORF3a protein	f5c8b89ceac3f14e456577557df1ef40	TRUE
EPI_ISL_403929	Protein 7a	f65213344e2e68de1cae4feb9c5e07b1	TRUE
EPI_ISL_403930	Replicase polyprotein 1a	152f105e04609931d8e8cbbc0c3dca00	TRUE
EPI_ISL_403930	Membrane protein	1cd6abff79ad3633e17582eb0e576539	TRUE
EPI_ISL_403930	ORF8 protein	3a77ad9207d29beacfbf6f18b0da9e26	TRUE
EPI_ISL_403930	Spike glycoprotein	4c35f09aac2f7be4f3cffd30c6aecac8	TRUE
EPI_ISL_403930	ORF6 protein	90b50e0be9abd893bd32b163d6933f0c	TRUE
EPI_ISL_403930	Nucleoprotein	b100d0849c3e01fc6c75ead0e916ce0f	TRUE
EPI_ISL_403930	ORF3a protein	f5c8b89ceac3f14e456577557df1ef40	TRUE
EPI_ISL_403930	Protein 7a	f65213344e2e68de1cae4feb9c5e07b1	TRUE
EPI_ISL_403931	Membrane protein	1cd6abff79ad3633e17582eb0e576539	TRUE
EPI_ISL_403931	ORF8 protein	3a77ad9207d29beacfbf6f18b0da9e26	TRUE
EPI_ISL_403931	Spike glycoprotein	4c35f09aac2f7be4f3cffd30c6aecac8	TRUE
EPI_ISL_403931	ORF6 protein	90b50e0be9abd893bd32b163d6933f0c	TRUE
EPI_ISL_403931	Nucleoprotein	b100d0849c3e01fc6c75ead0e916ce0f	TRUE
EPI_ISL_403931	Protein non-structural 7b	c7f0179da4ca26456ee905081f485cc8	TRUE
EPI_ISL_403931	Replicase polyprotein 1a	e781b58591b8dbdd15f84dcbdec82105	TRUE
EPI_ISL_403931	ORF3a protein	f5c8b89ceac3f14e456577557df1ef40	TRUE
EPI_ISL_403931	Protein 7a	f65213344e2e68de1cae4feb9c5e07b1	TRUE
EPI_ISL_403932	ORF8 protein	14d0b1a958f970cb18618c9aa65493fa	TRUE
EPI_ISL_403932	Membrane protein	1cd6abff79ad3633e17582eb0e576539	TRUE
EPI_ISL_403932	Spike glycoprotein	4c35f09aac2f7be4f3cffd30c6aecac8	TRUE
EPI_ISL_403932	ORF6 protein	90b50e0be9abd893bd32b163d6933f0c	TRUE
EPI_ISL_403932	Nucleoprotein	b100d0849c3e01fc6c75ead0e916ce0f	TRUE
EPI_ISL_403932	Replicase polyprotein 1a	e781b58591b8dbdd15f84dcbdec82105	TRUE
EPI_ISL_403932	ORF3a protein	f5c8b89ceac3f14e456577557df1ef40	TRUE
EPI_ISL_403932	Protein 7a	f65213344e2e68de1cae4feb9c5e07b1	TRUE
EPI_ISL_403933	ORF8 protein	14d0b1a958f970cb18618c9aa65493fa	TRUE
EPI_ISL_403933	Membrane protein	1cd6abff79ad3633e17582eb0e576539	TRUE
EPI_ISL_403933	Spike glycoprotein	4c35f09aac2f7be4f3cffd30c6aecac8	TRUE
EPI_ISL_403933	ORF6 protein	90b50e0be9abd893bd32b163d6933f0c	TRUE
EPI_ISL_403933	Nucleoprotein	b100d0849c3e01fc6c75ead0e916ce0f	TRUE
EPI_ISL_403933	Replicase polyprotein 1a	e781b58591b8dbdd15f84dcbdec82105	TRUE
EPI_ISL_403933	ORF3a protein	f5c8b89ceac3f14e456577557df1ef40	TRUE
EPI_ISL_403933	Protein 7a	f65213344e2e68de1cae4feb9c5e07b1	TRUE
EPI_ISL_403934	Membrane protein	1cd6abff79ad3633e17582eb0e576539	TRUE
EPI_ISL_403934	ORF8 protein	3a77ad9207d29beacfbf6f18b0da9e26	TRUE
EPI_ISL_403934	Spike glycoprotein	4c35f09aac2f7be4f3cffd30c6aecac8	TRUE
EPI_ISL_403934	ORF6 protein	90b50e0be9abd893bd32b163d6933f0c	TRUE
EPI_ISL_403934	Nucleoprotein	b100d0849c3e01fc6c75ead0e916ce0f	TRUE
EPI_ISL_403934	Replicase polyprotein 1a	e781b58591b8dbdd15f84dcbdec82105	TRUE
EPI_ISL_403934	ORF3a protein	f5c8b89ceac3f14e456577557df1ef40	TRUE
EPI_ISL_403934	Protein 7a	f65213344e2e68de1cae4feb9c5e07b1	TRUE
EPI_ISL_403935	ORF8 protein	14d0b1a958f970cb18618c9aa65493fa	TRUE
EPI_ISL_403935	Membrane protein	1cd6abff79ad3633e17582eb0e576539	TRUE
EPI_ISL_403935	Spike glycoprotein	4c35f09aac2f7be4f3cffd30c6aecac8	TRUE
EPI_ISL_403935	ORF6 protein	90b50e0be9abd893bd32b163d6933f0c	TRUE
EPI_ISL_403935	Nucleoprotein	b100d0849c3e01fc6c75ead0e916ce0f	TRUE
EPI_ISL_403935	Replicase polyprotein 1a	e781b58591b8dbdd15f84dcbdec82105	TRUE
EPI_ISL_403935	ORF3a protein	f5c8b89ceac3f14e456577557df1ef40	TRUE
EPI_ISL_403935	Protein 7a	f65213344e2e68de1cae4feb9c5e07b1	TRUE
EPI_ISL_403936	Membrane protein	1cd6abff79ad3633e17582eb0e576539	TRUE
EPI_ISL_403936	ORF8 protein	3a77ad9207d29beacfbf6f18b0da9e26	TRUE
EPI_ISL_403936	ORF6 protein	90b50e0be9abd893bd32b163d6933f0c	TRUE
EPI_ISL_403936	Nucleoprotein	b100d0849c3e01fc6c75ead0e916ce0f	TRUE
EPI_ISL_403936	Replicase polyprotein 1a	e781b58591b8dbdd15f84dcbdec82105	TRUE
EPI_ISL_403936	ORF3a protein	f5c8b89ceac3f14e456577557df1ef40	TRUE
EPI_ISL_403936	Protein 7a	f65213344e2e68de1cae4feb9c5e07b1	TRUE
EPI_ISL_403936	Spike glycoprotein	fbf36e48f28aadb985d783b68a6165eb	TRUE
EPI_ISL_403937	Membrane protein	1cd6abff79ad3633e17582eb0e576539	TRUE
EPI_ISL_403937	ORF8 protein	3a77ad9207d29beacfbf6f18b0da9e26	TRUE
EPI_ISL_403937	ORF6 protein	90b50e0be9abd893bd32b163d6933f0c	TRUE
EPI_ISL_403937	Nucleoprotein	b100d0849c3e01fc6c75ead0e916ce0f	TRUE
EPI_ISL_403937	Protein non-structural 7b	c7f0179da4ca26456ee905081f485cc8	TRUE
EPI_ISL_403937	Replicase polyprotein 1a	e781b58591b8dbdd15f84dcbdec82105	TRUE
EPI_ISL_403937	ORF3a protein	f5c8b89ceac3f14e456577557df1ef40	TRUE
EPI_ISL_403937	Protein 7a	f65213344e2e68de1cae4feb9c5e07b1	TRUE
EPI_ISL_403937	Spike glycoprotein	fbf36e48f28aadb985d783b68a6165eb	TRUE
EPI_ISL_403962	Membrane protein	1cd6abff79ad3633e17582eb0e576539	TRUE
EPI_ISL_403962	ORF8 protein	3a77ad9207d29beacfbf6f18b0da9e26	TRUE
EPI_ISL_403962	Spike glycoprotein	4c35f09aac2f7be4f3cffd30c6aecac8	TRUE
EPI_ISL_403962	ORF6 protein	90b50e0be9abd893bd32b163d6933f0c	TRUE
EPI_ISL_403962	Nucleoprotein	b100d0849c3e01fc6c75ead0e916ce0f	TRUE
EPI_ISL_403962	Replicase polyprotein 1a	e781b58591b8dbdd15f84dcbdec82105	TRUE
EPI_ISL_403962	ORF3a protein	f5c8b89ceac3f14e456577557df1ef40	TRUE
EPI_ISL_403962	Protein 7a	f65213344e2e68de1cae4feb9c5e07b1	TRUE
EPI_ISL_403963	Membrane protein	1cd6abff79ad3633e17582eb0e576539	TRUE
EPI_ISL_403963	ORF8 protein	3a77ad9207d29beacfbf6f18b0da9e26	TRUE
EPI_ISL_403963	Spike glycoprotein	4c35f09aac2f7be4f3cffd30c6aecac8	TRUE
EPI_ISL_403963	ORF6 protein	90b50e0be9abd893bd32b163d6933f0c	TRUE
EPI_ISL_403963	Nucleoprotein	b100d0849c3e01fc6c75ead0e916ce0f	TRUE
EPI_ISL_403963	Protein non-structural 7b	c7f0179da4ca26456ee905081f485cc8	TRUE
EPI_ISL_403963	Replicase polyprotein 1a	e781b58591b8dbdd15f84dcbdec82105	TRUE
EPI_ISL_403963	ORF3a protein	f5c8b89ceac3f14e456577557df1ef40	TRUE
EPI_ISL_403963	Protein 7a	f65213344e2e68de1cae4feb9c5e07b1	TRUE
EPI_ISL_404227	Membrane protein	1cd6abff79ad3633e17582eb0e576539	TRUE
EPI_ISL_404227	ORF8 protein	3a77ad9207d29beacfbf6f18b0da9e26	TRUE
EPI_ISL_404227	Spike glycoprotein	4c35f09aac2f7be4f3cffd30c6aecac8	TRUE
EPI_ISL_404227	ORF6 protein	90b50e0be9abd893bd32b163d6933f0c	TRUE
EPI_ISL_404227	Nucleoprotein	b100d0849c3e01fc6c75ead0e916ce0f	TRUE
EPI_ISL_404227	Protein non-structural 7b	c7f0179da4ca26456ee905081f485cc8	TRUE
EPI_ISL_404227	Replicase polyprotein 1a	e781b58591b8dbdd15f84dcbdec82105	TRUE
EPI_ISL_404227	ORF3a protein	f5c8b89ceac3f14e456577557df1ef40	TRUE
EPI_ISL_404227	Protein 7a	f65213344e2e68de1cae4feb9c5e07b1	TRUE
EPI_ISL_404228	Membrane protein	1cd6abff79ad3633e17582eb0e576539	TRUE
EPI_ISL_404228	ORF8 protein	3a77ad9207d29beacfbf6f18b0da9e26	TRUE
EPI_ISL_404228	Spike glycoprotein	4c35f09aac2f7be4f3cffd30c6aecac8	TRUE
EPI_ISL_404228	ORF6 protein	90b50e0be9abd893bd32b163d6933f0c	TRUE
EPI_ISL_404228	Nucleoprotein	b100d0849c3e01fc6c75ead0e916ce0f	TRUE
EPI_ISL_404228	Replicase polyprotein 1a	e781b58591b8dbdd15f84dcbdec82105	TRUE
EPI_ISL_404228	ORF3a protein	f5c8b89ceac3f14e456577557df1ef40	TRUE
EPI_ISL_404228	Protein 7a	f65213344e2e68de1cae4feb9c5e07b1	TRUE
EPI_ISL_404253	Membrane protein	1cd6abff79ad3633e17582eb0e576539	TRUE
EPI_ISL_404253	Nucleoprotein	36336b76314911ea87b2142e4c53cc1f	TRUE
EPI_ISL_404253	ORF8 protein	6488f0cd9a2a3144345058a6ec3a293e	TRUE
EPI_ISL_404253	ORF6 protein	90b50e0be9abd893bd32b163d6933f0c	TRUE
EPI_ISL_404253	Spike glycoprotein	bf857afb3d2ac3317eeb0fbf700f0d4c	TRUE
EPI_ISL_404253	Replicase polyprotein 1a	e2603726a6db9e9c6696ce4694196617	TRUE
EPI_ISL_404253	ORF3a protein	f5c8b89ceac3f14e456577557df1ef40	TRUE
EPI_ISL_404253	Protein 7a	f65213344e2e68de1cae4feb9c5e07b1	TRUE
EPI_ISL_404895	ORF8 protein	14d0b1a958f970cb18618c9aa65493fa	TRUE
EPI_ISL_404895	Membrane protein	1cd6abff79ad3633e17582eb0e576539	TRUE
EPI_ISL_404895	Spike glycoprotein	4c35f09aac2f7be4f3cffd30c6aecac8	TRUE
EPI_ISL_404895	ORF6 protein	90b50e0be9abd893bd32b163d6933f0c	TRUE
EPI_ISL_404895	Nucleoprotein	b100d0849c3e01fc6c75ead0e916ce0f	TRUE
EPI_ISL_404895	Protein non-structural 7b	c7f0179da4ca26456ee905081f485cc8	TRUE
EPI_ISL_404895	Replicase polyprotein 1a	e781b58591b8dbdd15f84dcbdec82105	TRUE
EPI_ISL_404895	ORF3a protein	f5c8b89ceac3f14e456577557df1ef40	TRUE
EPI_ISL_404895	Protein 7a	f65213344e2e68de1cae4feb9c5e07b1	TRUE
EPI_ISL_405839	ORF8 protein	14d0b1a958f970cb18618c9aa65493fa	TRUE
EPI_ISL_405839	Membrane protein	1cd6abff79ad3633e17582eb0e576539	TRUE
EPI_ISL_405839	Replicase polyprotein 1a	3d4e0b2ddeed71b2c73cc9a3dbee6373	TRUE
EPI_ISL_405839	Spike glycoprotein	4c35f09aac2f7be4f3cffd30c6aecac8	TRUE
EPI_ISL_405839	ORF6 protein	90b50e0be9abd893bd32b163d6933f0c	TRUE
EPI_ISL_405839	Nucleoprotein	b100d0849c3e01fc6c75ead0e916ce0f	TRUE
EPI_ISL_405839	Protein non-structural 7b	c7f0179da4ca26456ee905081f485cc8	TRUE
EPI_ISL_405839	ORF3a protein	f5c8b89ceac3f14e456577557df1ef40	TRUE
EPI_ISL_405839	Protein 7a	f65213344e2e68de1cae4feb9c5e07b1	TRUE
EPI_ISL_406030	ORF8 protein	14d0b1a958f970cb18618c9aa65493fa	TRUE
EPI_ISL_406030	Membrane protein	1cd6abff79ad3633e17582eb0e576539	TRUE
EPI_ISL_406030	Spike glycoprotein	4c35f09aac2f7be4f3cffd30c6aecac8	TRUE
EPI_ISL_406030	ORF6 protein	90b50e0be9abd893bd32b163d6933f0c	TRUE
EPI_ISL_406030	Nucleoprotein	b100d0849c3e01fc6c75ead0e916ce0f	TRUE
EPI_ISL_406030	Replicase polyprotein 1a	e781b58591b8dbdd15f84dcbdec82105	TRUE
EPI_ISL_406030	ORF3a protein	f5c8b89ceac3f14e456577557df1ef40	TRUE
EPI_ISL_406030	Protein 7a	f65213344e2e68de1cae4feb9c5e07b1	TRUE
EPI_ISL_406031	Membrane protein	1cd6abff79ad3633e17582eb0e576539	TRUE
EPI_ISL_406031	ORF8 protein	3a77ad9207d29beacfbf6f18b0da9e26	TRUE
EPI_ISL_406031	Spike glycoprotein	4c35f09aac2f7be4f3cffd30c6aecac8	TRUE
EPI_ISL_406031	ORF6 protein	90b50e0be9abd893bd32b163d6933f0c	TRUE
EPI_ISL_406031	Nucleoprotein	b100d0849c3e01fc6c75ead0e916ce0f	TRUE
EPI_ISL_406031	ORF3a protein	c2367c705bcbb93a86a915216396ac2d	TRUE
EPI_ISL_406031	Protein non-structural 7b	c7f0179da4ca26456ee905081f485cc8	TRUE
EPI_ISL_406031	Replicase polyprotein 1a	e781b58591b8dbdd15f84dcbdec82105	TRUE
EPI_ISL_406031	Protein 7a	f65213344e2e68de1cae4feb9c5e07b1	TRUE
EPI_ISL_406034	Membrane protein	1cd6abff79ad3633e17582eb0e576539	TRUE
EPI_ISL_406034	Replicase polyprotein 1a	2ab332e9c22ad0960ae013e11bfd3bd1	TRUE
EPI_ISL_406034	Spike glycoprotein	4c35f09aac2f7be4f3cffd30c6aecac8	TRUE
EPI_ISL_406034	ORF6 protein	90b50e0be9abd893bd32b163d6933f0c	TRUE
EPI_ISL_406034	Nucleoprotein	b100d0849c3e01fc6c75ead0e916ce0f	TRUE
EPI_ISL_406034	ORF8 protein	c53d7215c51c2f3bfaf8a8c8a8edffa4	TRUE
EPI_ISL_406034	ORF3a protein	f5c8b89ceac3f14e456577557df1ef40	TRUE
EPI_ISL_406034	Protein 7a	f65213344e2e68de1cae4feb9c5e07b1	TRUE
EPI_ISL_406036	Membrane protein	1cd6abff79ad3633e17582eb0e576539	TRUE
EPI_ISL_406036	ORF3a protein	1e18a5c533c399f737235bfd7895484c	TRUE
EPI_ISL_406036	ORF8 protein	3a77ad9207d29beacfbf6f18b0da9e26	TRUE
EPI_ISL_406036	Spike glycoprotein	4c35f09aac2f7be4f3cffd30c6aecac8	TRUE
EPI_ISL_406036	ORF6 protein	90b50e0be9abd893bd32b163d6933f0c	TRUE
EPI_ISL_406036	Nucleoprotein	b100d0849c3e01fc6c75ead0e916ce0f	TRUE
EPI_ISL_406036	Protein non-structural 7b	c7f0179da4ca26456ee905081f485cc8	TRUE
EPI_ISL_406036	Replicase polyprotein 1a	e781b58591b8dbdd15f84dcbdec82105	TRUE
EPI_ISL_406036	Protein 7a	f65213344e2e68de1cae4feb9c5e07b1	TRUE
EPI_ISL_406223	ORF8 protein	14d0b1a958f970cb18618c9aa65493fa	TRUE
EPI_ISL_406223	Membrane protein	1cd6abff79ad3633e17582eb0e576539	TRUE
EPI_ISL_406223	Spike glycoprotein	4c35f09aac2f7be4f3cffd30c6aecac8	TRUE
EPI_ISL_406223	ORF6 protein	90b50e0be9abd893bd32b163d6933f0c	TRUE
EPI_ISL_406223	Replicase polyprotein 1a	9de58a23db146f9aca743cffcb98b9b8	TRUE
EPI_ISL_406223	Nucleoprotein	b100d0849c3e01fc6c75ead0e916ce0f	TRUE
EPI_ISL_406223	Protein non-structural 7b	c7f0179da4ca26456ee905081f485cc8	TRUE
EPI_ISL_406223	ORF3a protein	f5c8b89ceac3f14e456577557df1ef40	TRUE
EPI_ISL_406223	Protein 7a	f65213344e2e68de1cae4feb9c5e07b1	TRUE
EPI_ISL_406531	Membrane protein	1cd6abff79ad3633e17582eb0e576539	TRUE
EPI_ISL_406531	ORF8 protein	3a77ad9207d29beacfbf6f18b0da9e26	TRUE
EPI_ISL_406531	ORF6 protein	90b50e0be9abd893bd32b163d6933f0c	TRUE
EPI_ISL_406531	Nucleoprotein	b100d0849c3e01fc6c75ead0e916ce0f	TRUE
EPI_ISL_406531	Replicase polyprotein 1a	e781b58591b8dbdd15f84dcbdec82105	TRUE
EPI_ISL_406531	ORF3a protein	f5c8b89ceac3f14e456577557df1ef40	TRUE
EPI_ISL_406531	Protein 7a	f65213344e2e68de1cae4feb9c5e07b1	TRUE
EPI_ISL_406531	Spike glycoprotein	fbf36e48f28aadb985d783b68a6165eb	TRUE
EPI_ISL_406533	Membrane protein	1cd6abff79ad3633e17582eb0e576539	TRUE
EPI_ISL_406533	ORF8 protein	3a77ad9207d29beacfbf6f18b0da9e26	TRUE
EPI_ISL_406533	Spike glycoprotein	4c35f09aac2f7be4f3cffd30c6aecac8	TRUE
EPI_ISL_406533	ORF6 protein	90b50e0be9abd893bd32b163d6933f0c	TRUE
EPI_ISL_406533	Protein non-structural 7b	c7f0179da4ca26456ee905081f485cc8	TRUE
EPI_ISL_406533	Nucleoprotein	d171c80010356e246dad6c5c7f051898	TRUE
EPI_ISL_406533	Replicase polyprotein 1a	e781b58591b8dbdd15f84dcbdec82105	TRUE
EPI_ISL_406533	ORF3a protein	f5c8b89ceac3f14e456577557df1ef40	TRUE
EPI_ISL_406533	Protein 7a	f65213344e2e68de1cae4feb9c5e07b1	TRUE
EPI_ISL_406534	Membrane protein	1cd6abff79ad3633e17582eb0e576539	TRUE
EPI_ISL_406534	ORF8 protein	3a77ad9207d29beacfbf6f18b0da9e26	TRUE
EPI_ISL_406534	Spike glycoprotein	4c35f09aac2f7be4f3cffd30c6aecac8	TRUE
EPI_ISL_406534	Nucleoprotein	764d6cf3652c68e79f2f3288aefb93d8	TRUE
EPI_ISL_406534	ORF6 protein	90b50e0be9abd893bd32b163d6933f0c	TRUE
EPI_ISL_406534	Protein non-structural 7b	c7f0179da4ca26456ee905081f485cc8	TRUE
EPI_ISL_406534	Replicase polyprotein 1a	e781b58591b8dbdd15f84dcbdec82105	TRUE
EPI_ISL_406534	ORF3a protein	f5c8b89ceac3f14e456577557df1ef40	TRUE
EPI_ISL_406534	Protein 7a	f65213344e2e68de1cae4feb9c5e07b1	TRUE
EPI_ISL_406535	Membrane protein	1cd6abff79ad3633e17582eb0e576539	TRUE
EPI_ISL_406535	ORF8 protein	3a77ad9207d29beacfbf6f18b0da9e26	TRUE
EPI_ISL_406535	Spike glycoprotein	4c35f09aac2f7be4f3cffd30c6aecac8	TRUE
EPI_ISL_406535	ORF6 protein	90b50e0be9abd893bd32b163d6933f0c	TRUE
EPI_ISL_406535	Nucleoprotein	b100d0849c3e01fc6c75ead0e916ce0f	TRUE
EPI_ISL_406535	Replicase polyprotein 1a	e781b58591b8dbdd15f84dcbdec82105	TRUE
EPI_ISL_406535	ORF3a protein	f5c8b89ceac3f14e456577557df1ef40	TRUE
EPI_ISL_406535	Protein 7a	f65213344e2e68de1cae4feb9c5e07b1	TRUE
EPI_ISL_406536	Membrane protein	1cd6abff79ad3633e17582eb0e576539	TRUE
EPI_ISL_406536	ORF8 protein	3a77ad9207d29beacfbf6f18b0da9e26	TRUE
EPI_ISL_406536	Spike glycoprotein	4c35f09aac2f7be4f3cffd30c6aecac8	TRUE
EPI_ISL_406536	ORF6 protein	90b50e0be9abd893bd32b163d6933f0c	TRUE
EPI_ISL_406536	Nucleoprotein	b100d0849c3e01fc6c75ead0e916ce0f	TRUE
EPI_ISL_406536	Replicase polyprotein 1a	e781b58591b8dbdd15f84dcbdec82105	TRUE
EPI_ISL_406536	ORF3a protein	f5c8b89ceac3f14e456577557df1ef40	TRUE
EPI_ISL_406536	Protein 7a	f65213344e2e68de1cae4feb9c5e07b1	TRUE
EPI_ISL_406538	Membrane protein	1cd6abff79ad3633e17582eb0e576539	TRUE
EPI_ISL_406538	ORF8 protein	3a77ad9207d29beacfbf6f18b0da9e26	TRUE
EPI_ISL_406538	Spike glycoprotein	4c35f09aac2f7be4f3cffd30c6aecac8	TRUE
EPI_ISL_406538	ORF6 protein	90b50e0be9abd893bd32b163d6933f0c	TRUE
EPI_ISL_406538	Nucleoprotein	b100d0849c3e01fc6c75ead0e916ce0f	TRUE
EPI_ISL_406538	Replicase polyprotein 1a	e781b58591b8dbdd15f84dcbdec82105	TRUE
EPI_ISL_406538	Replicase polyprotein 1ab	e781b58591b8dbdd15f84dcbdec82105	TRUE
EPI_ISL_406538	ORF3a protein	f5c8b89ceac3f14e456577557df1ef40	TRUE
EPI_ISL_406538	Protein 7a	f65213344e2e68de1cae4feb9c5e07b1	TRUE
EPI_ISL_406592	ORF8 protein	14d0b1a958f970cb18618c9aa65493fa	TRUE
EPI_ISL_406592	Replicase polyprotein 1a	3eea693f2f41d7765bad235845996e17	TRUE
EPI_ISL_406592	Membrane protein	44c9d9311263654194486eaa1f9ce40e	TRUE
EPI_ISL_406592	Spike glycoprotein	49e2fd6224e5fcfea4ea2715215baa0e	TRUE
EPI_ISL_406592	ORF6 protein	90b50e0be9abd893bd32b163d6933f0c	TRUE
EPI_ISL_406592	Nucleoprotein	b100d0849c3e01fc6c75ead0e916ce0f	TRUE
EPI_ISL_406592	Protein 7a	f65213344e2e68de1cae4feb9c5e07b1	TRUE
EPI_ISL_406593	ORF8 protein	14d0b1a958f970cb18618c9aa65493fa	TRUE
EPI_ISL_406593	Membrane protein	1cd6abff79ad3633e17582eb0e576539	TRUE
EPI_ISL_406593	Spike glycoprotein	4c35f09aac2f7be4f3cffd30c6aecac8	TRUE
EPI_ISL_406593	ORF6 protein	90b50e0be9abd893bd32b163d6933f0c	TRUE
EPI_ISL_406593	Nucleoprotein	b100d0849c3e01fc6c75ead0e916ce0f	TRUE
EPI_ISL_406593	Replicase polyprotein 1a	e781b58591b8dbdd15f84dcbdec82105	TRUE
EPI_ISL_406593	ORF3a protein	f5c8b89ceac3f14e456577557df1ef40	TRUE
EPI_ISL_406593	Protein 7a	f65213344e2e68de1cae4feb9c5e07b1	TRUE
EPI_ISL_406594	Membrane protein	1cd6abff79ad3633e17582eb0e576539	TRUE
EPI_ISL_406594	ORF8 protein	3a77ad9207d29beacfbf6f18b0da9e26	TRUE
EPI_ISL_406594	Spike glycoprotein	4c35f09aac2f7be4f3cffd30c6aecac8	TRUE
EPI_ISL_406594	Nucleoprotein	764d6cf3652c68e79f2f3288aefb93d8	TRUE
EPI_ISL_406594	ORF6 protein	90b50e0be9abd893bd32b163d6933f0c	TRUE
EPI_ISL_406594	Replicase polyprotein 1a	e781b58591b8dbdd15f84dcbdec82105	TRUE
EPI_ISL_406594	ORF3a protein	f5c8b89ceac3f14e456577557df1ef40	TRUE
EPI_ISL_406595	Membrane protein	1cd6abff79ad3633e17582eb0e576539	TRUE
EPI_ISL_406595	Replicase polyprotein 1a	34a98f6bc70a9ec8b1320b76d927d777	TRUE
EPI_ISL_406595	ORF8 protein	3a77ad9207d29beacfbf6f18b0da9e26	TRUE
EPI_ISL_406595	Spike glycoprotein	4bfec2859469f61ed5b58e3407268b5c	TRUE
EPI_ISL_406595	ORF6 protein	90b50e0be9abd893bd32b163d6933f0c	TRUE
EPI_ISL_406595	Protein non-structural 7b	c7f0179da4ca26456ee905081f485cc8	TRUE
EPI_ISL_406595	Nucleoprotein	d7ea51cbb5c668a81a92d368eb4a7a95	TRUE
EPI_ISL_406595	ORF3a protein	f5c8b89ceac3f14e456577557df1ef40	TRUE
EPI_ISL_406595	Protein 7a	f65213344e2e68de1cae4feb9c5e07b1	TRUE
EPI_ISL_406596	Membrane protein	1cd6abff79ad3633e17582eb0e576539	TRUE
EPI_ISL_406596	ORF3a protein	1e18a5c533c399f737235bfd7895484c	TRUE
EPI_ISL_406596	ORF8 protein	3a77ad9207d29beacfbf6f18b0da9e26	TRUE
EPI_ISL_406596	Spike glycoprotein	608494e7971a31c382d1bad69fa09626	TRUE
EPI_ISL_406596	ORF6 protein	90b50e0be9abd893bd32b163d6933f0c	TRUE
EPI_ISL_406596	Nucleoprotein	b100d0849c3e01fc6c75ead0e916ce0f	TRUE
EPI_ISL_406596	Protein non-structural 7b	c7f0179da4ca26456ee905081f485cc8	TRUE
EPI_ISL_406596	Replicase polyprotein 1a	e781b58591b8dbdd15f84dcbdec82105	TRUE
EPI_ISL_406596	Protein 7a	f65213344e2e68de1cae4feb9c5e07b1	TRUE
EPI_ISL_406597	Membrane protein	1cd6abff79ad3633e17582eb0e576539	TRUE
EPI_ISL_406597	ORF3a protein	1e18a5c533c399f737235bfd7895484c	TRUE
EPI_ISL_406597	ORF8 protein	3a77ad9207d29beacfbf6f18b0da9e26	TRUE
EPI_ISL_406597	Spike glycoprotein	608494e7971a31c382d1bad69fa09626	TRUE
EPI_ISL_406597	ORF6 protein	90b50e0be9abd893bd32b163d6933f0c	TRUE
EPI_ISL_406597	Nucleoprotein	b100d0849c3e01fc6c75ead0e916ce0f	TRUE
EPI_ISL_406597	Replicase polyprotein 1a	e781b58591b8dbdd15f84dcbdec82105	TRUE
EPI_ISL_406597	Protein 7a	f65213344e2e68de1cae4feb9c5e07b1	TRUE
EPI_ISL_406716	Membrane protein	1cd6abff79ad3633e17582eb0e576539	TRUE
EPI_ISL_406716	ORF8 protein	3a77ad9207d29beacfbf6f18b0da9e26	TRUE
EPI_ISL_406716	Spike glycoprotein	4c35f09aac2f7be4f3cffd30c6aecac8	TRUE
EPI_ISL_406716	ORF6 protein	90b50e0be9abd893bd32b163d6933f0c	TRUE
EPI_ISL_406716	Nucleoprotein	b100d0849c3e01fc6c75ead0e916ce0f	TRUE
EPI_ISL_406716	Protein non-structural 7b	c7f0179da4ca26456ee905081f485cc8	TRUE
EPI_ISL_406716	Replicase polyprotein 1a	e781b58591b8dbdd15f84dcbdec82105	TRUE
EPI_ISL_406716	ORF3a protein	f5c8b89ceac3f14e456577557df1ef40	TRUE
EPI_ISL_406716	Protein 7a	f65213344e2e68de1cae4feb9c5e07b1	TRUE
EPI_ISL_406717	Membrane protein	1cd6abff79ad3633e17582eb0e576539	TRUE
EPI_ISL_406717	ORF8 protein	3a77ad9207d29beacfbf6f18b0da9e26	TRUE
EPI_ISL_406717	Spike glycoprotein	4c35f09aac2f7be4f3cffd30c6aecac8	TRUE
EPI_ISL_406717	ORF6 protein	90b50e0be9abd893bd32b163d6933f0c	TRUE
EPI_ISL_406717	Nucleoprotein	b100d0849c3e01fc6c75ead0e916ce0f	TRUE
EPI_ISL_406717	Replicase polyprotein 1a	e781b58591b8dbdd15f84dcbdec82105	TRUE
EPI_ISL_406717	ORF3a protein	f5c8b89ceac3f14e456577557df1ef40	TRUE
EPI_ISL_406717	Protein 7a	f65213344e2e68de1cae4feb9c5e07b1	TRUE
EPI_ISL_406798	Replicase polyprotein 1a	0dad8183407f9fa04ce065d277de94bf	TRUE
EPI_ISL_406798	Membrane protein	1cd6abff79ad3633e17582eb0e576539	TRUE
EPI_ISL_406798	ORF8 protein	3a77ad9207d29beacfbf6f18b0da9e26	TRUE
EPI_ISL_406798	Spike glycoprotein	4c35f09aac2f7be4f3cffd30c6aecac8	TRUE
EPI_ISL_406798	ORF6 protein	90b50e0be9abd893bd32b163d6933f0c	TRUE
EPI_ISL_406798	Nucleoprotein	b100d0849c3e01fc6c75ead0e916ce0f	TRUE
EPI_ISL_406798	ORF3a protein	f5c8b89ceac3f14e456577557df1ef40	TRUE
EPI_ISL_406798	Protein 7a	f65213344e2e68de1cae4feb9c5e07b1	TRUE
EPI_ISL_406799	ORF3a protein	1577a34a730315d6b0d5bead67e2459c	FALSE
EPI_ISL_406799	Replicase polyprotein 1a	1a7fb5c067b34a05c55ffc29492fb11f	FALSE
EPI_ISL_406799	Membrane protein	1cd6abff79ad3633e17582eb0e576539	FALSE
EPI_ISL_406799	Envelope small membrane protein	375e0f905c315e06a99c80b736c125d2	FALSE
EPI_ISL_406799	ORF8 protein	3a77ad9207d29beacfbf6f18b0da9e26	FALSE
EPI_ISL_406799	Replicase polyprotein 1ab	3b76d3173d036d613e11f34dcbe6a253	FALSE
EPI_ISL_406799	Spike glycoprotein	765013141433ef769109029948470ffd	FALSE
EPI_ISL_406799	ORF6 protein	90b50e0be9abd893bd32b163d6933f0c	FALSE
EPI_ISL_406799	ORF9b protein	9b66a6405fa5218ae819a76293365391	FALSE
EPI_ISL_406799	Protein non-structural 7b	c7f0179da4ca26456ee905081f485cc8	FALSE
EPI_ISL_406799	Protein 7a	f65213344e2e68de1cae4feb9c5e07b1	FALSE
EPI_ISL_406800	Membrane protein	1cd6abff79ad3633e17582eb0e576539	TRUE
EPI_ISL_406800	ORF8 protein	3a77ad9207d29beacfbf6f18b0da9e26	TRUE
EPI_ISL_406800	Spike glycoprotein	4c35f09aac2f7be4f3cffd30c6aecac8	TRUE
EPI_ISL_406800	ORF6 protein	90b50e0be9abd893bd32b163d6933f0c	TRUE
EPI_ISL_406800	Nucleoprotein	b100d0849c3e01fc6c75ead0e916ce0f	TRUE
EPI_ISL_406800	Replicase polyprotein 1a	e781b58591b8dbdd15f84dcbdec82105	TRUE
EPI_ISL_406800	ORF3a protein	f5c8b89ceac3f14e456577557df1ef40	TRUE
EPI_ISL_406800	Protein 7a	f65213344e2e68de1cae4feb9c5e07b1	TRUE
EPI_ISL_406801	ORF8 protein	14d0b1a958f970cb18618c9aa65493fa	TRUE
EPI_ISL_406801	Membrane protein	1cd6abff79ad3633e17582eb0e576539	TRUE
EPI_ISL_406801	Spike glycoprotein	4c35f09aac2f7be4f3cffd30c6aecac8	TRUE
EPI_ISL_406801	ORF6 protein	90b50e0be9abd893bd32b163d6933f0c	TRUE
EPI_ISL_406801	Nucleoprotein	b100d0849c3e01fc6c75ead0e916ce0f	TRUE
EPI_ISL_406801	Replicase polyprotein 1a	e781b58591b8dbdd15f84dcbdec82105	TRUE
EPI_ISL_406801	ORF3a protein	f5c8b89ceac3f14e456577557df1ef40	TRUE
EPI_ISL_406801	Protein 7a	f65213344e2e68de1cae4feb9c5e07b1	TRUE
EPI_ISL_406844	Membrane protein	1cd6abff79ad3633e17582eb0e576539	TRUE
EPI_ISL_406844	ORF3a protein	1e18a5c533c399f737235bfd7895484c	TRUE
EPI_ISL_406844	ORF8 protein	3a77ad9207d29beacfbf6f18b0da9e26	TRUE
EPI_ISL_406844	Spike glycoprotein	3dc0ced053fa7999ea0c3dfa45e48e16	TRUE
EPI_ISL_406844	ORF6 protein	90b50e0be9abd893bd32b163d6933f0c	TRUE
EPI_ISL_406844	Nucleoprotein	b100d0849c3e01fc6c75ead0e916ce0f	TRUE
EPI_ISL_406844	Replicase polyprotein 1a	e781b58591b8dbdd15f84dcbdec82105	TRUE
EPI_ISL_406844	Protein 7a	f65213344e2e68de1cae4feb9c5e07b1	TRUE
EPI_ISL_406862	Spike glycoprotein	15060367c74a24be49e99859f5d88544	TRUE
EPI_ISL_406862	Membrane protein	1cd6abff79ad3633e17582eb0e576539	TRUE
EPI_ISL_406862	ORF8 protein	3a77ad9207d29beacfbf6f18b0da9e26	TRUE
EPI_ISL_406862	ORF6 protein	90b50e0be9abd893bd32b163d6933f0c	TRUE
EPI_ISL_406862	Nucleoprotein	b100d0849c3e01fc6c75ead0e916ce0f	TRUE
EPI_ISL_406862	Protein non-structural 7b	c7f0179da4ca26456ee905081f485cc8	TRUE
EPI_ISL_406862	Replicase polyprotein 1a	e781b58591b8dbdd15f84dcbdec82105	TRUE
EPI_ISL_406862	ORF3a protein	f5c8b89ceac3f14e456577557df1ef40	TRUE
EPI_ISL_406862	Protein 7a	f65213344e2e68de1cae4feb9c5e07b1	TRUE
EPI_ISL_406970	Membrane protein	1cd6abff79ad3633e17582eb0e576539	TRUE
EPI_ISL_406970	ORF8 protein	3a77ad9207d29beacfbf6f18b0da9e26	TRUE
EPI_ISL_406970	Spike glycoprotein	4c35f09aac2f7be4f3cffd30c6aecac8	TRUE
EPI_ISL_406970	ORF6 protein	90b50e0be9abd893bd32b163d6933f0c	TRUE
EPI_ISL_406970	Nucleoprotein	b100d0849c3e01fc6c75ead0e916ce0f	TRUE
EPI_ISL_406970	Replicase polyprotein 1a	e781b58591b8dbdd15f84dcbdec82105	TRUE
EPI_ISL_406970	ORF3a protein	f5c8b89ceac3f14e456577557df1ef40	TRUE
EPI_ISL_406970	Protein 7a	f65213344e2e68de1cae4feb9c5e07b1	TRUE
EPI_ISL_406973	Membrane protein	1cd6abff79ad3633e17582eb0e576539	TRUE
EPI_ISL_406973	ORF8 protein	3a77ad9207d29beacfbf6f18b0da9e26	TRUE
EPI_ISL_406973	Spike glycoprotein	4c35f09aac2f7be4f3cffd30c6aecac8	TRUE
EPI_ISL_406973	ORF6 protein	90b50e0be9abd893bd32b163d6933f0c	TRUE
EPI_ISL_406973	Nucleoprotein	b100d0849c3e01fc6c75ead0e916ce0f	TRUE
EPI_ISL_406973	Protein non-structural 7b	c7f0179da4ca26456ee905081f485cc8	TRUE
EPI_ISL_406973	Replicase polyprotein 1a	e781b58591b8dbdd15f84dcbdec82105	TRUE
EPI_ISL_406973	ORF3a protein	f5c8b89ceac3f14e456577557df1ef40	TRUE
EPI_ISL_406973	Protein 7a	f65213344e2e68de1cae4feb9c5e07b1	TRUE
EPI_ISL_407071	ORF8 protein	14d0b1a958f970cb18618c9aa65493fa	TRUE
EPI_ISL_407071	Membrane protein	1cd6abff79ad3633e17582eb0e576539	TRUE
EPI_ISL_407071	Spike glycoprotein	2910f89eda262a5ff50c82b66ecc2a55	TRUE
EPI_ISL_407071	ORF6 protein	90b50e0be9abd893bd32b163d6933f0c	TRUE
EPI_ISL_407071	Nucleoprotein	b100d0849c3e01fc6c75ead0e916ce0f	TRUE
EPI_ISL_407071	Replicase polyprotein 1a	e781b58591b8dbdd15f84dcbdec82105	TRUE
EPI_ISL_407071	ORF3a protein	f5c8b89ceac3f14e456577557df1ef40	TRUE
EPI_ISL_407071	Protein 7a	f65213344e2e68de1cae4feb9c5e07b1	TRUE
EPI_ISL_407073	ORF8 protein	14d0b1a958f970cb18618c9aa65493fa	TRUE
EPI_ISL_407073	Membrane protein	1cd6abff79ad3633e17582eb0e576539	TRUE
EPI_ISL_407073	Spike glycoprotein	4c35f09aac2f7be4f3cffd30c6aecac8	TRUE
EPI_ISL_407073	ORF6 protein	90b50e0be9abd893bd32b163d6933f0c	TRUE
EPI_ISL_407073	Nucleoprotein	b100d0849c3e01fc6c75ead0e916ce0f	TRUE
EPI_ISL_407073	Replicase polyprotein 1a	e781b58591b8dbdd15f84dcbdec82105	TRUE
EPI_ISL_407073	ORF3a protein	f5c8b89ceac3f14e456577557df1ef40	TRUE
EPI_ISL_407073	Protein 7a	f65213344e2e68de1cae4feb9c5e07b1	TRUE
EPI_ISL_407079	Membrane protein	1cd6abff79ad3633e17582eb0e576539	TRUE
EPI_ISL_407079	Replicase polyprotein 1a	2d7316b1f83c318af7e6e6bbf0486e3b	TRUE
EPI_ISL_407079	ORF8 protein	3a77ad9207d29beacfbf6f18b0da9e26	TRUE
EPI_ISL_407079	Replicase polyprotein 1ab	3b33db1f5b52879c316bb03236409761	TRUE
EPI_ISL_407079	Nucleoprotein	b100d0849c3e01fc6c75ead0e916ce0f	TRUE
EPI_ISL_407079	Protein 7a	f65213344e2e68de1cae4feb9c5e07b1	TRUE
EPI_ISL_407079	Spike glycoprotein	f850be61d0fa6cbb01b5fda3e3a3a1af	TRUE
EPI_ISL_407084	Replicase polyprotein 1a	0aff6030869adbe243a0e8adaa7a8087	TRUE
EPI_ISL_407084	Membrane protein	1cd6abff79ad3633e17582eb0e576539	TRUE
EPI_ISL_407084	ORF8 protein	3a77ad9207d29beacfbf6f18b0da9e26	TRUE
EPI_ISL_407084	Spike glycoprotein	4c35f09aac2f7be4f3cffd30c6aecac8	TRUE
EPI_ISL_407084	ORF6 protein	90b50e0be9abd893bd32b163d6933f0c	TRUE
EPI_ISL_407084	Nucleoprotein	b100d0849c3e01fc6c75ead0e916ce0f	TRUE
EPI_ISL_407084	ORF3a protein	f5c8b89ceac3f14e456577557df1ef40	TRUE
EPI_ISL_407084	Protein 7a	f65213344e2e68de1cae4feb9c5e07b1	TRUE
EPI_ISL_407193	ORF8 protein	14d0b1a958f970cb18618c9aa65493fa	TRUE
EPI_ISL_407193	Membrane protein	1cd6abff79ad3633e17582eb0e576539	TRUE
EPI_ISL_407193	Spike glycoprotein	4c35f09aac2f7be4f3cffd30c6aecac8	TRUE
EPI_ISL_407193	ORF6 protein	90b50e0be9abd893bd32b163d6933f0c	TRUE
EPI_ISL_407193	Nucleoprotein	b100d0849c3e01fc6c75ead0e916ce0f	TRUE
EPI_ISL_407193	Replicase polyprotein 1a	f1064e4c3c567d7f01a425ff4317d6fa	TRUE
EPI_ISL_407193	ORF3a protein	f5c8b89ceac3f14e456577557df1ef40	TRUE
EPI_ISL_407193	Protein 7a	f65213344e2e68de1cae4feb9c5e07b1	TRUE
EPI_ISL_407214	ORF8 protein	14d0b1a958f970cb18618c9aa65493fa	TRUE
EPI_ISL_407214	Membrane protein	1cd6abff79ad3633e17582eb0e576539	TRUE
EPI_ISL_407214	Spike glycoprotein	4c35f09aac2f7be4f3cffd30c6aecac8	TRUE
EPI_ISL_407214	ORF6 protein	90b50e0be9abd893bd32b163d6933f0c	TRUE
EPI_ISL_407214	Nucleoprotein	b100d0849c3e01fc6c75ead0e916ce0f	TRUE
EPI_ISL_407214	Replicase polyprotein 1a	e781b58591b8dbdd15f84dcbdec82105	TRUE
EPI_ISL_407214	ORF3a protein	f5c8b89ceac3f14e456577557df1ef40	TRUE
EPI_ISL_407214	Protein 7a	f65213344e2e68de1cae4feb9c5e07b1	TRUE
EPI_ISL_407215	ORF8 protein	14d0b1a958f970cb18618c9aa65493fa	TRUE
EPI_ISL_407215	Membrane protein	1cd6abff79ad3633e17582eb0e576539	TRUE
EPI_ISL_407215	Spike glycoprotein	4c35f09aac2f7be4f3cffd30c6aecac8	TRUE
EPI_ISL_407215	ORF6 protein	90b50e0be9abd893bd32b163d6933f0c	TRUE
EPI_ISL_407215	Nucleoprotein	b100d0849c3e01fc6c75ead0e916ce0f	TRUE
EPI_ISL_407215	Protein non-structural 7b	c7f0179da4ca26456ee905081f485cc8	TRUE
EPI_ISL_407215	Replicase polyprotein 1a	e781b58591b8dbdd15f84dcbdec82105	TRUE
EPI_ISL_407215	ORF3a protein	f5c8b89ceac3f14e456577557df1ef40	TRUE
EPI_ISL_407215	Protein 7a	f65213344e2e68de1cae4feb9c5e07b1	TRUE
EPI_ISL_407313	Membrane protein	1cd6abff79ad3633e17582eb0e576539	TRUE
EPI_ISL_407313	ORF8 protein	3a77ad9207d29beacfbf6f18b0da9e26	TRUE
EPI_ISL_407313	Spike glycoprotein	4c35f09aac2f7be4f3cffd30c6aecac8	TRUE
EPI_ISL_407313	ORF6 protein	90b50e0be9abd893bd32b163d6933f0c	TRUE
EPI_ISL_407313	Nucleoprotein	b100d0849c3e01fc6c75ead0e916ce0f	TRUE
EPI_ISL_407313	Protein non-structural 7b	c7f0179da4ca26456ee905081f485cc8	TRUE
EPI_ISL_407313	Replicase polyprotein 1a	e781b58591b8dbdd15f84dcbdec82105	TRUE
EPI_ISL_407313	ORF3a protein	f5c8b89ceac3f14e456577557df1ef40	TRUE
EPI_ISL_407313	Protein 7a	f65213344e2e68de1cae4feb9c5e07b1	TRUE
EPI_ISL_407893	ORF8 protein	14d0b1a958f970cb18618c9aa65493fa	TRUE
EPI_ISL_407893	Membrane protein	1cd6abff79ad3633e17582eb0e576539	TRUE
EPI_ISL_407893	Spike glycoprotein	4c35f09aac2f7be4f3cffd30c6aecac8	TRUE
EPI_ISL_407893	ORF6 protein	90b50e0be9abd893bd32b163d6933f0c	TRUE
EPI_ISL_407893	Nucleoprotein	b100d0849c3e01fc6c75ead0e916ce0f	TRUE
EPI_ISL_407893	Protein non-structural 7b	c7f0179da4ca26456ee905081f485cc8	TRUE
EPI_ISL_407893	Replicase polyprotein 1a	e781b58591b8dbdd15f84dcbdec82105	TRUE
EPI_ISL_407893	ORF3a protein	f5c8b89ceac3f14e456577557df1ef40	TRUE
EPI_ISL_407893	Protein 7a	f65213344e2e68de1cae4feb9c5e07b1	TRUE
EPI_ISL_407894	ORF8 protein	14d0b1a958f970cb18618c9aa65493fa	TRUE
EPI_ISL_407894	Membrane protein	1cd6abff79ad3633e17582eb0e576539	TRUE
EPI_ISL_407894	Nucleoprotein	3a8b7cb9b28624a44ddacb5fa2ef145f	TRUE
EPI_ISL_407894	Spike glycoprotein	4c35f09aac2f7be4f3cffd30c6aecac8	TRUE
EPI_ISL_407894	ORF6 protein	90b50e0be9abd893bd32b163d6933f0c	TRUE
EPI_ISL_407894	Replicase polyprotein 1a	e781b58591b8dbdd15f84dcbdec82105	TRUE
EPI_ISL_407894	ORF3a protein	f5c8b89ceac3f14e456577557df1ef40	TRUE
EPI_ISL_407894	Protein 7a	f65213344e2e68de1cae4feb9c5e07b1	TRUE
EPI_ISL_407896	Spike glycoprotein	12d792b2f88f4124ec3b229738591a32	TRUE
EPI_ISL_407896	ORF8 protein	14d0b1a958f970cb18618c9aa65493fa	TRUE
EPI_ISL_407896	Membrane protein	1cd6abff79ad3633e17582eb0e576539	TRUE
EPI_ISL_407896	Nucleoprotein	3a8b7cb9b28624a44ddacb5fa2ef145f	TRUE
EPI_ISL_407896	ORF6 protein	90b50e0be9abd893bd32b163d6933f0c	TRUE
EPI_ISL_407896	Protein non-structural 7b	c7f0179da4ca26456ee905081f485cc8	TRUE
EPI_ISL_407896	Replicase polyprotein 1a	e781b58591b8dbdd15f84dcbdec82105	TRUE
EPI_ISL_407896	ORF3a protein	f5c8b89ceac3f14e456577557df1ef40	TRUE
EPI_ISL_407896	Protein 7a	f65213344e2e68de1cae4feb9c5e07b1	TRUE
EPI_ISL_407976	ORF8 protein	14d0b1a958f970cb18618c9aa65493fa	TRUE
EPI_ISL_407976	Membrane protein	1cd6abff79ad3633e17582eb0e576539	TRUE
EPI_ISL_407976	Spike glycoprotein	4c35f09aac2f7be4f3cffd30c6aecac8	TRUE
EPI_ISL_407976	ORF6 protein	90b50e0be9abd893bd32b163d6933f0c	TRUE
EPI_ISL_407976	Nucleoprotein	b100d0849c3e01fc6c75ead0e916ce0f	TRUE
EPI_ISL_407976	Protein non-structural 7b	c7f0179da4ca26456ee905081f485cc8	TRUE
EPI_ISL_407976	Replicase polyprotein 1a	e781b58591b8dbdd15f84dcbdec82105	TRUE
EPI_ISL_407976	ORF3a protein	f5c8b89ceac3f14e456577557df1ef40	TRUE
EPI_ISL_407976	Protein 7a	f65213344e2e68de1cae4feb9c5e07b1	TRUE
EPI_ISL_407987	ORF8 protein	3a77ad9207d29beacfbf6f18b0da9e26	TRUE
EPI_ISL_407987	Membrane protein	47b78dc015128bf141b8b90efaf87439	TRUE
EPI_ISL_407987	Spike glycoprotein	4c35f09aac2f7be4f3cffd30c6aecac8	TRUE
EPI_ISL_407987	ORF6 protein	90b50e0be9abd893bd32b163d6933f0c	TRUE
EPI_ISL_407987	Nucleoprotein	b100d0849c3e01fc6c75ead0e916ce0f	TRUE
EPI_ISL_407987	Protein non-structural 7b	c7f0179da4ca26456ee905081f485cc8	TRUE
EPI_ISL_407987	Replicase polyprotein 1a	e781b58591b8dbdd15f84dcbdec82105	TRUE
EPI_ISL_407987	ORF3a protein	f5c8b89ceac3f14e456577557df1ef40	TRUE
EPI_ISL_407987	Protein 7a	f65213344e2e68de1cae4feb9c5e07b1	TRUE
EPI_ISL_407988	Membrane protein	1cd6abff79ad3633e17582eb0e576539	TRUE
EPI_ISL_407988	ORF8 protein	3a77ad9207d29beacfbf6f18b0da9e26	TRUE
EPI_ISL_407988	Spike glycoprotein	4c35f09aac2f7be4f3cffd30c6aecac8	TRUE
EPI_ISL_407988	ORF6 protein	90b50e0be9abd893bd32b163d6933f0c	TRUE
EPI_ISL_407988	Replicase polyprotein 1a	9de58a23db146f9aca743cffcb98b9b8	TRUE
EPI_ISL_407988	Nucleoprotein	b100d0849c3e01fc6c75ead0e916ce0f	TRUE
EPI_ISL_407988	ORF3a protein	f5c8b89ceac3f14e456577557df1ef40	TRUE
EPI_ISL_407988	Protein 7a	f65213344e2e68de1cae4feb9c5e07b1	TRUE
EPI_ISL_408008	Membrane protein	1cd6abff79ad3633e17582eb0e576539	TRUE
EPI_ISL_408008	ORF8 protein	3a77ad9207d29beacfbf6f18b0da9e26	TRUE
EPI_ISL_408008	Spike glycoprotein	4c35f09aac2f7be4f3cffd30c6aecac8	TRUE
EPI_ISL_408008	Nucleoprotein	764d6cf3652c68e79f2f3288aefb93d8	TRUE
EPI_ISL_408008	Replicase polyprotein 1a	8844442c513a4d224c9cc2615f808e04	TRUE
EPI_ISL_408008	ORF6 protein	90b50e0be9abd893bd32b163d6933f0c	TRUE
EPI_ISL_408008	ORF3a protein	f5c8b89ceac3f14e456577557df1ef40	TRUE
EPI_ISL_408008	Protein 7a	f65213344e2e68de1cae4feb9c5e07b1	TRUE
EPI_ISL_408009	Membrane protein	1cd6abff79ad3633e17582eb0e576539	TRUE
EPI_ISL_408009	ORF8 protein	3a77ad9207d29beacfbf6f18b0da9e26	TRUE
EPI_ISL_408009	Spike glycoprotein	4c35f09aac2f7be4f3cffd30c6aecac8	TRUE
EPI_ISL_408009	Nucleoprotein	764d6cf3652c68e79f2f3288aefb93d8	TRUE
EPI_ISL_408009	Replicase polyprotein 1a	8844442c513a4d224c9cc2615f808e04	TRUE
EPI_ISL_408009	ORF6 protein	90b50e0be9abd893bd32b163d6933f0c	TRUE
EPI_ISL_408009	Protein non-structural 7b	c7f0179da4ca26456ee905081f485cc8	TRUE
EPI_ISL_408009	ORF3a protein	f5c8b89ceac3f14e456577557df1ef40	TRUE
EPI_ISL_408009	Protein 7a	f65213344e2e68de1cae4feb9c5e07b1	TRUE
EPI_ISL_408010	Membrane protein	1cd6abff79ad3633e17582eb0e576539	TRUE
EPI_ISL_408010	ORF8 protein	3a77ad9207d29beacfbf6f18b0da9e26	TRUE
EPI_ISL_408010	ORF6 protein	90b50e0be9abd893bd32b163d6933f0c	TRUE
EPI_ISL_408010	Replicase polyprotein 1a	ad58b70f66636c24ab28992b5a845af2	TRUE
EPI_ISL_408010	Nucleoprotein	b100d0849c3e01fc6c75ead0e916ce0f	TRUE
EPI_ISL_408010	ORF3a protein	f5c8b89ceac3f14e456577557df1ef40	TRUE
EPI_ISL_408010	Protein 7a	f65213344e2e68de1cae4feb9c5e07b1	TRUE
EPI_ISL_408010	Spike glycoprotein	fbf36e48f28aadb985d783b68a6165eb	TRUE
EPI_ISL_408430	Membrane protein	1cd6abff79ad3633e17582eb0e576539	TRUE
EPI_ISL_408430	ORF8 protein	3a77ad9207d29beacfbf6f18b0da9e26	TRUE
EPI_ISL_408430	Spike glycoprotein	4c35f09aac2f7be4f3cffd30c6aecac8	TRUE
EPI_ISL_408430	ORF6 protein	90b50e0be9abd893bd32b163d6933f0c	TRUE
EPI_ISL_408430	Nucleoprotein	b100d0849c3e01fc6c75ead0e916ce0f	TRUE
EPI_ISL_408430	Replicase polyprotein 1a	e8e1e00faab7bf4f5dd7e4036441c644	TRUE
EPI_ISL_408430	ORF3a protein	f5c8b89ceac3f14e456577557df1ef40	TRUE
EPI_ISL_408430	Protein 7a	f65213344e2e68de1cae4feb9c5e07b1	TRUE
EPI_ISL_408431	Membrane protein	1cd6abff79ad3633e17582eb0e576539	TRUE
EPI_ISL_408431	ORF8 protein	3a77ad9207d29beacfbf6f18b0da9e26	TRUE
EPI_ISL_408431	Spike glycoprotein	4c35f09aac2f7be4f3cffd30c6aecac8	TRUE
EPI_ISL_408431	ORF6 protein	90b50e0be9abd893bd32b163d6933f0c	TRUE
EPI_ISL_408431	Nucleoprotein	b100d0849c3e01fc6c75ead0e916ce0f	TRUE
EPI_ISL_408431	Protein non-structural 7b	c7f0179da4ca26456ee905081f485cc8	TRUE
EPI_ISL_408431	Replicase polyprotein 1a	e781b58591b8dbdd15f84dcbdec82105	TRUE
EPI_ISL_408431	ORF3a protein	f5c8b89ceac3f14e456577557df1ef40	TRUE
EPI_ISL_408431	Protein 7a	f65213344e2e68de1cae4feb9c5e07b1	TRUE
EPI_ISL_408478	ORF8 protein	14d0b1a958f970cb18618c9aa65493fa	TRUE
EPI_ISL_408478	Membrane protein	1cd6abff79ad3633e17582eb0e576539	TRUE
EPI_ISL_408478	Spike glycoprotein	4c35f09aac2f7be4f3cffd30c6aecac8	TRUE
EPI_ISL_408478	ORF6 protein	90b50e0be9abd893bd32b163d6933f0c	TRUE
EPI_ISL_408478	Nucleoprotein	b100d0849c3e01fc6c75ead0e916ce0f	TRUE
EPI_ISL_408478	Protein non-structural 7b	c7f0179da4ca26456ee905081f485cc8	TRUE
EPI_ISL_408478	Replicase polyprotein 1a	e781b58591b8dbdd15f84dcbdec82105	TRUE
EPI_ISL_408478	ORF3a protein	f5c8b89ceac3f14e456577557df1ef40	TRUE
EPI_ISL_408478	Protein 7a	f65213344e2e68de1cae4feb9c5e07b1	TRUE
EPI_ISL_408479	Membrane protein	1cd6abff79ad3633e17582eb0e576539	TRUE
EPI_ISL_408479	ORF8 protein	3a77ad9207d29beacfbf6f18b0da9e26	TRUE
EPI_ISL_408479	Spike glycoprotein	4c35f09aac2f7be4f3cffd30c6aecac8	TRUE
EPI_ISL_408479	ORF6 protein	90b50e0be9abd893bd32b163d6933f0c	TRUE
EPI_ISL_408479	Nucleoprotein	b100d0849c3e01fc6c75ead0e916ce0f	TRUE
EPI_ISL_408479	Protein non-structural 7b	c7f0179da4ca26456ee905081f485cc8	TRUE
EPI_ISL_408479	Replicase polyprotein 1ab	e781b58591b8dbdd15f84dcbdec82105	TRUE
EPI_ISL_408479	Replicase polyprotein 1a	e781b58591b8dbdd15f84dcbdec82105	TRUE
EPI_ISL_408479	ORF3a protein	f5c8b89ceac3f14e456577557df1ef40	TRUE
EPI_ISL_408479	Protein 7a	f65213344e2e68de1cae4feb9c5e07b1	TRUE
EPI_ISL_408480	ORF8 protein	14d0b1a958f970cb18618c9aa65493fa	TRUE
EPI_ISL_408480	Membrane protein	1cd6abff79ad3633e17582eb0e576539	TRUE
EPI_ISL_408480	Spike glycoprotein	4c35f09aac2f7be4f3cffd30c6aecac8	TRUE
EPI_ISL_408480	ORF6 protein	90b50e0be9abd893bd32b163d6933f0c	TRUE
EPI_ISL_408480	Replicase polyprotein 1a	9de58a23db146f9aca743cffcb98b9b8	TRUE
EPI_ISL_408480	Nucleoprotein	b100d0849c3e01fc6c75ead0e916ce0f	TRUE
EPI_ISL_408480	ORF3a protein	f5c8b89ceac3f14e456577557df1ef40	TRUE
EPI_ISL_408480	Protein 7a	f65213344e2e68de1cae4feb9c5e07b1	TRUE
EPI_ISL_408481	Membrane protein	1cd6abff79ad3633e17582eb0e576539	TRUE
EPI_ISL_408481	ORF8 protein	3a77ad9207d29beacfbf6f18b0da9e26	TRUE
EPI_ISL_408481	Spike glycoprotein	4c35f09aac2f7be4f3cffd30c6aecac8	TRUE
EPI_ISL_408481	ORF6 protein	90b50e0be9abd893bd32b163d6933f0c	TRUE
EPI_ISL_408481	Replicase polyprotein 1a	9de58a23db146f9aca743cffcb98b9b8	TRUE
EPI_ISL_408481	Nucleoprotein	b100d0849c3e01fc6c75ead0e916ce0f	TRUE
EPI_ISL_408481	ORF3a protein	f5c8b89ceac3f14e456577557df1ef40	TRUE
EPI_ISL_408481	Protein 7a	f65213344e2e68de1cae4feb9c5e07b1	TRUE
EPI_ISL_408482	Membrane protein	1cd6abff79ad3633e17582eb0e576539	TRUE
EPI_ISL_408482	ORF8 protein	3a77ad9207d29beacfbf6f18b0da9e26	TRUE
EPI_ISL_408482	Spike glycoprotein	4c35f09aac2f7be4f3cffd30c6aecac8	TRUE
EPI_ISL_408482	Protein 7a	8743f3afb1e24408bb1895fee223aee8	TRUE
EPI_ISL_408482	ORF6 protein	90b50e0be9abd893bd32b163d6933f0c	TRUE
EPI_ISL_408482	Nucleoprotein	b100d0849c3e01fc6c75ead0e916ce0f	TRUE
EPI_ISL_408482	Protein non-structural 7b	c7f0179da4ca26456ee905081f485cc8	TRUE
EPI_ISL_408482	Replicase polyprotein 1a	d7ac0c696c212b9dc49af8a11919e8fb	TRUE
EPI_ISL_408482	ORF3a protein	f5c8b89ceac3f14e456577557df1ef40	TRUE
EPI_ISL_408483	ORF8 protein	14d0b1a958f970cb18618c9aa65493fa	FALSE
EPI_ISL_408483	Membrane protein	1cd6abff79ad3633e17582eb0e576539	FALSE
EPI_ISL_408483	Spike glycoprotein	441178017c3e4c3b54e830a7e0caf422	FALSE
EPI_ISL_408483	ORF6 protein	90b50e0be9abd893bd32b163d6933f0c	FALSE
EPI_ISL_408483	Replicase polyprotein 1a	9bdba792a10c3a253b75fc3c457f99a1	FALSE
EPI_ISL_408483	Nucleoprotein	b100d0849c3e01fc6c75ead0e916ce0f	FALSE
EPI_ISL_408483	Protein 7a	f65213344e2e68de1cae4feb9c5e07b1	FALSE
EPI_ISL_408484	Membrane protein	1cd6abff79ad3633e17582eb0e576539	TRUE
EPI_ISL_408484	Spike glycoprotein	4c35f09aac2f7be4f3cffd30c6aecac8	TRUE
EPI_ISL_408484	ORF6 protein	90b50e0be9abd893bd32b163d6933f0c	TRUE
EPI_ISL_408484	Nucleoprotein	b100d0849c3e01fc6c75ead0e916ce0f	TRUE
EPI_ISL_408484	ORF8 protein	c53d7215c51c2f3bfaf8a8c8a8edffa4	TRUE
EPI_ISL_408484	Replicase polyprotein 1a	e781b58591b8dbdd15f84dcbdec82105	TRUE
EPI_ISL_408484	ORF3a protein	f5c8b89ceac3f14e456577557df1ef40	TRUE
EPI_ISL_408484	Protein 7a	f65213344e2e68de1cae4feb9c5e07b1	TRUE
EPI_ISL_408485	Membrane protein	1cd6abff79ad3633e17582eb0e576539	TRUE
EPI_ISL_408485	ORF6 protein	90b50e0be9abd893bd32b163d6933f0c	TRUE
EPI_ISL_408485	Nucleoprotein	b100d0849c3e01fc6c75ead0e916ce0f	TRUE
EPI_ISL_408485	ORF8 protein	c53d7215c51c2f3bfaf8a8c8a8edffa4	TRUE
EPI_ISL_408485	Spike glycoprotein	daff55a6ab334a531271d6c4653e55ed	TRUE
EPI_ISL_408485	Replicase polyprotein 1a	e781b58591b8dbdd15f84dcbdec82105	TRUE
EPI_ISL_408485	Protein 7a	f65213344e2e68de1cae4feb9c5e07b1	TRUE
EPI_ISL_408486	Membrane protein	1cd6abff79ad3633e17582eb0e576539	TRUE
EPI_ISL_408486	ORF8 protein	3a77ad9207d29beacfbf6f18b0da9e26	TRUE
EPI_ISL_408486	Spike glycoprotein	4c35f09aac2f7be4f3cffd30c6aecac8	TRUE
EPI_ISL_408486	Replicase polyprotein 1a	4ff5f12b3e886e4378616d88fbb9f2bc	TRUE
EPI_ISL_408486	ORF6 protein	90b50e0be9abd893bd32b163d6933f0c	TRUE
EPI_ISL_408486	Nucleoprotein	b100d0849c3e01fc6c75ead0e916ce0f	TRUE
EPI_ISL_408486	Protein non-structural 7b	c7f0179da4ca26456ee905081f485cc8	TRUE
EPI_ISL_408486	ORF3a protein	f5c8b89ceac3f14e456577557df1ef40	TRUE
EPI_ISL_408486	Protein 7a	f65213344e2e68de1cae4feb9c5e07b1	TRUE
EPI_ISL_408487	Membrane protein	1cd6abff79ad3633e17582eb0e576539	FALSE
EPI_ISL_408487	Spike glycoprotein	5ff2cd7870005e061747ec52af816a0c	FALSE
EPI_ISL_408487	ORF6 protein	90b50e0be9abd893bd32b163d6933f0c	FALSE
EPI_ISL_408487	Replicase polyprotein 1a	c7caf75e04afe246dfccba0d7d35ea91	FALSE
EPI_ISL_408487	Protein 7a	f65213344e2e68de1cae4feb9c5e07b1	FALSE
EPI_ISL_408488	Membrane protein	1cd6abff79ad3633e17582eb0e576539	TRUE
EPI_ISL_408488	ORF8 protein	3a77ad9207d29beacfbf6f18b0da9e26	TRUE
EPI_ISL_408488	Spike glycoprotein	4c35f09aac2f7be4f3cffd30c6aecac8	TRUE
EPI_ISL_408488	ORF6 protein	90b50e0be9abd893bd32b163d6933f0c	TRUE
EPI_ISL_408488	Nucleoprotein	b100d0849c3e01fc6c75ead0e916ce0f	TRUE
EPI_ISL_408488	Replicase polyprotein 1a	e781b58591b8dbdd15f84dcbdec82105	TRUE
EPI_ISL_408488	ORF3a protein	f5c8b89ceac3f14e456577557df1ef40	TRUE
EPI_ISL_408488	Protein 7a	f65213344e2e68de1cae4feb9c5e07b1	TRUE
EPI_ISL_408489	ORF8 protein	14d0b1a958f970cb18618c9aa65493fa	TRUE
EPI_ISL_408489	Membrane protein	1cd6abff79ad3633e17582eb0e576539	TRUE
EPI_ISL_408489	Spike glycoprotein	4c35f09aac2f7be4f3cffd30c6aecac8	TRUE
EPI_ISL_408489	ORF6 protein	90b50e0be9abd893bd32b163d6933f0c	TRUE
EPI_ISL_408489	Nucleoprotein	b100d0849c3e01fc6c75ead0e916ce0f	TRUE
EPI_ISL_408489	Replicase polyprotein 1a	de69e731386400dc6c8f93a9f8970d6d	TRUE
EPI_ISL_408489	ORF3a protein	f5c8b89ceac3f14e456577557df1ef40	TRUE
EPI_ISL_408489	Protein 7a	f65213344e2e68de1cae4feb9c5e07b1	TRUE
EPI_ISL_408514	Membrane protein	1cd6abff79ad3633e17582eb0e576539	TRUE
EPI_ISL_408514	ORF8 protein	3a77ad9207d29beacfbf6f18b0da9e26	TRUE
EPI_ISL_408514	Spike glycoprotein	4c35f09aac2f7be4f3cffd30c6aecac8	TRUE
EPI_ISL_408514	ORF6 protein	90b50e0be9abd893bd32b163d6933f0c	TRUE
EPI_ISL_408514	Nucleoprotein	b100d0849c3e01fc6c75ead0e916ce0f	TRUE
EPI_ISL_408514	Protein non-structural 7b	c7f0179da4ca26456ee905081f485cc8	TRUE
EPI_ISL_408514	Replicase polyprotein 1a	e781b58591b8dbdd15f84dcbdec82105	TRUE
EPI_ISL_408514	ORF3a protein	f5c8b89ceac3f14e456577557df1ef40	TRUE
EPI_ISL_408514	Protein 7a	f65213344e2e68de1cae4feb9c5e07b1	TRUE
EPI_ISL_408515	Membrane protein	1cd6abff79ad3633e17582eb0e576539	TRUE
EPI_ISL_408515	ORF8 protein	3a77ad9207d29beacfbf6f18b0da9e26	TRUE
EPI_ISL_408515	Spike glycoprotein	4c35f09aac2f7be4f3cffd30c6aecac8	TRUE
EPI_ISL_408515	ORF6 protein	90b50e0be9abd893bd32b163d6933f0c	TRUE
EPI_ISL_408515	Replicase polyprotein 1a	9677d87ee15275a0c04167fee907ff17	TRUE
EPI_ISL_408515	Nucleoprotein	af79508a6073840c6267df8e732b0527	TRUE
EPI_ISL_408515	ORF3a protein	f5c8b89ceac3f14e456577557df1ef40	TRUE
EPI_ISL_408515	Protein 7a	f65213344e2e68de1cae4feb9c5e07b1	TRUE
EPI_ISL_408665	ORF8 protein	14d0b1a958f970cb18618c9aa65493fa	TRUE
EPI_ISL_408665	Membrane protein	1cd6abff79ad3633e17582eb0e576539	TRUE
EPI_ISL_408665	Spike glycoprotein	4c35f09aac2f7be4f3cffd30c6aecac8	TRUE
EPI_ISL_408665	ORF6 protein	90b50e0be9abd893bd32b163d6933f0c	TRUE
EPI_ISL_408665	Replicase polyprotein 1a	97a94c6c8d605950531299db0cb964dc	TRUE
EPI_ISL_408665	Nucleoprotein	b100d0849c3e01fc6c75ead0e916ce0f	TRUE
EPI_ISL_408665	ORF3a protein	f5c8b89ceac3f14e456577557df1ef40	TRUE
EPI_ISL_408665	Protein 7a	f65213344e2e68de1cae4feb9c5e07b1	TRUE
EPI_ISL_408666	ORF8 protein	14d0b1a958f970cb18618c9aa65493fa	TRUE
EPI_ISL_408666	Membrane protein	1cd6abff79ad3633e17582eb0e576539	TRUE
EPI_ISL_408666	Spike glycoprotein	4c35f09aac2f7be4f3cffd30c6aecac8	TRUE
EPI_ISL_408666	ORF6 protein	90b50e0be9abd893bd32b163d6933f0c	TRUE
EPI_ISL_408666	Nucleoprotein	b100d0849c3e01fc6c75ead0e916ce0f	TRUE
EPI_ISL_408666	Protein non-structural 7b	c7f0179da4ca26456ee905081f485cc8	TRUE
EPI_ISL_408666	Replicase polyprotein 1a	e781b58591b8dbdd15f84dcbdec82105	TRUE
EPI_ISL_408666	ORF3a protein	f5c8b89ceac3f14e456577557df1ef40	TRUE
EPI_ISL_408666	Protein 7a	f65213344e2e68de1cae4feb9c5e07b1	TRUE
EPI_ISL_408667	ORF8 protein	14d0b1a958f970cb18618c9aa65493fa	TRUE
EPI_ISL_408667	Membrane protein	1cd6abff79ad3633e17582eb0e576539	TRUE
EPI_ISL_408667	Spike glycoprotein	4c35f09aac2f7be4f3cffd30c6aecac8	TRUE
EPI_ISL_408667	ORF6 protein	90b50e0be9abd893bd32b163d6933f0c	TRUE
EPI_ISL_408667	Nucleoprotein	b100d0849c3e01fc6c75ead0e916ce0f	TRUE
EPI_ISL_408667	Protein non-structural 7b	c7f0179da4ca26456ee905081f485cc8	TRUE
EPI_ISL_408667	Replicase polyprotein 1a	e781b58591b8dbdd15f84dcbdec82105	TRUE
EPI_ISL_408667	ORF3a protein	f5c8b89ceac3f14e456577557df1ef40	TRUE
EPI_ISL_408667	Protein 7a	f65213344e2e68de1cae4feb9c5e07b1	TRUE
EPI_ISL_408668	Membrane protein	1cd6abff79ad3633e17582eb0e576539	TRUE
EPI_ISL_408668	Spike glycoprotein	4c35f09aac2f7be4f3cffd30c6aecac8	TRUE
EPI_ISL_408668	ORF6 protein	90b50e0be9abd893bd32b163d6933f0c	TRUE
EPI_ISL_408668	Nucleoprotein	b100d0849c3e01fc6c75ead0e916ce0f	TRUE
EPI_ISL_408668	ORF8 protein	c53d7215c51c2f3bfaf8a8c8a8edffa4	TRUE
EPI_ISL_408668	Replicase polyprotein 1a	e781b58591b8dbdd15f84dcbdec82105	TRUE
EPI_ISL_408668	ORF3a protein	f5c8b89ceac3f14e456577557df1ef40	TRUE
EPI_ISL_408668	Protein 7a	f65213344e2e68de1cae4feb9c5e07b1	TRUE
EPI_ISL_408669	Membrane protein	1cd6abff79ad3633e17582eb0e576539	TRUE
EPI_ISL_408669	ORF8 protein	3a77ad9207d29beacfbf6f18b0da9e26	TRUE
EPI_ISL_408669	Replicase polyprotein 1a	40b839ef3ae9e0664f3aa1f46420dd4b	TRUE
EPI_ISL_408669	Spike glycoprotein	4c35f09aac2f7be4f3cffd30c6aecac8	TRUE
EPI_ISL_408669	ORF6 protein	90b50e0be9abd893bd32b163d6933f0c	TRUE
EPI_ISL_408669	ORF3a protein	a42c11b70f50eac6b3cb3441f3b56459	TRUE
EPI_ISL_408669	Nucleoprotein	d171c80010356e246dad6c5c7f051898	TRUE
EPI_ISL_408669	Protein 7a	f65213344e2e68de1cae4feb9c5e07b1	TRUE
EPI_ISL_408670	Membrane protein	1cd6abff79ad3633e17582eb0e576539	TRUE
EPI_ISL_408670	ORF8 protein	3a77ad9207d29beacfbf6f18b0da9e26	TRUE
EPI_ISL_408670	Spike glycoprotein	4c35f09aac2f7be4f3cffd30c6aecac8	TRUE
EPI_ISL_408670	ORF6 protein	90b50e0be9abd893bd32b163d6933f0c	TRUE
EPI_ISL_408670	Nucleoprotein	b100d0849c3e01fc6c75ead0e916ce0f	TRUE
EPI_ISL_408670	Protein non-structural 7b	c7f0179da4ca26456ee905081f485cc8	TRUE
EPI_ISL_408670	Replicase polyprotein 1a	e781b58591b8dbdd15f84dcbdec82105	TRUE
EPI_ISL_408670	ORF3a protein	f5c8b89ceac3f14e456577557df1ef40	TRUE
EPI_ISL_408670	Protein 7a	f65213344e2e68de1cae4feb9c5e07b1	TRUE
EPI_ISL_408976	Membrane protein	1cd6abff79ad3633e17582eb0e576539	TRUE
EPI_ISL_408976	ORF8 protein	3a77ad9207d29beacfbf6f18b0da9e26	TRUE
EPI_ISL_408976	Spike glycoprotein	4c35f09aac2f7be4f3cffd30c6aecac8	TRUE
EPI_ISL_408976	Replicase polyprotein 1a	741b23c2e1458bd419c924960cb7edc5	TRUE
EPI_ISL_408976	ORF6 protein	90b50e0be9abd893bd32b163d6933f0c	TRUE
EPI_ISL_408976	Nucleoprotein	b100d0849c3e01fc6c75ead0e916ce0f	TRUE
EPI_ISL_408976	ORF3a protein	f5c8b89ceac3f14e456577557df1ef40	TRUE
EPI_ISL_408976	Protein 7a	f65213344e2e68de1cae4feb9c5e07b1	TRUE
EPI_ISL_408977	Membrane protein	1cd6abff79ad3633e17582eb0e576539	TRUE
EPI_ISL_408977	ORF3a protein	1e18a5c533c399f737235bfd7895484c	TRUE
EPI_ISL_408977	ORF8 protein	3a77ad9207d29beacfbf6f18b0da9e26	TRUE
EPI_ISL_408977	Spike glycoprotein	4c35f09aac2f7be4f3cffd30c6aecac8	TRUE
EPI_ISL_408977	ORF6 protein	90b50e0be9abd893bd32b163d6933f0c	TRUE
EPI_ISL_408977	Nucleoprotein	b100d0849c3e01fc6c75ead0e916ce0f	TRUE
EPI_ISL_408977	Replicase polyprotein 1a	e781b58591b8dbdd15f84dcbdec82105	TRUE
EPI_ISL_408977	Protein 7a	f65213344e2e68de1cae4feb9c5e07b1	TRUE
EPI_ISL_408978	Membrane protein	08cb0eb9bac4bcad9f76da329b93e0e2	FALSE
EPI_ISL_408978	ORF3a protein	0bfe971f37198fa42eae201ee4fab4fa	FALSE
EPI_ISL_408978	Replicase polyprotein 1a	1d856c98be6d64dd1cf42cd53ac5bd7b	FALSE
EPI_ISL_408978	Spike glycoprotein	2203a0ae6f2e678d4fd4ff516112405b	FALSE
EPI_ISL_408978	ORF8 protein	3a77ad9207d29beacfbf6f18b0da9e26	FALSE
EPI_ISL_408978	ORF9b protein	9b66a6405fa5218ae819a76293365391	FALSE
EPI_ISL_408978	Replicase polyprotein 1ab	becb844b66f02aee20c0586b8575fc13	FALSE
EPI_ISL_408978	Protein 7a	f65213344e2e68de1cae4feb9c5e07b1	FALSE
EPI_ISL_409067	Membrane protein	1cd6abff79ad3633e17582eb0e576539	TRUE
EPI_ISL_409067	ORF8 protein	3a77ad9207d29beacfbf6f18b0da9e26	TRUE
EPI_ISL_409067	Spike glycoprotein	4c35f09aac2f7be4f3cffd30c6aecac8	TRUE
EPI_ISL_409067	Nucleoprotein	764d6cf3652c68e79f2f3288aefb93d8	TRUE
EPI_ISL_409067	Replicase polyprotein 1a	7db8302adca7af2f2239e4ec408b4e91	TRUE
EPI_ISL_409067	ORF6 protein	90b50e0be9abd893bd32b163d6933f0c	TRUE
EPI_ISL_409067	ORF3a protein	f5c8b89ceac3f14e456577557df1ef40	TRUE
EPI_ISL_409067	Protein 7a	f65213344e2e68de1cae4feb9c5e07b1	TRUE
EPI_ISL_410044	Membrane protein	1cd6abff79ad3633e17582eb0e576539	TRUE
EPI_ISL_410044	ORF8 protein	3a77ad9207d29beacfbf6f18b0da9e26	TRUE
EPI_ISL_410044	Spike glycoprotein	4c35f09aac2f7be4f3cffd30c6aecac8	TRUE
EPI_ISL_410044	Replicase polyprotein 1a	8430fd9fff7fc7a610c8d7cc84f29205	TRUE
EPI_ISL_410044	ORF6 protein	90b50e0be9abd893bd32b163d6933f0c	TRUE
EPI_ISL_410044	Nucleoprotein	b100d0849c3e01fc6c75ead0e916ce0f	TRUE
EPI_ISL_410044	Protein non-structural 7b	c7f0179da4ca26456ee905081f485cc8	TRUE
EPI_ISL_410044	ORF3a protein	f5c8b89ceac3f14e456577557df1ef40	TRUE
EPI_ISL_410044	Protein 7a	f65213344e2e68de1cae4feb9c5e07b1	TRUE
EPI_ISL_410045	Membrane protein	1cd6abff79ad3633e17582eb0e576539	TRUE
EPI_ISL_410045	Spike glycoprotein	4c35f09aac2f7be4f3cffd30c6aecac8	TRUE
EPI_ISL_410045	ORF6 protein	90b50e0be9abd893bd32b163d6933f0c	TRUE
EPI_ISL_410045	Replicase polyprotein 1a	9999d31f5b41eb95c874a5c9c923ba98	TRUE
EPI_ISL_410045	Nucleoprotein	b100d0849c3e01fc6c75ead0e916ce0f	TRUE
EPI_ISL_410045	ORF8 protein	c53d7215c51c2f3bfaf8a8c8a8edffa4	TRUE
EPI_ISL_410045	Protein non-structural 7b	c7f0179da4ca26456ee905081f485cc8	TRUE
EPI_ISL_410045	ORF3a protein	f5c8b89ceac3f14e456577557df1ef40	TRUE
EPI_ISL_410045	Protein 7a	f65213344e2e68de1cae4feb9c5e07b1	TRUE
EPI_ISL_410218	Replicase polyprotein 1a	01c3e9fc8d704f65c3a5c1bcafbfb7ba	TRUE
EPI_ISL_410218	Membrane protein	1cd6abff79ad3633e17582eb0e576539	TRUE
EPI_ISL_410218	ORF8 protein	3a77ad9207d29beacfbf6f18b0da9e26	TRUE
EPI_ISL_410218	Spike glycoprotein	4c35f09aac2f7be4f3cffd30c6aecac8	TRUE
EPI_ISL_410218	ORF6 protein	90b50e0be9abd893bd32b163d6933f0c	TRUE
EPI_ISL_410218	Nucleoprotein	b100d0849c3e01fc6c75ead0e916ce0f	TRUE
EPI_ISL_410218	Protein non-structural 7b	c7f0179da4ca26456ee905081f485cc8	TRUE
EPI_ISL_410218	ORF3a protein	f5c8b89ceac3f14e456577557df1ef40	TRUE
EPI_ISL_410218	Protein 7a	f65213344e2e68de1cae4feb9c5e07b1	TRUE
EPI_ISL_410301	Membrane protein	1cd6abff79ad3633e17582eb0e576539	TRUE
EPI_ISL_410301	ORF8 protein	3a77ad9207d29beacfbf6f18b0da9e26	TRUE
EPI_ISL_410301	Spike glycoprotein	4c35f09aac2f7be4f3cffd30c6aecac8	TRUE
EPI_ISL_410301	ORF6 protein	90b50e0be9abd893bd32b163d6933f0c	TRUE
EPI_ISL_410301	Nucleoprotein	b100d0849c3e01fc6c75ead0e916ce0f	TRUE
EPI_ISL_410301	Replicase polyprotein 1a	e781b58591b8dbdd15f84dcbdec82105	TRUE
EPI_ISL_410301	ORF3a protein	f5c8b89ceac3f14e456577557df1ef40	TRUE
EPI_ISL_410301	Protein 7a	f65213344e2e68de1cae4feb9c5e07b1	TRUE
EPI_ISL_410486	Membrane protein	1cd6abff79ad3633e17582eb0e576539	TRUE
EPI_ISL_410486	ORF8 protein	3a77ad9207d29beacfbf6f18b0da9e26	TRUE
EPI_ISL_410486	Spike glycoprotein	4c35f09aac2f7be4f3cffd30c6aecac8	TRUE
EPI_ISL_410486	Replicase polyprotein 1a	69760555cbe52e6e6e4db0b0831198b3	TRUE
EPI_ISL_410486	ORF6 protein	90b50e0be9abd893bd32b163d6933f0c	TRUE
EPI_ISL_410486	Nucleoprotein	b100d0849c3e01fc6c75ead0e916ce0f	TRUE
EPI_ISL_410486	Protein non-structural 7b	c7f0179da4ca26456ee905081f485cc8	TRUE
EPI_ISL_410486	ORF3a protein	f5c8b89ceac3f14e456577557df1ef40	TRUE
EPI_ISL_410486	Protein 7a	f65213344e2e68de1cae4feb9c5e07b1	TRUE
EPI_ISL_410531	Membrane protein	1cd6abff79ad3633e17582eb0e576539	TRUE
EPI_ISL_410531	ORF8 protein	3a77ad9207d29beacfbf6f18b0da9e26	TRUE
EPI_ISL_410531	Spike glycoprotein	4c35f09aac2f7be4f3cffd30c6aecac8	TRUE
EPI_ISL_410531	ORF6 protein	90b50e0be9abd893bd32b163d6933f0c	TRUE
EPI_ISL_410531	Nucleoprotein	b100d0849c3e01fc6c75ead0e916ce0f	TRUE
EPI_ISL_410531	Protein non-structural 7b	c7f0179da4ca26456ee905081f485cc8	TRUE
EPI_ISL_410531	Replicase polyprotein 1a	e781b58591b8dbdd15f84dcbdec82105	TRUE
EPI_ISL_410531	ORF3a protein	f5c8b89ceac3f14e456577557df1ef40	TRUE
EPI_ISL_410531	Protein 7a	f65213344e2e68de1cae4feb9c5e07b1	TRUE
EPI_ISL_410532	Membrane protein	1cd6abff79ad3633e17582eb0e576539	TRUE
EPI_ISL_410532	ORF8 protein	3a77ad9207d29beacfbf6f18b0da9e26	TRUE
EPI_ISL_410532	Spike glycoprotein	4c35f09aac2f7be4f3cffd30c6aecac8	TRUE
EPI_ISL_410532	ORF6 protein	90b50e0be9abd893bd32b163d6933f0c	TRUE
EPI_ISL_410532	Nucleoprotein	b100d0849c3e01fc6c75ead0e916ce0f	TRUE
EPI_ISL_410532	Replicase polyprotein 1a	e781b58591b8dbdd15f84dcbdec82105	TRUE
EPI_ISL_410532	ORF3a protein	f5c8b89ceac3f14e456577557df1ef40	TRUE
EPI_ISL_410532	Protein 7a	f65213344e2e68de1cae4feb9c5e07b1	TRUE
EPI_ISL_410535	ORF8 protein	14d0b1a958f970cb18618c9aa65493fa	TRUE
EPI_ISL_410535	Membrane protein	1cd6abff79ad3633e17582eb0e576539	TRUE
EPI_ISL_410535	Nucleoprotein	3a8b7cb9b28624a44ddacb5fa2ef145f	TRUE
EPI_ISL_410535	Spike glycoprotein	4c35f09aac2f7be4f3cffd30c6aecac8	TRUE
EPI_ISL_410535	ORF6 protein	90b50e0be9abd893bd32b163d6933f0c	TRUE
EPI_ISL_410535	Replicase polyprotein 1a	e781b58591b8dbdd15f84dcbdec82105	TRUE
EPI_ISL_410535	ORF3a protein	f5c8b89ceac3f14e456577557df1ef40	TRUE
EPI_ISL_410535	Protein 7a	f65213344e2e68de1cae4feb9c5e07b1	TRUE
EPI_ISL_410536	Membrane protein	1cd6abff79ad3633e17582eb0e576539	TRUE
EPI_ISL_410536	ORF3a protein	1e18a5c533c399f737235bfd7895484c	TRUE
EPI_ISL_410536	ORF8 protein	3a77ad9207d29beacfbf6f18b0da9e26	TRUE
EPI_ISL_410536	Spike glycoprotein	4c35f09aac2f7be4f3cffd30c6aecac8	TRUE
EPI_ISL_410536	ORF6 protein	90b50e0be9abd893bd32b163d6933f0c	TRUE
EPI_ISL_410536	Nucleoprotein	b100d0849c3e01fc6c75ead0e916ce0f	TRUE
EPI_ISL_410536	Replicase polyprotein 1a	e781b58591b8dbdd15f84dcbdec82105	TRUE
EPI_ISL_410536	Protein 7a	f65213344e2e68de1cae4feb9c5e07b1	TRUE
EPI_ISL_410537	ORF8 protein	3a77ad9207d29beacfbf6f18b0da9e26	TRUE
EPI_ISL_410537	Membrane protein	47b78dc015128bf141b8b90efaf87439	TRUE
EPI_ISL_410537	Spike glycoprotein	4c35f09aac2f7be4f3cffd30c6aecac8	TRUE
EPI_ISL_410537	ORF6 protein	90b50e0be9abd893bd32b163d6933f0c	TRUE
EPI_ISL_410537	Nucleoprotein	b100d0849c3e01fc6c75ead0e916ce0f	TRUE
EPI_ISL_410537	Protein non-structural 7b	c7f0179da4ca26456ee905081f485cc8	TRUE
EPI_ISL_410537	Replicase polyprotein 1a	e781b58591b8dbdd15f84dcbdec82105	TRUE
EPI_ISL_410537	ORF3a protein	f5c8b89ceac3f14e456577557df1ef40	TRUE
EPI_ISL_410537	Protein 7a	f65213344e2e68de1cae4feb9c5e07b1	TRUE
EPI_ISL_410538	Spike glycoprotein	0315828ac91915abac89d95496646445	TRUE
EPI_ISL_410538	Nucleoprotein	06f3a6462c572a346badf9c87251c7d5	TRUE
EPI_ISL_410538	Replicase polyprotein 1a	1bbca5be0dfa0c02d7e0ec43596f1c5d	TRUE
EPI_ISL_410538	Membrane protein	2d7c940da1e4ce2451bd5a52f55fab47	TRUE
EPI_ISL_410538	Protein 7a	be43bd7bcf625c23d6f062ff5cc10ece	TRUE
EPI_ISL_410539	Nucleoprotein	1fb23124e4edbb57112b47c332d9fdfc	TRUE
EPI_ISL_410539	Membrane protein	2d7c940da1e4ce2451bd5a52f55fab47	TRUE
EPI_ISL_410539	Replicase polyprotein 1a	ab477a549e9bfcb2b5286fe05d1fb4dc	TRUE
EPI_ISL_410539	Protein 7a	be43bd7bcf625c23d6f062ff5cc10ece	TRUE
EPI_ISL_410539	Spike glycoprotein	ca161bf970c9a4d6b0ca4835dcd32ede	TRUE
EPI_ISL_410540	Membrane protein	2d7c940da1e4ce2451bd5a52f55fab47	TRUE
EPI_ISL_410540	Nucleoprotein	90705951e5fa562a8243a79ac4603a54	TRUE
EPI_ISL_410540	Protein 7a	be43bd7bcf625c23d6f062ff5cc10ece	TRUE
EPI_ISL_410540	Replicase polyprotein 1a	d6b365e99abd0966b856ffab771398e0	TRUE
EPI_ISL_410540	Spike glycoprotein	e64aaea792797c3fc36274e7983469bb	TRUE
EPI_ISL_410541	Nucleoprotein	00056bd5b9c8343b7a54bf6588d1b17d	TRUE
EPI_ISL_410541	Replicase polyprotein 1a	0fabdc380f0ade0c4620673df9bc203e	TRUE
EPI_ISL_410541	Membrane protein	2d7c940da1e4ce2451bd5a52f55fab47	TRUE
EPI_ISL_410541	Protein 7a	be43bd7bcf625c23d6f062ff5cc10ece	TRUE
EPI_ISL_410541	Spike glycoprotein	cde2b8a1be27e820c897a618fa0619e5	TRUE
EPI_ISL_410542	Spike glycoprotein	3cb6323cbbb9bbc46e3a433696d9fe0e	TRUE
EPI_ISL_410542	Protein 7a	6f11e87cd2af577ef7f875bd287fd4b5	TRUE
EPI_ISL_410542	Replicase polyprotein 1a	9b1f81c22192f7a31b79fff651b51232	TRUE
EPI_ISL_410542	Nucleoprotein	a478c4d34fa2c45cb8bb75c3100b2cb1	TRUE
EPI_ISL_410542	Membrane protein	b6585cc965659de3c1afbd5b2f6b5397	TRUE
EPI_ISL_410543	Nucleoprotein	24f6b3eb88df14d3483ea59b65f8e1a0	FALSE
EPI_ISL_410543	Replicase polyprotein 1ab	80169f5314d3d6df9676e9b8cb1391ea	FALSE
EPI_ISL_410543	Spike glycoprotein	90002393b7891089012398a5a02aa3e2	FALSE
EPI_ISL_410543	Replicase polyprotein 1a	f99b8b7efb3e1c0cfe6b4c6fb45797bc	FALSE
EPI_ISL_410544	Protein 7a	3b8b3b3062a75419b69c0183402e714f	FALSE
EPI_ISL_410544	Replicase polyprotein 1ab	507e3d2ad402210551b356ae83accf69	FALSE
EPI_ISL_410544	Nucleoprotein	73bb49b4fb81cfbc27420a015a93af6c	FALSE
EPI_ISL_410544	ORF10 protein	7f9d759bb34b97c043577ed96c6bcbc8	FALSE
EPI_ISL_410544	Replicase polyprotein 1a	8cfafd9df0e2f760c4a0cc6efdd439de	FALSE
EPI_ISL_410544	ORF3a protein	e16d9b50e71d5639fefa7ae1851346aa	FALSE
EPI_ISL_410544	ORF9b protein	e22f9f05951301a38120afec89565e52	FALSE
EPI_ISL_410545	Membrane protein	1cd6abff79ad3633e17582eb0e576539	TRUE
EPI_ISL_410545	ORF3a protein	1e18a5c533c399f737235bfd7895484c	TRUE
EPI_ISL_410545	ORF8 protein	3a77ad9207d29beacfbf6f18b0da9e26	TRUE
EPI_ISL_410545	Spike glycoprotein	4c35f09aac2f7be4f3cffd30c6aecac8	TRUE
EPI_ISL_410545	ORF6 protein	90b50e0be9abd893bd32b163d6933f0c	TRUE
EPI_ISL_410545	Nucleoprotein	b100d0849c3e01fc6c75ead0e916ce0f	TRUE
EPI_ISL_410545	Replicase polyprotein 1a	b7e19a2c66b0a7e8fdc0960d9d4095b5	TRUE
EPI_ISL_410545	Protein 7a	f65213344e2e68de1cae4feb9c5e07b1	TRUE
EPI_ISL_410546	Membrane protein	1cd6abff79ad3633e17582eb0e576539	TRUE
EPI_ISL_410546	ORF3a protein	1e18a5c533c399f737235bfd7895484c	TRUE
EPI_ISL_410546	ORF8 protein	3a77ad9207d29beacfbf6f18b0da9e26	TRUE
EPI_ISL_410546	Spike glycoprotein	4c35f09aac2f7be4f3cffd30c6aecac8	TRUE
EPI_ISL_410546	ORF6 protein	90b50e0be9abd893bd32b163d6933f0c	TRUE
EPI_ISL_410546	Replicase polyprotein 1a	9de58a23db146f9aca743cffcb98b9b8	TRUE
EPI_ISL_410546	Nucleoprotein	b100d0849c3e01fc6c75ead0e916ce0f	TRUE
EPI_ISL_410546	Protein non-structural 7b	c7f0179da4ca26456ee905081f485cc8	TRUE
EPI_ISL_410546	Protein 7a	f65213344e2e68de1cae4feb9c5e07b1	TRUE
EPI_ISL_410713	Membrane protein	1cd6abff79ad3633e17582eb0e576539	TRUE
EPI_ISL_410713	ORF3a protein	1e18a5c533c399f737235bfd7895484c	TRUE
EPI_ISL_410713	ORF8 protein	3a77ad9207d29beacfbf6f18b0da9e26	TRUE
EPI_ISL_410713	Spike glycoprotein	4c35f09aac2f7be4f3cffd30c6aecac8	TRUE
EPI_ISL_410713	ORF6 protein	90b50e0be9abd893bd32b163d6933f0c	TRUE
EPI_ISL_410713	Nucleoprotein	b100d0849c3e01fc6c75ead0e916ce0f	TRUE
EPI_ISL_410713	Protein non-structural 7b	c7f0179da4ca26456ee905081f485cc8	TRUE
EPI_ISL_410713	Replicase polyprotein 1a	e781b58591b8dbdd15f84dcbdec82105	TRUE
EPI_ISL_410713	Protein 7a	f65213344e2e68de1cae4feb9c5e07b1	TRUE
EPI_ISL_410714	Membrane protein	1cd6abff79ad3633e17582eb0e576539	TRUE
EPI_ISL_410714	ORF3a protein	1e18a5c533c399f737235bfd7895484c	TRUE
EPI_ISL_410714	ORF8 protein	3a77ad9207d29beacfbf6f18b0da9e26	TRUE
EPI_ISL_410714	Spike glycoprotein	4c35f09aac2f7be4f3cffd30c6aecac8	TRUE
EPI_ISL_410714	ORF6 protein	90b50e0be9abd893bd32b163d6933f0c	TRUE
EPI_ISL_410714	Nucleoprotein	b100d0849c3e01fc6c75ead0e916ce0f	TRUE
EPI_ISL_410714	Replicase polyprotein 1a	e781b58591b8dbdd15f84dcbdec82105	TRUE
EPI_ISL_410714	Protein 7a	f65213344e2e68de1cae4feb9c5e07b1	TRUE
EPI_ISL_410715	Membrane protein	1cd6abff79ad3633e17582eb0e576539	TRUE
EPI_ISL_410715	ORF3a protein	1e18a5c533c399f737235bfd7895484c	TRUE
EPI_ISL_410715	ORF8 protein	3a77ad9207d29beacfbf6f18b0da9e26	TRUE
EPI_ISL_410715	Spike glycoprotein	4c35f09aac2f7be4f3cffd30c6aecac8	TRUE
EPI_ISL_410715	ORF6 protein	90b50e0be9abd893bd32b163d6933f0c	TRUE
EPI_ISL_410715	Nucleoprotein	b100d0849c3e01fc6c75ead0e916ce0f	TRUE
EPI_ISL_410715	Protein non-structural 7b	c7f0179da4ca26456ee905081f485cc8	TRUE
EPI_ISL_410715	Replicase polyprotein 1a	e781b58591b8dbdd15f84dcbdec82105	TRUE
EPI_ISL_410715	Protein 7a	f65213344e2e68de1cae4feb9c5e07b1	TRUE
EPI_ISL_410716	Membrane protein	1cd6abff79ad3633e17582eb0e576539	TRUE
EPI_ISL_410716	ORF3a protein	1e18a5c533c399f737235bfd7895484c	TRUE
EPI_ISL_410716	ORF8 protein	3a77ad9207d29beacfbf6f18b0da9e26	TRUE
EPI_ISL_410716	Spike glycoprotein	4c35f09aac2f7be4f3cffd30c6aecac8	TRUE
EPI_ISL_410716	ORF6 protein	90b50e0be9abd893bd32b163d6933f0c	TRUE
EPI_ISL_410716	Nucleoprotein	b100d0849c3e01fc6c75ead0e916ce0f	TRUE
EPI_ISL_410716	Replicase polyprotein 1a	e781b58591b8dbdd15f84dcbdec82105	TRUE
EPI_ISL_410716	Protein 7a	f65213344e2e68de1cae4feb9c5e07b1	TRUE
EPI_ISL_410717	ORF8 protein	14d0b1a958f970cb18618c9aa65493fa	TRUE
EPI_ISL_410717	Membrane protein	1cd6abff79ad3633e17582eb0e576539	TRUE
EPI_ISL_410717	Nucleoprotein	3a8b7cb9b28624a44ddacb5fa2ef145f	TRUE
EPI_ISL_410717	Spike glycoprotein	4c35f09aac2f7be4f3cffd30c6aecac8	TRUE
EPI_ISL_410717	ORF6 protein	90b50e0be9abd893bd32b163d6933f0c	TRUE
EPI_ISL_410717	Protein non-structural 7b	c7f0179da4ca26456ee905081f485cc8	TRUE
EPI_ISL_410717	Replicase polyprotein 1a	e781b58591b8dbdd15f84dcbdec82105	TRUE
EPI_ISL_410717	ORF3a protein	f5c8b89ceac3f14e456577557df1ef40	TRUE
EPI_ISL_410717	Protein 7a	f65213344e2e68de1cae4feb9c5e07b1	TRUE
EPI_ISL_410718	ORF8 protein	14d0b1a958f970cb18618c9aa65493fa	TRUE
EPI_ISL_410718	Membrane protein	1cd6abff79ad3633e17582eb0e576539	TRUE
EPI_ISL_410718	Nucleoprotein	3a8b7cb9b28624a44ddacb5fa2ef145f	TRUE
EPI_ISL_410718	Spike glycoprotein	4c35f09aac2f7be4f3cffd30c6aecac8	TRUE
EPI_ISL_410718	ORF6 protein	90b50e0be9abd893bd32b163d6933f0c	TRUE
EPI_ISL_410718	Replicase polyprotein 1a	e781b58591b8dbdd15f84dcbdec82105	TRUE
EPI_ISL_410718	ORF3a protein	f5c8b89ceac3f14e456577557df1ef40	TRUE
EPI_ISL_410718	Protein 7a	f65213344e2e68de1cae4feb9c5e07b1	TRUE
EPI_ISL_410719	Membrane protein	1cd6abff79ad3633e17582eb0e576539	TRUE
EPI_ISL_410719	ORF8 protein	3a77ad9207d29beacfbf6f18b0da9e26	TRUE
EPI_ISL_410719	Spike glycoprotein	4c35f09aac2f7be4f3cffd30c6aecac8	TRUE
EPI_ISL_410719	ORF6 protein	90b50e0be9abd893bd32b163d6933f0c	TRUE
EPI_ISL_410719	Nucleoprotein	b100d0849c3e01fc6c75ead0e916ce0f	TRUE
EPI_ISL_410719	Protein non-structural 7b	c7f0179da4ca26456ee905081f485cc8	TRUE
EPI_ISL_410719	Replicase polyprotein 1a	e781b58591b8dbdd15f84dcbdec82105	TRUE
EPI_ISL_410719	ORF3a protein	f5c8b89ceac3f14e456577557df1ef40	TRUE
EPI_ISL_410719	Protein 7a	f65213344e2e68de1cae4feb9c5e07b1	TRUE
EPI_ISL_410720	Membrane protein	1cd6abff79ad3633e17582eb0e576539	TRUE
EPI_ISL_410720	ORF3a protein	1e18a5c533c399f737235bfd7895484c	TRUE
EPI_ISL_410720	ORF8 protein	3a77ad9207d29beacfbf6f18b0da9e26	TRUE
EPI_ISL_410720	Spike glycoprotein	608494e7971a31c382d1bad69fa09626	TRUE
EPI_ISL_410720	ORF6 protein	90b50e0be9abd893bd32b163d6933f0c	TRUE
EPI_ISL_410720	Nucleoprotein	b100d0849c3e01fc6c75ead0e916ce0f	TRUE
EPI_ISL_410720	Protein non-structural 7b	c7f0179da4ca26456ee905081f485cc8	TRUE
EPI_ISL_410720	Replicase polyprotein 1a	e781b58591b8dbdd15f84dcbdec82105	TRUE
EPI_ISL_410720	Protein 7a	f65213344e2e68de1cae4feb9c5e07b1	TRUE
EPI_ISL_410721	Membrane protein	02d85eca3c15878df1eaf0fc14c1266f	TRUE
EPI_ISL_410721	Replicase polyprotein 1ab	3118b4200354af722e468a0bbb1e22b6	TRUE
EPI_ISL_410721	Spike glycoprotein	4e1cf196b3ae66b89813c3a66456aab9	TRUE
EPI_ISL_410721	Nucleoprotein	73bb49b4fb81cfbc27420a015a93af6c	TRUE
EPI_ISL_410721	Protein 7a	d00f1d209c1749ed9ccbdd48a23a7120	TRUE
EPI_ISL_410721	Replicase polyprotein 1a	e6b658181faa2d72f1cc34c96be4961a	TRUE
EPI_ISL_410984	Membrane protein	1cd6abff79ad3633e17582eb0e576539	TRUE
EPI_ISL_410984	ORF8 protein	3a77ad9207d29beacfbf6f18b0da9e26	TRUE
EPI_ISL_410984	Spike glycoprotein	4c35f09aac2f7be4f3cffd30c6aecac8	TRUE
EPI_ISL_410984	ORF6 protein	90b50e0be9abd893bd32b163d6933f0c	TRUE
EPI_ISL_410984	Nucleoprotein	b100d0849c3e01fc6c75ead0e916ce0f	TRUE
EPI_ISL_410984	Replicase polyprotein 1a	e8e1e00faab7bf4f5dd7e4036441c644	TRUE
EPI_ISL_410984	ORF3a protein	f5c8b89ceac3f14e456577557df1ef40	TRUE
EPI_ISL_410984	Protein 7a	f65213344e2e68de1cae4feb9c5e07b1	TRUE
EPI_ISL_411060	ORF8 protein	14d0b1a958f970cb18618c9aa65493fa	TRUE
EPI_ISL_411060	Membrane protein	1cd6abff79ad3633e17582eb0e576539	TRUE
EPI_ISL_411060	Spike glycoprotein	4c35f09aac2f7be4f3cffd30c6aecac8	TRUE
EPI_ISL_411060	ORF6 protein	90b50e0be9abd893bd32b163d6933f0c	TRUE
EPI_ISL_411060	Nucleoprotein	b100d0849c3e01fc6c75ead0e916ce0f	TRUE
EPI_ISL_411060	Protein non-structural 7b	c7f0179da4ca26456ee905081f485cc8	TRUE
EPI_ISL_411060	Replicase polyprotein 1a	e781b58591b8dbdd15f84dcbdec82105	TRUE
EPI_ISL_411060	ORF3a protein	f5c8b89ceac3f14e456577557df1ef40	TRUE
EPI_ISL_411060	Protein 7a	f65213344e2e68de1cae4feb9c5e07b1	TRUE
EPI_ISL_411066	Membrane protein	1cd6abff79ad3633e17582eb0e576539	TRUE
EPI_ISL_411066	ORF8 protein	3a77ad9207d29beacfbf6f18b0da9e26	TRUE
EPI_ISL_411066	Spike glycoprotein	4c35f09aac2f7be4f3cffd30c6aecac8	TRUE
EPI_ISL_411066	ORF6 protein	90b50e0be9abd893bd32b163d6933f0c	TRUE
EPI_ISL_411066	Nucleoprotein	b100d0849c3e01fc6c75ead0e916ce0f	TRUE
EPI_ISL_411066	Protein non-structural 7b	c7f0179da4ca26456ee905081f485cc8	TRUE
EPI_ISL_411066	Replicase polyprotein 1a	e781b58591b8dbdd15f84dcbdec82105	TRUE
EPI_ISL_411066	ORF3a protein	f5c8b89ceac3f14e456577557df1ef40	TRUE
EPI_ISL_411066	Protein 7a	f65213344e2e68de1cae4feb9c5e07b1	TRUE
EPI_ISL_411218	Membrane protein	1cd6abff79ad3633e17582eb0e576539	TRUE
EPI_ISL_411218	ORF8 protein	3a77ad9207d29beacfbf6f18b0da9e26	TRUE
EPI_ISL_411218	Spike glycoprotein	4c35f09aac2f7be4f3cffd30c6aecac8	TRUE
EPI_ISL_411218	ORF6 protein	90b50e0be9abd893bd32b163d6933f0c	TRUE
EPI_ISL_411218	Nucleoprotein	b100d0849c3e01fc6c75ead0e916ce0f	TRUE
EPI_ISL_411218	Replicase polyprotein 1a	e8e1e00faab7bf4f5dd7e4036441c644	TRUE
EPI_ISL_411218	ORF3a protein	f5c8b89ceac3f14e456577557df1ef40	TRUE
EPI_ISL_411218	Protein 7a	f65213344e2e68de1cae4feb9c5e07b1	TRUE
EPI_ISL_411219	Membrane protein	1cd6abff79ad3633e17582eb0e576539	TRUE
EPI_ISL_411219	ORF3a protein	1e18a5c533c399f737235bfd7895484c	TRUE
EPI_ISL_411219	ORF8 protein	3a77ad9207d29beacfbf6f18b0da9e26	TRUE
EPI_ISL_411219	Spike glycoprotein	608494e7971a31c382d1bad69fa09626	TRUE
EPI_ISL_411219	ORF6 protein	90b50e0be9abd893bd32b163d6933f0c	TRUE
EPI_ISL_411219	Nucleoprotein	b100d0849c3e01fc6c75ead0e916ce0f	TRUE
EPI_ISL_411219	Replicase polyprotein 1a	e781b58591b8dbdd15f84dcbdec82105	TRUE
EPI_ISL_411219	Protein 7a	f65213344e2e68de1cae4feb9c5e07b1	TRUE
EPI_ISL_411220	Membrane protein	1cd6abff79ad3633e17582eb0e576539	TRUE
EPI_ISL_411220	ORF3a protein	1e18a5c533c399f737235bfd7895484c	TRUE
EPI_ISL_411220	ORF8 protein	3a77ad9207d29beacfbf6f18b0da9e26	TRUE
EPI_ISL_411220	Spike glycoprotein	608494e7971a31c382d1bad69fa09626	TRUE
EPI_ISL_411220	ORF6 protein	90b50e0be9abd893bd32b163d6933f0c	TRUE
EPI_ISL_411220	Nucleoprotein	b100d0849c3e01fc6c75ead0e916ce0f	TRUE
EPI_ISL_411220	Replicase polyprotein 1a	e781b58591b8dbdd15f84dcbdec82105	TRUE
EPI_ISL_411220	Protein 7a	f65213344e2e68de1cae4feb9c5e07b1	TRUE
EPI_ISL_411902	Membrane protein	1cd6abff79ad3633e17582eb0e576539	TRUE
EPI_ISL_411902	ORF8 protein	3a77ad9207d29beacfbf6f18b0da9e26	TRUE
EPI_ISL_411902	Spike glycoprotein	4c35f09aac2f7be4f3cffd30c6aecac8	TRUE
EPI_ISL_411902	ORF3a protein	73a7a61e2f48ea4712b2e5197611f637	TRUE
EPI_ISL_411902	ORF6 protein	90b50e0be9abd893bd32b163d6933f0c	TRUE
EPI_ISL_411902	Nucleoprotein	b100d0849c3e01fc6c75ead0e916ce0f	TRUE
EPI_ISL_411902	Replicase polyprotein 1a	e781b58591b8dbdd15f84dcbdec82105	TRUE
EPI_ISL_411902	Protein 7a	f65213344e2e68de1cae4feb9c5e07b1	TRUE
EPI_ISL_411915	Membrane protein	1cd6abff79ad3633e17582eb0e576539	TRUE
EPI_ISL_411915	ORF8 protein	3a77ad9207d29beacfbf6f18b0da9e26	TRUE
EPI_ISL_411915	Spike glycoprotein	4c35f09aac2f7be4f3cffd30c6aecac8	TRUE
EPI_ISL_411915	ORF6 protein	90b50e0be9abd893bd32b163d6933f0c	TRUE
EPI_ISL_411915	Nucleoprotein	b100d0849c3e01fc6c75ead0e916ce0f	TRUE
EPI_ISL_411915	Protein non-structural 7b	c7f0179da4ca26456ee905081f485cc8	TRUE
EPI_ISL_411915	Replicase polyprotein 1a	e781b58591b8dbdd15f84dcbdec82105	TRUE
EPI_ISL_411915	ORF3a protein	f5c8b89ceac3f14e456577557df1ef40	TRUE
EPI_ISL_411915	Protein 7a	f65213344e2e68de1cae4feb9c5e07b1	TRUE
EPI_ISL_411926	ORF8 protein	14d0b1a958f970cb18618c9aa65493fa	TRUE
EPI_ISL_411926	Membrane protein	1cd6abff79ad3633e17582eb0e576539	TRUE
EPI_ISL_411926	Spike glycoprotein	4c35f09aac2f7be4f3cffd30c6aecac8	TRUE
EPI_ISL_411926	ORF6 protein	90b50e0be9abd893bd32b163d6933f0c	TRUE
EPI_ISL_411926	Nucleoprotein	b100d0849c3e01fc6c75ead0e916ce0f	TRUE
EPI_ISL_411926	Protein non-structural 7b	c7f0179da4ca26456ee905081f485cc8	TRUE
EPI_ISL_411926	Replicase polyprotein 1a	e781b58591b8dbdd15f84dcbdec82105	TRUE
EPI_ISL_411926	ORF3a protein	f5c8b89ceac3f14e456577557df1ef40	TRUE
EPI_ISL_411926	Protein 7a	f65213344e2e68de1cae4feb9c5e07b1	TRUE
EPI_ISL_411927	Membrane protein	1cd6abff79ad3633e17582eb0e576539	TRUE
EPI_ISL_411927	ORF8 protein	3a77ad9207d29beacfbf6f18b0da9e26	TRUE
EPI_ISL_411927	Spike glycoprotein	4c35f09aac2f7be4f3cffd30c6aecac8	TRUE
EPI_ISL_411927	ORF6 protein	90b50e0be9abd893bd32b163d6933f0c	TRUE
EPI_ISL_411927	Nucleoprotein	b100d0849c3e01fc6c75ead0e916ce0f	TRUE
EPI_ISL_411927	Replicase polyprotein 1a	e781b58591b8dbdd15f84dcbdec82105	TRUE
EPI_ISL_411927	ORF3a protein	f5c8b89ceac3f14e456577557df1ef40	TRUE
EPI_ISL_411927	Protein 7a	f65213344e2e68de1cae4feb9c5e07b1	TRUE
EPI_ISL_411929	Membrane protein	1cd6abff79ad3633e17582eb0e576539	TRUE
EPI_ISL_411929	ORF8 protein	3a77ad9207d29beacfbf6f18b0da9e26	TRUE
EPI_ISL_411929	Replicase polyprotein 1a	50190553d413901171bdcd07af7c1fed	TRUE
EPI_ISL_411929	ORF6 protein	90b50e0be9abd893bd32b163d6933f0c	TRUE
EPI_ISL_411929	Nucleoprotein	b100d0849c3e01fc6c75ead0e916ce0f	TRUE
EPI_ISL_411929	Protein non-structural 7b	c7f0179da4ca26456ee905081f485cc8	TRUE
EPI_ISL_411929	ORF3a protein	d42abb393c7f6c9289a265cd9a8f829c	TRUE
EPI_ISL_411929	Spike glycoprotein	e81ca0e4d617ebcbb30b920b7adf7913	TRUE
EPI_ISL_411929	Protein 7a	f65213344e2e68de1cae4feb9c5e07b1	TRUE
EPI_ISL_411950	ORF3a protein	068395f683b51e244ddb49057f20f67b	TRUE
EPI_ISL_411950	Membrane protein	1cd6abff79ad3633e17582eb0e576539	TRUE
EPI_ISL_411950	ORF8 protein	3a77ad9207d29beacfbf6f18b0da9e26	TRUE
EPI_ISL_411950	Spike glycoprotein	4c35f09aac2f7be4f3cffd30c6aecac8	TRUE
EPI_ISL_411950	ORF6 protein	90b50e0be9abd893bd32b163d6933f0c	TRUE
EPI_ISL_411950	Nucleoprotein	b100d0849c3e01fc6c75ead0e916ce0f	TRUE
EPI_ISL_411950	Protein non-structural 7b	c7f0179da4ca26456ee905081f485cc8	TRUE
EPI_ISL_411950	Replicase polyprotein 1a	cfd0d614bff9534043ea470cc5e5fe56	TRUE
EPI_ISL_411950	Protein 7a	f65213344e2e68de1cae4feb9c5e07b1	TRUE
EPI_ISL_411951	Membrane protein	1cd6abff79ad3633e17582eb0e576539	TRUE
EPI_ISL_411951	ORF3a protein	1e18a5c533c399f737235bfd7895484c	TRUE
EPI_ISL_411951	ORF8 protein	3a77ad9207d29beacfbf6f18b0da9e26	TRUE
EPI_ISL_411951	ORF6 protein	90b50e0be9abd893bd32b163d6933f0c	TRUE
EPI_ISL_411951	Replicase polyprotein 1a	a9d635f3b7dc335039e619059a48d680	TRUE
EPI_ISL_411951	Nucleoprotein	b100d0849c3e01fc6c75ead0e916ce0f	TRUE
EPI_ISL_411951	Spike glycoprotein	bdd5e6c8d674b18a4e752267db989508	TRUE
EPI_ISL_411951	Protein non-structural 7b	c7f0179da4ca26456ee905081f485cc8	TRUE
EPI_ISL_411951	Protein 7a	f65213344e2e68de1cae4feb9c5e07b1	TRUE
EPI_ISL_411952	Membrane protein	1cd6abff79ad3633e17582eb0e576539	TRUE
EPI_ISL_411952	ORF8 protein	3a77ad9207d29beacfbf6f18b0da9e26	TRUE
EPI_ISL_411952	Replicase polyprotein 1a	494507d4e38bcff58adc04a1fc899bc5	TRUE
EPI_ISL_411952	ORF6 protein	90b50e0be9abd893bd32b163d6933f0c	TRUE
EPI_ISL_411952	Nucleoprotein	b100d0849c3e01fc6c75ead0e916ce0f	TRUE
EPI_ISL_411952	ORF3a protein	f5c8b89ceac3f14e456577557df1ef40	TRUE
EPI_ISL_411952	Protein 7a	f65213344e2e68de1cae4feb9c5e07b1	TRUE
EPI_ISL_411952	Spike glycoprotein	fbf36e48f28aadb985d783b68a6165eb	TRUE
EPI_ISL_411953	Membrane protein	1cd6abff79ad3633e17582eb0e576539	TRUE
EPI_ISL_411953	ORF8 protein	3a77ad9207d29beacfbf6f18b0da9e26	TRUE
EPI_ISL_411953	Spike glycoprotein	4c35f09aac2f7be4f3cffd30c6aecac8	TRUE
EPI_ISL_411953	ORF6 protein	90b50e0be9abd893bd32b163d6933f0c	TRUE
EPI_ISL_411953	Nucleoprotein	b100d0849c3e01fc6c75ead0e916ce0f	TRUE
EPI_ISL_411953	Protein non-structural 7b	c7f0179da4ca26456ee905081f485cc8	TRUE
EPI_ISL_411953	Replicase polyprotein 1a	e781b58591b8dbdd15f84dcbdec82105	TRUE
EPI_ISL_411953	ORF3a protein	f5c8b89ceac3f14e456577557df1ef40	TRUE
EPI_ISL_411953	Protein 7a	f65213344e2e68de1cae4feb9c5e07b1	TRUE
EPI_ISL_411954	ORF8 protein	14d0b1a958f970cb18618c9aa65493fa	TRUE
EPI_ISL_411954	Membrane protein	1cd6abff79ad3633e17582eb0e576539	TRUE
EPI_ISL_411954	Nucleoprotein	3a8b7cb9b28624a44ddacb5fa2ef145f	TRUE
EPI_ISL_411954	Spike glycoprotein	4c35f09aac2f7be4f3cffd30c6aecac8	TRUE
EPI_ISL_411954	ORF6 protein	90b50e0be9abd893bd32b163d6933f0c	TRUE
EPI_ISL_411954	Protein non-structural 7b	c7f0179da4ca26456ee905081f485cc8	TRUE
EPI_ISL_411954	Replicase polyprotein 1a	e781b58591b8dbdd15f84dcbdec82105	TRUE
EPI_ISL_411954	ORF3a protein	f5c8b89ceac3f14e456577557df1ef40	TRUE
EPI_ISL_411954	Protein 7a	f65213344e2e68de1cae4feb9c5e07b1	TRUE
EPI_ISL_411955	Membrane protein	1cd6abff79ad3633e17582eb0e576539	TRUE
EPI_ISL_411955	ORF8 protein	3a77ad9207d29beacfbf6f18b0da9e26	TRUE
EPI_ISL_411955	Spike glycoprotein	4c35f09aac2f7be4f3cffd30c6aecac8	TRUE
EPI_ISL_411955	ORF6 protein	90b50e0be9abd893bd32b163d6933f0c	TRUE
EPI_ISL_411955	Nucleoprotein	b100d0849c3e01fc6c75ead0e916ce0f	TRUE
EPI_ISL_411955	Protein non-structural 7b	c7f0179da4ca26456ee905081f485cc8	TRUE
EPI_ISL_411955	Replicase polyprotein 1a	e781b58591b8dbdd15f84dcbdec82105	TRUE
EPI_ISL_411955	ORF3a protein	f5c8b89ceac3f14e456577557df1ef40	TRUE
EPI_ISL_411955	Protein 7a	f65213344e2e68de1cae4feb9c5e07b1	TRUE
EPI_ISL_411956	Membrane protein	1cd6abff79ad3633e17582eb0e576539	TRUE
EPI_ISL_411956	Spike glycoprotein	4c35f09aac2f7be4f3cffd30c6aecac8	TRUE
EPI_ISL_411956	ORF6 protein	90b50e0be9abd893bd32b163d6933f0c	TRUE
EPI_ISL_411956	ORF8 protein	a534872bfc168530c6f21c2c41e7b457	TRUE
EPI_ISL_411956	Nucleoprotein	b100d0849c3e01fc6c75ead0e916ce0f	TRUE
EPI_ISL_411956	Protein non-structural 7b	c7f0179da4ca26456ee905081f485cc8	TRUE
EPI_ISL_411956	Replicase polyprotein 1a	e781b58591b8dbdd15f84dcbdec82105	TRUE
EPI_ISL_411956	ORF3a protein	f5c8b89ceac3f14e456577557df1ef40	TRUE
EPI_ISL_411956	Protein 7a	f65213344e2e68de1cae4feb9c5e07b1	TRUE
EPI_ISL_411957	Membrane protein	1cd6abff79ad3633e17582eb0e576539	TRUE
EPI_ISL_411957	ORF8 protein	3a77ad9207d29beacfbf6f18b0da9e26	TRUE
EPI_ISL_411957	Spike glycoprotein	4c35f09aac2f7be4f3cffd30c6aecac8	TRUE
EPI_ISL_411957	ORF6 protein	90b50e0be9abd893bd32b163d6933f0c	TRUE
EPI_ISL_411957	Nucleoprotein	b100d0849c3e01fc6c75ead0e916ce0f	TRUE
EPI_ISL_411957	Protein non-structural 7b	c7f0179da4ca26456ee905081f485cc8	TRUE
EPI_ISL_411957	Replicase polyprotein 1a	e781b58591b8dbdd15f84dcbdec82105	TRUE
EPI_ISL_411957	ORF3a protein	f5c8b89ceac3f14e456577557df1ef40	TRUE
EPI_ISL_411957	Protein 7a	f65213344e2e68de1cae4feb9c5e07b1	TRUE
EPI_ISL_412026	Membrane protein	1cd6abff79ad3633e17582eb0e576539	TRUE
EPI_ISL_412026	ORF8 protein	3a77ad9207d29beacfbf6f18b0da9e26	TRUE
EPI_ISL_412026	Spike glycoprotein	4c35f09aac2f7be4f3cffd30c6aecac8	TRUE
EPI_ISL_412026	ORF6 protein	90b50e0be9abd893bd32b163d6933f0c	TRUE
EPI_ISL_412026	Nucleoprotein	b100d0849c3e01fc6c75ead0e916ce0f	TRUE
EPI_ISL_412026	Protein non-structural 7b	c7f0179da4ca26456ee905081f485cc8	TRUE
EPI_ISL_412026	Replicase polyprotein 1a	e781b58591b8dbdd15f84dcbdec82105	TRUE
EPI_ISL_412026	ORF3a protein	f5c8b89ceac3f14e456577557df1ef40	TRUE
EPI_ISL_412026	Protein 7a	f65213344e2e68de1cae4feb9c5e07b1	TRUE
EPI_ISL_412028	Membrane protein	1cd6abff79ad3633e17582eb0e576539	TRUE
EPI_ISL_412028	ORF6 protein	90b50e0be9abd893bd32b163d6933f0c	TRUE
EPI_ISL_412028	Nucleoprotein	b100d0849c3e01fc6c75ead0e916ce0f	TRUE
EPI_ISL_412028	Spike glycoprotein	b4d1d5b4e65bcac1e59fc9c0dcb94062	TRUE
EPI_ISL_412028	ORF8 protein	c53d7215c51c2f3bfaf8a8c8a8edffa4	TRUE
EPI_ISL_412028	Replicase polyprotein 1a	e781b58591b8dbdd15f84dcbdec82105	TRUE
EPI_ISL_412028	ORF3a protein	f5c8b89ceac3f14e456577557df1ef40	TRUE
EPI_ISL_412028	Protein 7a	f65213344e2e68de1cae4feb9c5e07b1	TRUE
EPI_ISL_412029	Membrane protein	1cd6abff79ad3633e17582eb0e576539	TRUE
EPI_ISL_412029	ORF3a protein	1e18a5c533c399f737235bfd7895484c	TRUE
EPI_ISL_412029	ORF8 protein	3a77ad9207d29beacfbf6f18b0da9e26	TRUE
EPI_ISL_412029	Spike glycoprotein	4c35f09aac2f7be4f3cffd30c6aecac8	TRUE
EPI_ISL_412029	ORF6 protein	90b50e0be9abd893bd32b163d6933f0c	TRUE
EPI_ISL_412029	Nucleoprotein	b100d0849c3e01fc6c75ead0e916ce0f	TRUE
EPI_ISL_412029	Replicase polyprotein 1a	e781b58591b8dbdd15f84dcbdec82105	TRUE
EPI_ISL_412029	Protein 7a	f65213344e2e68de1cae4feb9c5e07b1	TRUE
EPI_ISL_412030	Membrane protein	1cd6abff79ad3633e17582eb0e576539	TRUE
EPI_ISL_412030	ORF8 protein	3a77ad9207d29beacfbf6f18b0da9e26	TRUE
EPI_ISL_412030	Spike glycoprotein	4c35f09aac2f7be4f3cffd30c6aecac8	TRUE
EPI_ISL_412030	ORF6 protein	90b50e0be9abd893bd32b163d6933f0c	TRUE
EPI_ISL_412030	Replicase polyprotein 1a	9de58a23db146f9aca743cffcb98b9b8	TRUE
EPI_ISL_412030	Nucleoprotein	b100d0849c3e01fc6c75ead0e916ce0f	TRUE
EPI_ISL_412030	Protein non-structural 7b	c7f0179da4ca26456ee905081f485cc8	TRUE
EPI_ISL_412030	ORF3a protein	f5c8b89ceac3f14e456577557df1ef40	TRUE
EPI_ISL_412030	Protein 7a	f65213344e2e68de1cae4feb9c5e07b1	TRUE
EPI_ISL_412116	Membrane protein	1cd6abff79ad3633e17582eb0e576539	TRUE
EPI_ISL_412116	ORF3a protein	1e18a5c533c399f737235bfd7895484c	TRUE
EPI_ISL_412116	ORF8 protein	3a77ad9207d29beacfbf6f18b0da9e26	TRUE
EPI_ISL_412116	Spike glycoprotein	4c35f09aac2f7be4f3cffd30c6aecac8	TRUE
EPI_ISL_412116	Replicase polyprotein 1a	75088c113bd00e284380c0e2b41f22b2	TRUE
EPI_ISL_412116	ORF6 protein	90b50e0be9abd893bd32b163d6933f0c	TRUE
EPI_ISL_412116	Nucleoprotein	b100d0849c3e01fc6c75ead0e916ce0f	TRUE
EPI_ISL_412116	Protein non-structural 7b	c7f0179da4ca26456ee905081f485cc8	TRUE
EPI_ISL_412116	Protein 7a	f65213344e2e68de1cae4feb9c5e07b1	TRUE
EPI_ISL_412459	Membrane protein	1cd6abff79ad3633e17582eb0e576539	TRUE
EPI_ISL_412459	Spike glycoprotein	4c35f09aac2f7be4f3cffd30c6aecac8	TRUE
EPI_ISL_412459	ORF6 protein	90b50e0be9abd893bd32b163d6933f0c	TRUE
EPI_ISL_412459	Nucleoprotein	b100d0849c3e01fc6c75ead0e916ce0f	TRUE
EPI_ISL_412459	Replicase polyprotein 1a	e781b58591b8dbdd15f84dcbdec82105	TRUE
EPI_ISL_412459	ORF3a protein	f5c8b89ceac3f14e456577557df1ef40	TRUE
EPI_ISL_412459	Protein 7a	f65213344e2e68de1cae4feb9c5e07b1	TRUE
EPI_ISL_412862	Membrane protein	1cd6abff79ad3633e17582eb0e576539	TRUE
EPI_ISL_412862	ORF8 protein	3a77ad9207d29beacfbf6f18b0da9e26	TRUE
EPI_ISL_412862	Spike glycoprotein	4c35f09aac2f7be4f3cffd30c6aecac8	TRUE
EPI_ISL_412862	ORF6 protein	90b50e0be9abd893bd32b163d6933f0c	TRUE
EPI_ISL_412862	Nucleoprotein	b100d0849c3e01fc6c75ead0e916ce0f	TRUE
EPI_ISL_412862	Replicase polyprotein 1a	f2cead0bec2e21e7a10b63315fb1c4ba	TRUE
EPI_ISL_412862	ORF3a protein	f5c8b89ceac3f14e456577557df1ef40	TRUE
EPI_ISL_412862	Protein 7a	f65213344e2e68de1cae4feb9c5e07b1	TRUE
EPI_ISL_412869	ORF8 protein	14d0b1a958f970cb18618c9aa65493fa	TRUE
EPI_ISL_412869	Membrane protein	1cd6abff79ad3633e17582eb0e576539	TRUE
EPI_ISL_412869	Spike glycoprotein	4c35f09aac2f7be4f3cffd30c6aecac8	TRUE
EPI_ISL_412869	Replicase polyprotein 1a	7b5065cee5469432e501c9aac689fe4e	TRUE
EPI_ISL_412869	ORF6 protein	90b50e0be9abd893bd32b163d6933f0c	TRUE
EPI_ISL_412869	ORF3a protein	9f5f8ef0867f1313f1e8d59466544edc	TRUE
EPI_ISL_412869	Nucleoprotein	b100d0849c3e01fc6c75ead0e916ce0f	TRUE
EPI_ISL_412869	Protein non-structural 7b	c7f0179da4ca26456ee905081f485cc8	TRUE
EPI_ISL_412869	Protein 7a	f65213344e2e68de1cae4feb9c5e07b1	TRUE
EPI_ISL_412870	ORF8 protein	14d0b1a958f970cb18618c9aa65493fa	TRUE
EPI_ISL_412870	Membrane protein	1cd6abff79ad3633e17582eb0e576539	TRUE
EPI_ISL_412870	Spike glycoprotein	4c35f09aac2f7be4f3cffd30c6aecac8	TRUE
EPI_ISL_412870	ORF6 protein	90b50e0be9abd893bd32b163d6933f0c	TRUE
EPI_ISL_412870	Nucleoprotein	b100d0849c3e01fc6c75ead0e916ce0f	TRUE
EPI_ISL_412870	Protein non-structural 7b	c7f0179da4ca26456ee905081f485cc8	TRUE
EPI_ISL_412870	Replicase polyprotein 1a	f1064e4c3c567d7f01a425ff4317d6fa	TRUE
EPI_ISL_412870	ORF3a protein	f5c8b89ceac3f14e456577557df1ef40	TRUE
EPI_ISL_412870	Protein 7a	f65213344e2e68de1cae4feb9c5e07b1	TRUE
EPI_ISL_412871	ORF8 protein	14d0b1a958f970cb18618c9aa65493fa	TRUE
EPI_ISL_412871	Membrane protein	1cd6abff79ad3633e17582eb0e576539	TRUE
EPI_ISL_412871	Spike glycoprotein	4c35f09aac2f7be4f3cffd30c6aecac8	TRUE
EPI_ISL_412871	ORF6 protein	90b50e0be9abd893bd32b163d6933f0c	TRUE
EPI_ISL_412871	Nucleoprotein	b100d0849c3e01fc6c75ead0e916ce0f	TRUE
EPI_ISL_412871	Replicase polyprotein 1a	d4f176bd247902718713902315db3fe8	TRUE
EPI_ISL_412871	ORF3a protein	f5c8b89ceac3f14e456577557df1ef40	TRUE
EPI_ISL_412871	Protein 7a	f65213344e2e68de1cae4feb9c5e07b1	TRUE
EPI_ISL_412872	Membrane protein	1cd6abff79ad3633e17582eb0e576539	TRUE
EPI_ISL_412872	ORF8 protein	3a77ad9207d29beacfbf6f18b0da9e26	TRUE
EPI_ISL_412872	Spike glycoprotein	4c35f09aac2f7be4f3cffd30c6aecac8	TRUE
EPI_ISL_412872	ORF6 protein	90b50e0be9abd893bd32b163d6933f0c	TRUE
EPI_ISL_412872	Nucleoprotein	b100d0849c3e01fc6c75ead0e916ce0f	TRUE
EPI_ISL_412872	Replicase polyprotein 1a	e781b58591b8dbdd15f84dcbdec82105	TRUE
EPI_ISL_412872	ORF3a protein	f5c8b89ceac3f14e456577557df1ef40	TRUE
EPI_ISL_412872	Protein 7a	f65213344e2e68de1cae4feb9c5e07b1	TRUE
EPI_ISL_412873	ORF8 protein	14d0b1a958f970cb18618c9aa65493fa	TRUE
EPI_ISL_412873	Membrane protein	1cd6abff79ad3633e17582eb0e576539	TRUE
EPI_ISL_412873	Spike glycoprotein	4c35f09aac2f7be4f3cffd30c6aecac8	TRUE
EPI_ISL_412873	ORF6 protein	90b50e0be9abd893bd32b163d6933f0c	TRUE
EPI_ISL_412873	Replicase polyprotein 1a	aa9973b81126aa805e26e2e9833429f1	TRUE
EPI_ISL_412873	Nucleoprotein	b100d0849c3e01fc6c75ead0e916ce0f	TRUE
EPI_ISL_412873	Protein non-structural 7b	c7f0179da4ca26456ee905081f485cc8	TRUE
EPI_ISL_412873	ORF3a protein	f5c8b89ceac3f14e456577557df1ef40	TRUE
EPI_ISL_412873	Protein 7a	f65213344e2e68de1cae4feb9c5e07b1	TRUE
EPI_ISL_412898	Membrane protein	1cd6abff79ad3633e17582eb0e576539	TRUE
EPI_ISL_412898	ORF8 protein	3a77ad9207d29beacfbf6f18b0da9e26	TRUE
EPI_ISL_412898	Spike glycoprotein	4c35f09aac2f7be4f3cffd30c6aecac8	TRUE
EPI_ISL_412898	ORF6 protein	90b50e0be9abd893bd32b163d6933f0c	TRUE
EPI_ISL_412898	Nucleoprotein	b100d0849c3e01fc6c75ead0e916ce0f	TRUE
EPI_ISL_412898	Replicase polyprotein 1a	e781b58591b8dbdd15f84dcbdec82105	TRUE
EPI_ISL_412898	ORF3a protein	f5c8b89ceac3f14e456577557df1ef40	TRUE
EPI_ISL_412898	Protein 7a	f65213344e2e68de1cae4feb9c5e07b1	TRUE
EPI_ISL_412899	Membrane protein	1cd6abff79ad3633e17582eb0e576539	TRUE
EPI_ISL_412899	ORF8 protein	3a77ad9207d29beacfbf6f18b0da9e26	TRUE
EPI_ISL_412899	Spike glycoprotein	4c35f09aac2f7be4f3cffd30c6aecac8	TRUE
EPI_ISL_412899	ORF6 protein	90b50e0be9abd893bd32b163d6933f0c	TRUE
EPI_ISL_412899	Nucleoprotein	b100d0849c3e01fc6c75ead0e916ce0f	TRUE
EPI_ISL_412899	Protein non-structural 7b	c7f0179da4ca26456ee905081f485cc8	TRUE
EPI_ISL_412899	Replicase polyprotein 1a	e781b58591b8dbdd15f84dcbdec82105	TRUE
EPI_ISL_412899	ORF3a protein	f5c8b89ceac3f14e456577557df1ef40	TRUE
EPI_ISL_412899	Protein 7a	f65213344e2e68de1cae4feb9c5e07b1	TRUE
EPI_ISL_412900	Membrane protein	1cd6abff79ad3633e17582eb0e576539	TRUE
EPI_ISL_412900	Replicase polyprotein 1a	2b99ae9c4fba83b981a30953563a637d	TRUE
EPI_ISL_412900	ORF8 protein	3a77ad9207d29beacfbf6f18b0da9e26	TRUE
EPI_ISL_412900	Nucleoprotein	7c809c7a3e9a3e4e52a0a51418778108	TRUE
EPI_ISL_412900	ORF6 protein	90b50e0be9abd893bd32b163d6933f0c	TRUE
EPI_ISL_412900	Spike glycoprotein	d58480edc18a2f5651846e36ed679aef	TRUE
EPI_ISL_412900	ORF3a protein	f5c8b89ceac3f14e456577557df1ef40	TRUE
EPI_ISL_412900	Protein 7a	f65213344e2e68de1cae4feb9c5e07b1	TRUE
EPI_ISL_412912	Spike glycoprotein	15060367c74a24be49e99859f5d88544	TRUE
EPI_ISL_412912	Membrane protein	1cd6abff79ad3633e17582eb0e576539	TRUE
EPI_ISL_412912	ORF8 protein	3a77ad9207d29beacfbf6f18b0da9e26	TRUE
EPI_ISL_412912	Nucleoprotein	6a601a0ecb21be71ee8652e015e3d81c	TRUE
EPI_ISL_412912	Replicase polyprotein 1a	84384611caa04d5766e19665caa10459	TRUE
EPI_ISL_412912	ORF6 protein	90b50e0be9abd893bd32b163d6933f0c	TRUE
EPI_ISL_412912	Protein non-structural 7b	c7f0179da4ca26456ee905081f485cc8	TRUE
EPI_ISL_412912	ORF3a protein	f5c8b89ceac3f14e456577557df1ef40	TRUE
EPI_ISL_412912	Protein 7a	f65213344e2e68de1cae4feb9c5e07b1	TRUE
EPI_ISL_412964	Nucleoprotein	2fcd4b13dc57a8b33e9be39b0c5dea0d	TRUE
EPI_ISL_412964	ORF8 protein	3a77ad9207d29beacfbf6f18b0da9e26	TRUE
EPI_ISL_412964	Spike glycoprotein	623a0855685c6924d65faa18fbc84c72	TRUE
EPI_ISL_412964	Replicase polyprotein 1a	790a7e413804911444d72efb2ae75e6f	TRUE
EPI_ISL_412964	ORF6 protein	90b50e0be9abd893bd32b163d6933f0c	TRUE
EPI_ISL_412964	ORF3a protein	e8ea0edc849f9903a92f637fd79c93e7	TRUE
EPI_ISL_412964	Protein 7a	f65213344e2e68de1cae4feb9c5e07b1	TRUE
EPI_ISL_412965	Membrane protein	1cd6abff79ad3633e17582eb0e576539	FALSE
EPI_ISL_412965	Replicase polyprotein 1a	246a59590e4bbb5d6ee1af1a497a5965	FALSE
EPI_ISL_412965	ORF8 protein	3a77ad9207d29beacfbf6f18b0da9e26	FALSE
EPI_ISL_412965	Spike glycoprotein	767ab80c04629df90685985e411b32e9	FALSE
EPI_ISL_412965	ORF6 protein	90b50e0be9abd893bd32b163d6933f0c	FALSE
EPI_ISL_412965	Nucleoprotein	b100d0849c3e01fc6c75ead0e916ce0f	FALSE
EPI_ISL_412965	ORF3a protein	e8ea0edc849f9903a92f637fd79c93e7	FALSE
EPI_ISL_412965	Protein 7a	f65213344e2e68de1cae4feb9c5e07b1	FALSE
EPI_ISL_412966	Membrane protein	1cd6abff79ad3633e17582eb0e576539	TRUE
EPI_ISL_412966	ORF8 protein	3a77ad9207d29beacfbf6f18b0da9e26	TRUE
EPI_ISL_412966	Spike glycoprotein	4c35f09aac2f7be4f3cffd30c6aecac8	TRUE
EPI_ISL_412966	ORF6 protein	90b50e0be9abd893bd32b163d6933f0c	TRUE
EPI_ISL_412966	Nucleoprotein	d171c80010356e246dad6c5c7f051898	TRUE
EPI_ISL_412966	Replicase polyprotein 1a	e781b58591b8dbdd15f84dcbdec82105	TRUE
EPI_ISL_412966	ORF3a protein	f5c8b89ceac3f14e456577557df1ef40	TRUE
EPI_ISL_412966	Protein 7a	f65213344e2e68de1cae4feb9c5e07b1	TRUE
EPI_ISL_412967	Membrane protein	1cd6abff79ad3633e17582eb0e576539	TRUE
EPI_ISL_412967	ORF8 protein	3a77ad9207d29beacfbf6f18b0da9e26	TRUE
EPI_ISL_412967	Spike glycoprotein	4c35f09aac2f7be4f3cffd30c6aecac8	TRUE
EPI_ISL_412967	Replicase polyprotein 1a	7740ec517e18eba5859298919aebd637	TRUE
EPI_ISL_412967	ORF6 protein	90b50e0be9abd893bd32b163d6933f0c	TRUE
EPI_ISL_412967	Nucleoprotein	b100d0849c3e01fc6c75ead0e916ce0f	TRUE
EPI_ISL_412967	ORF3a protein	f5c8b89ceac3f14e456577557df1ef40	TRUE
EPI_ISL_412967	Protein 7a	f65213344e2e68de1cae4feb9c5e07b1	TRUE
EPI_ISL_412968	Membrane protein	1cd6abff79ad3633e17582eb0e576539	TRUE
EPI_ISL_412968	ORF8 protein	3a77ad9207d29beacfbf6f18b0da9e26	TRUE
EPI_ISL_412968	Spike glycoprotein	4c35f09aac2f7be4f3cffd30c6aecac8	TRUE
EPI_ISL_412968	ORF6 protein	90b50e0be9abd893bd32b163d6933f0c	TRUE
EPI_ISL_412968	Replicase polyprotein 1a	9de58a23db146f9aca743cffcb98b9b8	TRUE
EPI_ISL_412968	Nucleoprotein	b100d0849c3e01fc6c75ead0e916ce0f	TRUE
EPI_ISL_412968	Protein non-structural 7b	c7f0179da4ca26456ee905081f485cc8	TRUE
EPI_ISL_412968	ORF3a protein	f5c8b89ceac3f14e456577557df1ef40	TRUE
EPI_ISL_412968	Protein 7a	f65213344e2e68de1cae4feb9c5e07b1	TRUE
EPI_ISL_412969	Membrane protein	1cd6abff79ad3633e17582eb0e576539	TRUE
EPI_ISL_412969	ORF8 protein	3a77ad9207d29beacfbf6f18b0da9e26	TRUE
EPI_ISL_412969	Spike glycoprotein	4c35f09aac2f7be4f3cffd30c6aecac8	TRUE
EPI_ISL_412969	ORF6 protein	90b50e0be9abd893bd32b163d6933f0c	TRUE
EPI_ISL_412969	Replicase polyprotein 1a	9de58a23db146f9aca743cffcb98b9b8	TRUE
EPI_ISL_412969	Nucleoprotein	b100d0849c3e01fc6c75ead0e916ce0f	TRUE
EPI_ISL_412969	Protein non-structural 7b	c7f0179da4ca26456ee905081f485cc8	TRUE
EPI_ISL_412969	ORF3a protein	f5c8b89ceac3f14e456577557df1ef40	TRUE
EPI_ISL_412969	Protein 7a	f65213344e2e68de1cae4feb9c5e07b1	TRUE
EPI_ISL_412970	Replicase polyprotein 1a	00a68865b8312c635a6d3f1486b37fac	TRUE
EPI_ISL_412970	ORF8 protein	14d0b1a958f970cb18618c9aa65493fa	TRUE
EPI_ISL_412970	Membrane protein	1cd6abff79ad3633e17582eb0e576539	TRUE
EPI_ISL_412970	Spike glycoprotein	4c35f09aac2f7be4f3cffd30c6aecac8	TRUE
EPI_ISL_412970	ORF6 protein	90b50e0be9abd893bd32b163d6933f0c	TRUE
EPI_ISL_412970	Nucleoprotein	b100d0849c3e01fc6c75ead0e916ce0f	TRUE
EPI_ISL_412970	Protein non-structural 7b	c7f0179da4ca26456ee905081f485cc8	TRUE
EPI_ISL_412970	ORF3a protein	f5c8b89ceac3f14e456577557df1ef40	TRUE
EPI_ISL_412970	Protein 7a	f65213344e2e68de1cae4feb9c5e07b1	TRUE
EPI_ISL_412971	Spike glycoprotein	0ad1571c76c263e61cc8e6573c22992a	FALSE
EPI_ISL_412971	Membrane protein	1cd6abff79ad3633e17582eb0e576539	FALSE
EPI_ISL_412971	ORF8 protein	3a77ad9207d29beacfbf6f18b0da9e26	FALSE
EPI_ISL_412971	Replicase polyprotein 1a	3fa972f4176e98387fe4b294a350662a	FALSE
EPI_ISL_412971	ORF6 protein	90b50e0be9abd893bd32b163d6933f0c	FALSE
EPI_ISL_412971	Nucleoprotein	b100d0849c3e01fc6c75ead0e916ce0f	FALSE
EPI_ISL_412971	ORF3a protein	e8ea0edc849f9903a92f637fd79c93e7	FALSE
EPI_ISL_412971	Protein 7a	f65213344e2e68de1cae4feb9c5e07b1	FALSE
EPI_ISL_412972	Spike glycoprotein	15060367c74a24be49e99859f5d88544	TRUE
EPI_ISL_412972	Membrane protein	1cd6abff79ad3633e17582eb0e576539	TRUE
EPI_ISL_412972	ORF8 protein	3a77ad9207d29beacfbf6f18b0da9e26	TRUE
EPI_ISL_412972	Replicase polyprotein 1a	4c7c4540bda8a1df88847830516f2e33	TRUE
EPI_ISL_412972	Nucleoprotein	6a601a0ecb21be71ee8652e015e3d81c	TRUE
EPI_ISL_412972	ORF6 protein	90b50e0be9abd893bd32b163d6933f0c	TRUE
EPI_ISL_412972	Protein non-structural 7b	c7f0179da4ca26456ee905081f485cc8	TRUE
EPI_ISL_412972	Replicase polyprotein 1a	e781b58591b8dbdd15f84dcbdec82105	TRUE
EPI_ISL_412972	ORF3a protein	f5c8b89ceac3f14e456577557df1ef40	TRUE
EPI_ISL_412972	Protein 7a	f65213344e2e68de1cae4feb9c5e07b1	TRUE
EPI_ISL_412973	Spike glycoprotein	15060367c74a24be49e99859f5d88544	TRUE
EPI_ISL_412973	Membrane protein	1cd6abff79ad3633e17582eb0e576539	TRUE
EPI_ISL_412973	ORF8 protein	3a77ad9207d29beacfbf6f18b0da9e26	TRUE
EPI_ISL_412973	ORF6 protein	90b50e0be9abd893bd32b163d6933f0c	TRUE
EPI_ISL_412973	Nucleoprotein	b100d0849c3e01fc6c75ead0e916ce0f	TRUE
EPI_ISL_412973	Protein non-structural 7b	c7f0179da4ca26456ee905081f485cc8	TRUE
EPI_ISL_412973	Replicase polyprotein 1a	e781b58591b8dbdd15f84dcbdec82105	TRUE
EPI_ISL_412973	ORF3a protein	f5c8b89ceac3f14e456577557df1ef40	TRUE
EPI_ISL_412973	Protein 7a	f65213344e2e68de1cae4feb9c5e07b1	TRUE
EPI_ISL_412974	Membrane protein	1cd6abff79ad3633e17582eb0e576539	TRUE
EPI_ISL_412974	ORF3a protein	1e18a5c533c399f737235bfd7895484c	TRUE
EPI_ISL_412974	ORF8 protein	3a77ad9207d29beacfbf6f18b0da9e26	TRUE
EPI_ISL_412974	Spike glycoprotein	4c35f09aac2f7be4f3cffd30c6aecac8	TRUE
EPI_ISL_412974	ORF6 protein	90b50e0be9abd893bd32b163d6933f0c	TRUE
EPI_ISL_412974	Replicase polyprotein 1a	9de58a23db146f9aca743cffcb98b9b8	TRUE
EPI_ISL_412974	Nucleoprotein	b100d0849c3e01fc6c75ead0e916ce0f	TRUE
EPI_ISL_412974	Protein non-structural 7b	c7f0179da4ca26456ee905081f485cc8	TRUE
EPI_ISL_412974	Protein 7a	f65213344e2e68de1cae4feb9c5e07b1	TRUE
EPI_ISL_412975	Membrane protein	1cd6abff79ad3633e17582eb0e576539	TRUE
EPI_ISL_412975	ORF8 protein	3a77ad9207d29beacfbf6f18b0da9e26	TRUE
EPI_ISL_412975	Spike glycoprotein	4c35f09aac2f7be4f3cffd30c6aecac8	TRUE
EPI_ISL_412975	Replicase polyprotein 1a	64d28b4fc2ffa5400dcbef56a93e51ae	TRUE
EPI_ISL_412975	ORF6 protein	90b50e0be9abd893bd32b163d6933f0c	TRUE
EPI_ISL_412975	Nucleoprotein	b100d0849c3e01fc6c75ead0e916ce0f	TRUE
EPI_ISL_412975	ORF3a protein	f5c8b89ceac3f14e456577557df1ef40	TRUE
EPI_ISL_412975	Protein 7a	f65213344e2e68de1cae4feb9c5e07b1	TRUE
EPI_ISL_412977	Replicase polyprotein 1a	02102d6e7567c36a6eb8d4df4c481bd3	TRUE
EPI_ISL_412977	ORF3a protein	0cae4ddac7df25514b1dab7d15a42c50	TRUE
EPI_ISL_412977	Protein 7a	78fbe80eeede084594d0cab7d48b652e	TRUE
EPI_ISL_412977	Nucleoprotein	b21ca3579f5f3fd586ccafe7794e6689	TRUE
EPI_ISL_412977	Spike glycoprotein	e616289252b6820cd969427e2fa7f29b	TRUE
EPI_ISL_412977	Membrane protein	f853d40884012dc3faba1471e1cfea78	TRUE
EPI_ISL_412978	ORF8 protein	14d0b1a958f970cb18618c9aa65493fa	TRUE
EPI_ISL_412978	Membrane protein	1cd6abff79ad3633e17582eb0e576539	TRUE
EPI_ISL_412978	Spike glycoprotein	6422615820be680d79344b201b32a2af	TRUE
EPI_ISL_412978	ORF6 protein	90b50e0be9abd893bd32b163d6933f0c	TRUE
EPI_ISL_412978	Nucleoprotein	b100d0849c3e01fc6c75ead0e916ce0f	TRUE
EPI_ISL_412978	Replicase polyprotein 1a	e2e9c6a37775def37694d2770941a5d3	TRUE
EPI_ISL_412978	ORF3a protein	f5c8b89ceac3f14e456577557df1ef40	TRUE
EPI_ISL_412978	Protein 7a	f65213344e2e68de1cae4feb9c5e07b1	TRUE
EPI_ISL_412979	ORF8 protein	14d0b1a958f970cb18618c9aa65493fa	TRUE
EPI_ISL_412979	Membrane protein	1cd6abff79ad3633e17582eb0e576539	TRUE
EPI_ISL_412979	Spike glycoprotein	4c35f09aac2f7be4f3cffd30c6aecac8	TRUE
EPI_ISL_412979	ORF6 protein	90b50e0be9abd893bd32b163d6933f0c	TRUE
EPI_ISL_412979	Nucleoprotein	b100d0849c3e01fc6c75ead0e916ce0f	TRUE
EPI_ISL_412979	Protein non-structural 7b	c7f0179da4ca26456ee905081f485cc8	TRUE
EPI_ISL_412979	Replicase polyprotein 1a	e781b58591b8dbdd15f84dcbdec82105	TRUE
EPI_ISL_412979	ORF3a protein	f5c8b89ceac3f14e456577557df1ef40	TRUE
EPI_ISL_412979	Protein 7a	f65213344e2e68de1cae4feb9c5e07b1	TRUE
EPI_ISL_412980	ORF8 protein	14d0b1a958f970cb18618c9aa65493fa	TRUE
EPI_ISL_412980	Membrane protein	1cd6abff79ad3633e17582eb0e576539	TRUE
EPI_ISL_412980	Spike glycoprotein	4c35f09aac2f7be4f3cffd30c6aecac8	TRUE
EPI_ISL_412980	ORF6 protein	90b50e0be9abd893bd32b163d6933f0c	TRUE
EPI_ISL_412980	Nucleoprotein	b100d0849c3e01fc6c75ead0e916ce0f	TRUE
EPI_ISL_412980	Protein non-structural 7b	c7f0179da4ca26456ee905081f485cc8	TRUE
EPI_ISL_412980	Replicase polyprotein 1a	e781b58591b8dbdd15f84dcbdec82105	TRUE
EPI_ISL_412980	ORF3a protein	f5c8b89ceac3f14e456577557df1ef40	TRUE
EPI_ISL_412980	Protein 7a	f65213344e2e68de1cae4feb9c5e07b1	TRUE
EPI_ISL_412981	Membrane protein	1cd6abff79ad3633e17582eb0e576539	TRUE
EPI_ISL_412981	ORF8 protein	3a77ad9207d29beacfbf6f18b0da9e26	TRUE
EPI_ISL_412981	Replicase polyprotein 1a	41fe82272afcffae301fb5f362372dca	TRUE
EPI_ISL_412981	Spike glycoprotein	4c35f09aac2f7be4f3cffd30c6aecac8	TRUE
EPI_ISL_412981	ORF6 protein	90b50e0be9abd893bd32b163d6933f0c	TRUE
EPI_ISL_412981	Nucleoprotein	b100d0849c3e01fc6c75ead0e916ce0f	TRUE
EPI_ISL_412981	ORF3a protein	f5c8b89ceac3f14e456577557df1ef40	TRUE
EPI_ISL_412981	Protein 7a	f65213344e2e68de1cae4feb9c5e07b1	TRUE
EPI_ISL_412982	ORF8 protein	14d0b1a958f970cb18618c9aa65493fa	TRUE
EPI_ISL_412982	Spike glycoprotein	15060367c74a24be49e99859f5d88544	TRUE
EPI_ISL_412982	Membrane protein	1cd6abff79ad3633e17582eb0e576539	TRUE
EPI_ISL_412982	Replicase polyprotein 1a	689b35a1ce6bf00d2373bdc239570bc7	TRUE
EPI_ISL_412982	ORF6 protein	90b50e0be9abd893bd32b163d6933f0c	TRUE
EPI_ISL_412982	Nucleoprotein	b100d0849c3e01fc6c75ead0e916ce0f	TRUE
EPI_ISL_412982	Protein non-structural 7b	c7f0179da4ca26456ee905081f485cc8	TRUE
EPI_ISL_412982	ORF3a protein	f5c8b89ceac3f14e456577557df1ef40	TRUE
EPI_ISL_412982	Protein 7a	f65213344e2e68de1cae4feb9c5e07b1	TRUE
EPI_ISL_412983	Replicase polyprotein 1a	052ae84528a40f2888ff4782bf9a0dd7	TRUE
EPI_ISL_412983	ORF8 protein	14d0b1a958f970cb18618c9aa65493fa	TRUE
EPI_ISL_412983	Membrane protein	1cd6abff79ad3633e17582eb0e576539	TRUE
EPI_ISL_412983	Spike glycoprotein	34794d87e98dc564496774852a7eba2b	TRUE
EPI_ISL_412983	ORF6 protein	90b50e0be9abd893bd32b163d6933f0c	TRUE
EPI_ISL_412983	Nucleoprotein	b100d0849c3e01fc6c75ead0e916ce0f	TRUE
EPI_ISL_412983	ORF3a protein	f5c8b89ceac3f14e456577557df1ef40	TRUE
EPI_ISL_412983	Protein 7a	f65213344e2e68de1cae4feb9c5e07b1	TRUE
EPI_ISL_413014	Membrane protein	1cd6abff79ad3633e17582eb0e576539	TRUE
EPI_ISL_413014	ORF8 protein	3a77ad9207d29beacfbf6f18b0da9e26	TRUE
EPI_ISL_413014	Spike glycoprotein	4c35f09aac2f7be4f3cffd30c6aecac8	TRUE
EPI_ISL_413014	Replicase polyprotein 1a	648b4e7006afa269ec97b2117cb592d3	TRUE
EPI_ISL_413014	Nucleoprotein	764d6cf3652c68e79f2f3288aefb93d8	TRUE
EPI_ISL_413014	ORF6 protein	90b50e0be9abd893bd32b163d6933f0c	TRUE
EPI_ISL_413014	ORF3a protein	f5c8b89ceac3f14e456577557df1ef40	TRUE
EPI_ISL_413014	Protein 7a	f65213344e2e68de1cae4feb9c5e07b1	TRUE
EPI_ISL_413015	Membrane protein	1cd6abff79ad3633e17582eb0e576539	TRUE
EPI_ISL_413015	ORF8 protein	3a77ad9207d29beacfbf6f18b0da9e26	TRUE
EPI_ISL_413015	Spike glycoprotein	4c35f09aac2f7be4f3cffd30c6aecac8	TRUE
EPI_ISL_413015	Nucleoprotein	764d6cf3652c68e79f2f3288aefb93d8	TRUE
EPI_ISL_413015	Replicase polyprotein 1a	8d5f64ec7c7c083bf7748617a39416a6	TRUE
EPI_ISL_413015	ORF6 protein	90b50e0be9abd893bd32b163d6933f0c	TRUE
EPI_ISL_413015	ORF3a protein	f5c8b89ceac3f14e456577557df1ef40	TRUE
EPI_ISL_413015	Protein 7a	f65213344e2e68de1cae4feb9c5e07b1	TRUE
EPI_ISL_413016	Membrane protein	1cd6abff79ad3633e17582eb0e576539	TRUE
EPI_ISL_413016	ORF3a protein	1e18a5c533c399f737235bfd7895484c	TRUE
EPI_ISL_413016	ORF8 protein	3a77ad9207d29beacfbf6f18b0da9e26	TRUE
EPI_ISL_413016	Spike glycoprotein	4c35f09aac2f7be4f3cffd30c6aecac8	TRUE
EPI_ISL_413016	Replicase polyprotein 1a	902cbe2fd933b2e32705ab765804a35c	TRUE
EPI_ISL_413016	ORF6 protein	90b50e0be9abd893bd32b163d6933f0c	TRUE
EPI_ISL_413016	Nucleoprotein	b100d0849c3e01fc6c75ead0e916ce0f	TRUE
EPI_ISL_413016	Protein 7a	f65213344e2e68de1cae4feb9c5e07b1	TRUE
EPI_ISL_413017	ORF8 protein	14d0b1a958f970cb18618c9aa65493fa	TRUE
EPI_ISL_413017	ORF3a protein	1e18a5c533c399f737235bfd7895484c	TRUE
EPI_ISL_413017	Spike glycoprotein	4c35f09aac2f7be4f3cffd30c6aecac8	TRUE
EPI_ISL_413017	Membrane protein	5e738fde1f9782d29419d9982b60a718	TRUE
EPI_ISL_413017	ORF6 protein	90b50e0be9abd893bd32b163d6933f0c	TRUE
EPI_ISL_413017	Nucleoprotein	b100d0849c3e01fc6c75ead0e916ce0f	TRUE
EPI_ISL_413017	Replicase polyprotein 1a	f1064e4c3c567d7f01a425ff4317d6fa	TRUE
EPI_ISL_413017	Protein 7a	f65213344e2e68de1cae4feb9c5e07b1	TRUE
EPI_ISL_413018	ORF3a protein	1e18a5c533c399f737235bfd7895484c	TRUE
EPI_ISL_413018	ORF8 protein	3a77ad9207d29beacfbf6f18b0da9e26	TRUE
EPI_ISL_413018	Spike glycoprotein	4c35f09aac2f7be4f3cffd30c6aecac8	TRUE
EPI_ISL_413018	Membrane protein	5e738fde1f9782d29419d9982b60a718	TRUE
EPI_ISL_413018	ORF6 protein	90b50e0be9abd893bd32b163d6933f0c	TRUE
EPI_ISL_413018	Nucleoprotein	b100d0849c3e01fc6c75ead0e916ce0f	TRUE
EPI_ISL_413018	Replicase polyprotein 1a	e781b58591b8dbdd15f84dcbdec82105	TRUE
EPI_ISL_413018	Protein 7a	f65213344e2e68de1cae4feb9c5e07b1	TRUE
EPI_ISL_413019	Spike glycoprotein	066b1d6cd5782fd98f4819f391526b57	TRUE
EPI_ISL_413019	Membrane protein	1cd6abff79ad3633e17582eb0e576539	TRUE
EPI_ISL_413019	ORF3a protein	1e18a5c533c399f737235bfd7895484c	TRUE
EPI_ISL_413019	ORF8 protein	3a77ad9207d29beacfbf6f18b0da9e26	TRUE
EPI_ISL_413019	Replicase polyprotein 1a	45fa7c915bc5c1156d453214bb691cb2	TRUE
EPI_ISL_413019	ORF6 protein	90b50e0be9abd893bd32b163d6933f0c	TRUE
EPI_ISL_413019	Nucleoprotein	b100d0849c3e01fc6c75ead0e916ce0f	TRUE
EPI_ISL_413019	Protein 7a	f65213344e2e68de1cae4feb9c5e07b1	TRUE
EPI_ISL_413020	Spike glycoprotein	15060367c74a24be49e99859f5d88544	TRUE
EPI_ISL_413020	Membrane protein	1cd6abff79ad3633e17582eb0e576539	TRUE
EPI_ISL_413020	ORF8 protein	3a77ad9207d29beacfbf6f18b0da9e26	TRUE
EPI_ISL_413020	Replicase polyprotein 1a	582dd4bfa6a78aae07e1c6f4afdbb814	TRUE
EPI_ISL_413020	Nucleoprotein	6a601a0ecb21be71ee8652e015e3d81c	TRUE
EPI_ISL_413020	ORF6 protein	90b50e0be9abd893bd32b163d6933f0c	TRUE
EPI_ISL_413020	Protein non-structural 7b	c7f0179da4ca26456ee905081f485cc8	TRUE
EPI_ISL_413020	ORF3a protein	f5c8b89ceac3f14e456577557df1ef40	TRUE
EPI_ISL_413020	Protein 7a	f65213344e2e68de1cae4feb9c5e07b1	TRUE
EPI_ISL_413021	Spike glycoprotein	15060367c74a24be49e99859f5d88544	TRUE
EPI_ISL_413021	Membrane protein	1cd6abff79ad3633e17582eb0e576539	TRUE
EPI_ISL_413021	ORF8 protein	3a77ad9207d29beacfbf6f18b0da9e26	TRUE
EPI_ISL_413021	Replicase polyprotein 1a	3a8f1f2f55d09c48b49bc9a093c82dd5	TRUE
EPI_ISL_413021	Nucleoprotein	6a601a0ecb21be71ee8652e015e3d81c	TRUE
EPI_ISL_413021	ORF6 protein	90b50e0be9abd893bd32b163d6933f0c	TRUE
EPI_ISL_413021	ORF3a protein	f5c8b89ceac3f14e456577557df1ef40	TRUE
EPI_ISL_413021	Protein 7a	f65213344e2e68de1cae4feb9c5e07b1	TRUE
EPI_ISL_413022	Spike glycoprotein	15060367c74a24be49e99859f5d88544	TRUE
EPI_ISL_413022	Membrane protein	1cd6abff79ad3633e17582eb0e576539	TRUE
EPI_ISL_413022	ORF8 protein	3a77ad9207d29beacfbf6f18b0da9e26	TRUE
EPI_ISL_413022	Nucleoprotein	6a601a0ecb21be71ee8652e015e3d81c	TRUE
EPI_ISL_413022	ORF6 protein	90b50e0be9abd893bd32b163d6933f0c	TRUE
EPI_ISL_413022	Replicase polyprotein 1a	e781b58591b8dbdd15f84dcbdec82105	TRUE
EPI_ISL_413022	ORF3a protein	f5c8b89ceac3f14e456577557df1ef40	TRUE
EPI_ISL_413022	Protein 7a	f65213344e2e68de1cae4feb9c5e07b1	TRUE
EPI_ISL_413023	Membrane protein	1cd6abff79ad3633e17582eb0e576539	TRUE
EPI_ISL_413023	ORF8 protein	3a77ad9207d29beacfbf6f18b0da9e26	TRUE
EPI_ISL_413023	Nucleoprotein	6a601a0ecb21be71ee8652e015e3d81c	TRUE
EPI_ISL_413023	ORF6 protein	90b50e0be9abd893bd32b163d6933f0c	TRUE
EPI_ISL_413023	Replicase polyprotein 1a	e781b58591b8dbdd15f84dcbdec82105	TRUE
EPI_ISL_413023	ORF3a protein	f5c8b89ceac3f14e456577557df1ef40	TRUE
EPI_ISL_413023	Protein 7a	f65213344e2e68de1cae4feb9c5e07b1	TRUE
EPI_ISL_413023	Spike glycoprotein	fb9de581cb85d6b0ee8c545741823032	TRUE
EPI_ISL_413024	Spike glycoprotein	15060367c74a24be49e99859f5d88544	TRUE
EPI_ISL_413024	Membrane protein	1cd6abff79ad3633e17582eb0e576539	TRUE
EPI_ISL_413024	ORF8 protein	3a77ad9207d29beacfbf6f18b0da9e26	TRUE
EPI_ISL_413024	Nucleoprotein	6a601a0ecb21be71ee8652e015e3d81c	TRUE
EPI_ISL_413024	ORF6 protein	90b50e0be9abd893bd32b163d6933f0c	TRUE
EPI_ISL_413024	Protein non-structural 7b	c7f0179da4ca26456ee905081f485cc8	TRUE
EPI_ISL_413024	Replicase polyprotein 1a	e781b58591b8dbdd15f84dcbdec82105	TRUE
EPI_ISL_413024	ORF3a protein	f5c8b89ceac3f14e456577557df1ef40	TRUE
EPI_ISL_413024	Protein 7a	f65213344e2e68de1cae4feb9c5e07b1	TRUE
EPI_ISL_413025	Membrane protein	1cd6abff79ad3633e17582eb0e576539	TRUE
EPI_ISL_413025	ORF3a protein	1e18a5c533c399f737235bfd7895484c	TRUE
EPI_ISL_413025	ORF8 protein	3a77ad9207d29beacfbf6f18b0da9e26	TRUE
EPI_ISL_413025	Spike glycoprotein	4c35f09aac2f7be4f3cffd30c6aecac8	TRUE
EPI_ISL_413025	ORF6 protein	90b50e0be9abd893bd32b163d6933f0c	TRUE
EPI_ISL_413025	Nucleoprotein	b100d0849c3e01fc6c75ead0e916ce0f	TRUE
EPI_ISL_413025	Replicase polyprotein 1a	b4505e7a16e70ce4008df40318839d2a	TRUE
EPI_ISL_413025	Protein 7a	f65213344e2e68de1cae4feb9c5e07b1	TRUE
EPI_ISL_413213	Membrane protein	1cd6abff79ad3633e17582eb0e576539	TRUE
EPI_ISL_413213	ORF8 protein	3a77ad9207d29beacfbf6f18b0da9e26	TRUE
EPI_ISL_413213	Spike glycoprotein	4c35f09aac2f7be4f3cffd30c6aecac8	TRUE
EPI_ISL_413213	Replicase polyprotein 1a	58613199312fbd5959d58069a8e121f1	TRUE
EPI_ISL_413213	ORF6 protein	90b50e0be9abd893bd32b163d6933f0c	TRUE
EPI_ISL_413213	Nucleoprotein	b100d0849c3e01fc6c75ead0e916ce0f	TRUE
EPI_ISL_413213	ORF3a protein	f5c8b89ceac3f14e456577557df1ef40	TRUE
EPI_ISL_413213	Protein 7a	f65213344e2e68de1cae4feb9c5e07b1	TRUE
EPI_ISL_413214	Membrane protein	1cd6abff79ad3633e17582eb0e576539	TRUE
EPI_ISL_413214	ORF8 protein	3a77ad9207d29beacfbf6f18b0da9e26	TRUE
EPI_ISL_413214	Spike glycoprotein	4c35f09aac2f7be4f3cffd30c6aecac8	TRUE
EPI_ISL_413214	Replicase polyprotein 1a	64d28b4fc2ffa5400dcbef56a93e51ae	TRUE
EPI_ISL_413214	ORF6 protein	90b50e0be9abd893bd32b163d6933f0c	TRUE
EPI_ISL_413214	Nucleoprotein	b100d0849c3e01fc6c75ead0e916ce0f	TRUE
EPI_ISL_413214	ORF3a protein	f5c8b89ceac3f14e456577557df1ef40	TRUE
EPI_ISL_413214	Protein 7a	f65213344e2e68de1cae4feb9c5e07b1	TRUE
EPI_ISL_413221	Membrane protein	1cd6abff79ad3633e17582eb0e576539	FALSE
EPI_ISL_413221	Replicase polyprotein 1a	2f03b856a94eeaf5e7233eea13d7619c	FALSE
EPI_ISL_413221	Protein 7a	388aa0a93cdff6f5d7826b9b22dfe69d	FALSE
EPI_ISL_413221	ORF8 protein	3a77ad9207d29beacfbf6f18b0da9e26	FALSE
EPI_ISL_413221	Spike glycoprotein	623a0855685c6924d65faa18fbc84c72	FALSE
EPI_ISL_413221	Nucleoprotein	6a601a0ecb21be71ee8652e015e3d81c	FALSE
EPI_ISL_413221	ORF6 protein	90b50e0be9abd893bd32b163d6933f0c	FALSE
EPI_ISL_413221	ORF3a protein	e8ea0edc849f9903a92f637fd79c93e7	FALSE
EPI_ISL_413455	ORF8 protein	14d0b1a958f970cb18618c9aa65493fa	TRUE
EPI_ISL_413455	Membrane protein	1cd6abff79ad3633e17582eb0e576539	TRUE
EPI_ISL_413455	Spike glycoprotein	4c35f09aac2f7be4f3cffd30c6aecac8	TRUE
EPI_ISL_413455	ORF6 protein	90b50e0be9abd893bd32b163d6933f0c	TRUE
EPI_ISL_413455	Nucleoprotein	b100d0849c3e01fc6c75ead0e916ce0f	TRUE
EPI_ISL_413455	Replicase polyprotein 1a	e781b58591b8dbdd15f84dcbdec82105	TRUE
EPI_ISL_413455	ORF3a protein	f5c8b89ceac3f14e456577557df1ef40	TRUE
EPI_ISL_413455	Protein 7a	f65213344e2e68de1cae4feb9c5e07b1	TRUE
EPI_ISL_413456	ORF8 protein	14d0b1a958f970cb18618c9aa65493fa	TRUE
EPI_ISL_413456	Membrane protein	1cd6abff79ad3633e17582eb0e576539	TRUE
EPI_ISL_413456	Spike glycoprotein	4c35f09aac2f7be4f3cffd30c6aecac8	TRUE
EPI_ISL_413456	ORF6 protein	90b50e0be9abd893bd32b163d6933f0c	TRUE
EPI_ISL_413456	Nucleoprotein	b100d0849c3e01fc6c75ead0e916ce0f	TRUE
EPI_ISL_413456	Replicase polyprotein 1a	e781b58591b8dbdd15f84dcbdec82105	TRUE
EPI_ISL_413456	ORF3a protein	f5c8b89ceac3f14e456577557df1ef40	TRUE
EPI_ISL_413456	Protein 7a	f65213344e2e68de1cae4feb9c5e07b1	TRUE
EPI_ISL_413457	ORF8 protein	14d0b1a958f970cb18618c9aa65493fa	TRUE
EPI_ISL_413457	Membrane protein	1cd6abff79ad3633e17582eb0e576539	TRUE
EPI_ISL_413457	Spike glycoprotein	4c35f09aac2f7be4f3cffd30c6aecac8	TRUE
EPI_ISL_413457	ORF6 protein	90b50e0be9abd893bd32b163d6933f0c	TRUE
EPI_ISL_413457	Nucleoprotein	b100d0849c3e01fc6c75ead0e916ce0f	TRUE
EPI_ISL_413457	Replicase polyprotein 1a	e781b58591b8dbdd15f84dcbdec82105	TRUE
EPI_ISL_413457	ORF3a protein	f5c8b89ceac3f14e456577557df1ef40	TRUE
EPI_ISL_413457	Protein 7a	f65213344e2e68de1cae4feb9c5e07b1	TRUE
EPI_ISL_413458	ORF8 protein	14d0b1a958f970cb18618c9aa65493fa	TRUE
EPI_ISL_413458	Membrane protein	1cd6abff79ad3633e17582eb0e576539	TRUE
EPI_ISL_413458	Spike glycoprotein	4c35f09aac2f7be4f3cffd30c6aecac8	TRUE
EPI_ISL_413458	ORF6 protein	90b50e0be9abd893bd32b163d6933f0c	TRUE
EPI_ISL_413458	Nucleoprotein	b100d0849c3e01fc6c75ead0e916ce0f	TRUE
EPI_ISL_413458	Replicase polyprotein 1a	e781b58591b8dbdd15f84dcbdec82105	TRUE
EPI_ISL_413458	ORF3a protein	f5c8b89ceac3f14e456577557df1ef40	TRUE
EPI_ISL_413458	Protein 7a	f65213344e2e68de1cae4feb9c5e07b1	TRUE
EPI_ISL_413459	Membrane protein	1cd6abff79ad3633e17582eb0e576539	TRUE
EPI_ISL_413459	ORF8 protein	3a77ad9207d29beacfbf6f18b0da9e26	TRUE
EPI_ISL_413459	Spike glycoprotein	4c35f09aac2f7be4f3cffd30c6aecac8	TRUE
EPI_ISL_413459	ORF6 protein	90b50e0be9abd893bd32b163d6933f0c	TRUE
EPI_ISL_413459	Replicase polyprotein 1a	9de58a23db146f9aca743cffcb98b9b8	TRUE
EPI_ISL_413459	Nucleoprotein	b100d0849c3e01fc6c75ead0e916ce0f	TRUE
EPI_ISL_413459	ORF3a protein	f5c8b89ceac3f14e456577557df1ef40	TRUE
EPI_ISL_413459	Protein 7a	f65213344e2e68de1cae4feb9c5e07b1	TRUE
EPI_ISL_413485	ORF8 protein	14d0b1a958f970cb18618c9aa65493fa	TRUE
EPI_ISL_413485	Membrane protein	1cd6abff79ad3633e17582eb0e576539	TRUE
EPI_ISL_413485	Spike glycoprotein	4c35f09aac2f7be4f3cffd30c6aecac8	TRUE
EPI_ISL_413485	ORF6 protein	90b50e0be9abd893bd32b163d6933f0c	TRUE
EPI_ISL_413485	Nucleoprotein	b100d0849c3e01fc6c75ead0e916ce0f	TRUE
EPI_ISL_413485	Replicase polyprotein 1a	d695d69fd987abc77933d793585054f5	TRUE
EPI_ISL_413485	ORF3a protein	f5c8b89ceac3f14e456577557df1ef40	TRUE
EPI_ISL_413485	Protein 7a	f65213344e2e68de1cae4feb9c5e07b1	TRUE
EPI_ISL_413486	ORF8 protein	14d0b1a958f970cb18618c9aa65493fa	TRUE
EPI_ISL_413486	Membrane protein	1cd6abff79ad3633e17582eb0e576539	TRUE
EPI_ISL_413486	Spike glycoprotein	8869454ad15c9f9e240eb86ef86170a4	TRUE
EPI_ISL_413486	ORF6 protein	90b50e0be9abd893bd32b163d6933f0c	TRUE
EPI_ISL_413486	Nucleoprotein	b100d0849c3e01fc6c75ead0e916ce0f	TRUE
EPI_ISL_413486	Replicase polyprotein 1a	bdb40e664ca002cb2ec8d7ffa023e824	TRUE
EPI_ISL_413486	Protein non-structural 7b	c7f0179da4ca26456ee905081f485cc8	TRUE
EPI_ISL_413486	ORF3a protein	f5c8b89ceac3f14e456577557df1ef40	TRUE
EPI_ISL_413486	Protein 7a	f65213344e2e68de1cae4feb9c5e07b1	TRUE
EPI_ISL_413487	Replicase polyprotein 1a	0cea3284b6711e85afea86140c455c6a	TRUE
EPI_ISL_413487	ORF8 protein	14d0b1a958f970cb18618c9aa65493fa	TRUE
EPI_ISL_413487	Spike glycoprotein	4c35f09aac2f7be4f3cffd30c6aecac8	TRUE
EPI_ISL_413487	Membrane protein	7f064d9d1fa4cee26533f1b4861665df	TRUE
EPI_ISL_413487	ORF6 protein	90b50e0be9abd893bd32b163d6933f0c	TRUE
EPI_ISL_413487	ORF3a protein	967982557184a3085dff3343beebf334	TRUE
EPI_ISL_413487	Nucleoprotein	b100d0849c3e01fc6c75ead0e916ce0f	TRUE
EPI_ISL_413487	Protein non-structural 7b	c7f0179da4ca26456ee905081f485cc8	TRUE
EPI_ISL_413487	Protein 7a	f65213344e2e68de1cae4feb9c5e07b1	TRUE
EPI_ISL_413488	Replicase polyprotein 1a	0c30cabca421c7479e7c3270aad1fe1b	TRUE
EPI_ISL_413488	Membrane protein	1cd6abff79ad3633e17582eb0e576539	TRUE
EPI_ISL_413488	ORF8 protein	3a77ad9207d29beacfbf6f18b0da9e26	TRUE
EPI_ISL_413488	Spike glycoprotein	696ef8f70876ff01ef9ccb35ea972845	TRUE
EPI_ISL_413488	ORF6 protein	90b50e0be9abd893bd32b163d6933f0c	TRUE
EPI_ISL_413488	Nucleoprotein	b100d0849c3e01fc6c75ead0e916ce0f	TRUE
EPI_ISL_413488	ORF3a protein	c42a6a285d63d697472efd069a57cf78	TRUE
EPI_ISL_413488	Protein non-structural 7b	c7f0179da4ca26456ee905081f485cc8	TRUE
EPI_ISL_413488	Protein 7a	f65213344e2e68de1cae4feb9c5e07b1	TRUE
EPI_ISL_413489	Spike glycoprotein	15060367c74a24be49e99859f5d88544	TRUE
EPI_ISL_413489	Membrane protein	1cd6abff79ad3633e17582eb0e576539	TRUE
EPI_ISL_413489	ORF8 protein	3a77ad9207d29beacfbf6f18b0da9e26	TRUE
EPI_ISL_413489	Replicase polyprotein 1a	4a551fd8f1f4d4a4b089df8fafa6e52b	TRUE
EPI_ISL_413489	ORF6 protein	90b50e0be9abd893bd32b163d6933f0c	TRUE
EPI_ISL_413489	Nucleoprotein	b100d0849c3e01fc6c75ead0e916ce0f	TRUE
EPI_ISL_413489	Protein non-structural 7b	c7f0179da4ca26456ee905081f485cc8	TRUE
EPI_ISL_413489	ORF3a protein	f5c8b89ceac3f14e456577557df1ef40	TRUE
EPI_ISL_413489	Protein 7a	f65213344e2e68de1cae4feb9c5e07b1	TRUE
EPI_ISL_413490	Membrane protein	1cd6abff79ad3633e17582eb0e576539	TRUE
EPI_ISL_413490	ORF8 protein	3a77ad9207d29beacfbf6f18b0da9e26	TRUE
EPI_ISL_413490	Spike glycoprotein	4c35f09aac2f7be4f3cffd30c6aecac8	TRUE
EPI_ISL_413490	ORF6 protein	90b50e0be9abd893bd32b163d6933f0c	TRUE
EPI_ISL_413490	Nucleoprotein	b100d0849c3e01fc6c75ead0e916ce0f	TRUE
EPI_ISL_413490	Replicase polyprotein 1a	df2be6bc8edd3b1e5575a68bd3b1fcc7	TRUE
EPI_ISL_413490	Protein 7a	f65213344e2e68de1cae4feb9c5e07b1	TRUE
EPI_ISL_413513	ORF8 protein	14d0b1a958f970cb18618c9aa65493fa	TRUE
EPI_ISL_413513	Membrane protein	1cd6abff79ad3633e17582eb0e576539	TRUE
EPI_ISL_413513	Spike glycoprotein	4c35f09aac2f7be4f3cffd30c6aecac8	TRUE
EPI_ISL_413513	ORF6 protein	90b50e0be9abd893bd32b163d6933f0c	TRUE
EPI_ISL_413513	Nucleoprotein	b100d0849c3e01fc6c75ead0e916ce0f	TRUE
EPI_ISL_413513	Protein non-structural 7b	c7f0179da4ca26456ee905081f485cc8	TRUE
EPI_ISL_413513	Replicase polyprotein 1a	f1064e4c3c567d7f01a425ff4317d6fa	TRUE
EPI_ISL_413513	ORF3a protein	f5c8b89ceac3f14e456577557df1ef40	TRUE
EPI_ISL_413513	Protein 7a	f65213344e2e68de1cae4feb9c5e07b1	TRUE
EPI_ISL_413514	ORF8 protein	14d0b1a958f970cb18618c9aa65493fa	TRUE
EPI_ISL_413514	Membrane protein	1cd6abff79ad3633e17582eb0e576539	TRUE
EPI_ISL_413514	Spike glycoprotein	4c35f09aac2f7be4f3cffd30c6aecac8	TRUE
EPI_ISL_413514	ORF6 protein	90b50e0be9abd893bd32b163d6933f0c	TRUE
EPI_ISL_413514	Nucleoprotein	b100d0849c3e01fc6c75ead0e916ce0f	TRUE
EPI_ISL_413514	Protein non-structural 7b	c7f0179da4ca26456ee905081f485cc8	TRUE
EPI_ISL_413514	Replicase polyprotein 1a	f1064e4c3c567d7f01a425ff4317d6fa	TRUE
EPI_ISL_413514	ORF3a protein	f5c8b89ceac3f14e456577557df1ef40	TRUE
EPI_ISL_413514	Protein 7a	f65213344e2e68de1cae4feb9c5e07b1	TRUE
EPI_ISL_413515	ORF8 protein	14d0b1a958f970cb18618c9aa65493fa	TRUE
EPI_ISL_413515	Membrane protein	1cd6abff79ad3633e17582eb0e576539	TRUE
EPI_ISL_413515	Spike glycoprotein	4c35f09aac2f7be4f3cffd30c6aecac8	TRUE
EPI_ISL_413515	ORF6 protein	90b50e0be9abd893bd32b163d6933f0c	TRUE
EPI_ISL_413515	Nucleoprotein	b100d0849c3e01fc6c75ead0e916ce0f	TRUE
EPI_ISL_413515	Replicase polyprotein 1a	f1064e4c3c567d7f01a425ff4317d6fa	TRUE
EPI_ISL_413515	ORF3a protein	f5c8b89ceac3f14e456577557df1ef40	TRUE
EPI_ISL_413515	Protein 7a	f65213344e2e68de1cae4feb9c5e07b1	TRUE
EPI_ISL_413516	ORF8 protein	14d0b1a958f970cb18618c9aa65493fa	TRUE
EPI_ISL_413516	Membrane protein	1cd6abff79ad3633e17582eb0e576539	TRUE
EPI_ISL_413516	Spike glycoprotein	4c35f09aac2f7be4f3cffd30c6aecac8	TRUE
EPI_ISL_413516	ORF6 protein	90b50e0be9abd893bd32b163d6933f0c	TRUE
EPI_ISL_413516	Nucleoprotein	b100d0849c3e01fc6c75ead0e916ce0f	TRUE
EPI_ISL_413516	Replicase polyprotein 1a	f1064e4c3c567d7f01a425ff4317d6fa	TRUE
EPI_ISL_413516	ORF3a protein	f5c8b89ceac3f14e456577557df1ef40	TRUE
EPI_ISL_413516	Protein 7a	f65213344e2e68de1cae4feb9c5e07b1	TRUE
EPI_ISL_413518	ORF8 protein	14d0b1a958f970cb18618c9aa65493fa	TRUE
EPI_ISL_413518	Membrane protein	1cd6abff79ad3633e17582eb0e576539	TRUE
EPI_ISL_413518	Spike glycoprotein	4c35f09aac2f7be4f3cffd30c6aecac8	TRUE
EPI_ISL_413518	ORF6 protein	90b50e0be9abd893bd32b163d6933f0c	TRUE
EPI_ISL_413518	Nucleoprotein	b100d0849c3e01fc6c75ead0e916ce0f	TRUE
EPI_ISL_413518	Replicase polyprotein 1a	f1064e4c3c567d7f01a425ff4317d6fa	TRUE
EPI_ISL_413518	ORF3a protein	f5c8b89ceac3f14e456577557df1ef40	TRUE
EPI_ISL_413518	Protein 7a	f65213344e2e68de1cae4feb9c5e07b1	TRUE
EPI_ISL_413519	ORF8 protein	14d0b1a958f970cb18618c9aa65493fa	TRUE
EPI_ISL_413519	Membrane protein	1cd6abff79ad3633e17582eb0e576539	TRUE
EPI_ISL_413519	Spike glycoprotein	4c35f09aac2f7be4f3cffd30c6aecac8	TRUE
EPI_ISL_413519	ORF6 protein	90b50e0be9abd893bd32b163d6933f0c	TRUE
EPI_ISL_413519	Nucleoprotein	b100d0849c3e01fc6c75ead0e916ce0f	TRUE
EPI_ISL_413519	Replicase polyprotein 1a	f1064e4c3c567d7f01a425ff4317d6fa	TRUE
EPI_ISL_413519	ORF3a protein	f5c8b89ceac3f14e456577557df1ef40	TRUE
EPI_ISL_413519	Protein 7a	f65213344e2e68de1cae4feb9c5e07b1	TRUE
EPI_ISL_413520	Nucleoprotein	09a931648878ade74fe3befc45cadc9e	TRUE
EPI_ISL_413520	ORF8 protein	14d0b1a958f970cb18618c9aa65493fa	TRUE
EPI_ISL_413520	Membrane protein	1cd6abff79ad3633e17582eb0e576539	TRUE
EPI_ISL_413520	Spike glycoprotein	4c35f09aac2f7be4f3cffd30c6aecac8	TRUE
EPI_ISL_413520	ORF6 protein	90b50e0be9abd893bd32b163d6933f0c	TRUE
EPI_ISL_413520	Protein non-structural 7b	c7f0179da4ca26456ee905081f485cc8	TRUE
EPI_ISL_413520	Replicase polyprotein 1a	f1064e4c3c567d7f01a425ff4317d6fa	TRUE
EPI_ISL_413520	ORF3a protein	f5c8b89ceac3f14e456577557df1ef40	TRUE
EPI_ISL_413520	Protein 7a	f65213344e2e68de1cae4feb9c5e07b1	TRUE
EPI_ISL_413521	ORF8 protein	14d0b1a958f970cb18618c9aa65493fa	TRUE
EPI_ISL_413521	Membrane protein	1cd6abff79ad3633e17582eb0e576539	TRUE
EPI_ISL_413521	Spike glycoprotein	4c35f09aac2f7be4f3cffd30c6aecac8	TRUE
EPI_ISL_413521	ORF6 protein	90b50e0be9abd893bd32b163d6933f0c	TRUE
EPI_ISL_413521	Nucleoprotein	b100d0849c3e01fc6c75ead0e916ce0f	TRUE
EPI_ISL_413521	Replicase polyprotein 1a	f1064e4c3c567d7f01a425ff4317d6fa	TRUE
EPI_ISL_413521	ORF3a protein	f5c8b89ceac3f14e456577557df1ef40	TRUE
EPI_ISL_413521	Protein 7a	f65213344e2e68de1cae4feb9c5e07b1	TRUE
EPI_ISL_413522	Membrane protein	1cd6abff79ad3633e17582eb0e576539	TRUE
EPI_ISL_413522	ORF8 protein	3a77ad9207d29beacfbf6f18b0da9e26	TRUE
EPI_ISL_413522	Replicase polyprotein 1a	497fb065e493c30cc263563e863b03b3	TRUE
EPI_ISL_413522	ORF6 protein	90b50e0be9abd893bd32b163d6933f0c	TRUE
EPI_ISL_413522	Nucleoprotein	b100d0849c3e01fc6c75ead0e916ce0f	TRUE
EPI_ISL_413522	Spike glycoprotein	b3015b00b0853b70efce41139408f9f7	TRUE
EPI_ISL_413522	Protein non-structural 7b	c7f0179da4ca26456ee905081f485cc8	TRUE
EPI_ISL_413522	ORF3a protein	f5c8b89ceac3f14e456577557df1ef40	TRUE
EPI_ISL_413522	Protein 7a	f65213344e2e68de1cae4feb9c5e07b1	TRUE
EPI_ISL_413523	ORF8 protein	14d0b1a958f970cb18618c9aa65493fa	TRUE
EPI_ISL_413523	Membrane protein	1cd6abff79ad3633e17582eb0e576539	TRUE
EPI_ISL_413523	Replicase polyprotein 1a	3a71116850cf718a92ed1a9eef70dcce	TRUE
EPI_ISL_413523	Spike glycoprotein	4f3c786f325ccf77b7a1d244cdc018df	TRUE
EPI_ISL_413523	ORF6 protein	90b50e0be9abd893bd32b163d6933f0c	TRUE
EPI_ISL_413523	Nucleoprotein	b100d0849c3e01fc6c75ead0e916ce0f	TRUE
EPI_ISL_413523	ORF3a protein	f5c8b89ceac3f14e456577557df1ef40	TRUE
EPI_ISL_413523	Protein 7a	f65213344e2e68de1cae4feb9c5e07b1	TRUE
EPI_ISL_413550	Membrane protein	1cd6abff79ad3633e17582eb0e576539	FALSE
EPI_ISL_413550	ORF8 protein	3a77ad9207d29beacfbf6f18b0da9e26	FALSE
EPI_ISL_413550	Spike glycoprotein	66ac6e8ac6412ce767fce5057dec1fe5	FALSE
EPI_ISL_413550	Nucleoprotein	6a601a0ecb21be71ee8652e015e3d81c	FALSE
EPI_ISL_413550	ORF6 protein	90b50e0be9abd893bd32b163d6933f0c	FALSE
EPI_ISL_413550	Replicase polyprotein 1a	b0d5dab0b9d3a7f53eb558d1485ea2f0	FALSE
EPI_ISL_413550	ORF3a protein	e8ea0edc849f9903a92f637fd79c93e7	FALSE
EPI_ISL_413550	Protein 7a	f65213344e2e68de1cae4feb9c5e07b1	FALSE
EPI_ISL_413555	Spike glycoprotein	15060367c74a24be49e99859f5d88544	TRUE
EPI_ISL_413555	Membrane protein	1cd6abff79ad3633e17582eb0e576539	TRUE
EPI_ISL_413555	ORF8 protein	3a77ad9207d29beacfbf6f18b0da9e26	TRUE
EPI_ISL_413555	ORF6 protein	90b50e0be9abd893bd32b163d6933f0c	TRUE
EPI_ISL_413555	Nucleoprotein	b100d0849c3e01fc6c75ead0e916ce0f	TRUE
EPI_ISL_413555	Protein non-structural 7b	c7f0179da4ca26456ee905081f485cc8	TRUE
EPI_ISL_413555	Replicase polyprotein 1a	e781b58591b8dbdd15f84dcbdec82105	TRUE
EPI_ISL_413555	ORF3a protein	f5c8b89ceac3f14e456577557df1ef40	TRUE
EPI_ISL_413555	Protein 7a	f65213344e2e68de1cae4feb9c5e07b1	TRUE
EPI_ISL_413556	Membrane protein	1cd6abff79ad3633e17582eb0e576539	TRUE
EPI_ISL_413556	ORF8 protein	3a77ad9207d29beacfbf6f18b0da9e26	TRUE
EPI_ISL_413556	Spike glycoprotein	623a0855685c6924d65faa18fbc84c72	TRUE
EPI_ISL_413556	Nucleoprotein	6a601a0ecb21be71ee8652e015e3d81c	TRUE
EPI_ISL_413556	Replicase polyprotein 1ab	8ec9ca8329a13ff04479f59fe1307940	TRUE
EPI_ISL_413556	ORF6 protein	90b50e0be9abd893bd32b163d6933f0c	TRUE
EPI_ISL_413556	Protein non-structural 7b	c7f0179da4ca26456ee905081f485cc8	TRUE
EPI_ISL_413556	Replicase polyprotein 1a	e274542f66ee6f838acc1ea96e39ceff	TRUE
EPI_ISL_413556	ORF3a protein	f5c8b89ceac3f14e456577557df1ef40	TRUE
EPI_ISL_413556	Protein 7a	f65213344e2e68de1cae4feb9c5e07b1	TRUE
EPI_ISL_413557	ORF8 protein	14d0b1a958f970cb18618c9aa65493fa	TRUE
EPI_ISL_413557	Membrane protein	1cd6abff79ad3633e17582eb0e576539	TRUE
EPI_ISL_413557	Spike glycoprotein	27701a1f4a19d4772040182a64ecb975	TRUE
EPI_ISL_413557	Replicase polyprotein 1a	38b25277e46d987bb9a8ad01b3637d6e	TRUE
EPI_ISL_413557	ORF6 protein	90b50e0be9abd893bd32b163d6933f0c	TRUE
EPI_ISL_413557	Nucleoprotein	e42cb79e239dfe9d3f7965aaa8d1e033	TRUE
EPI_ISL_413557	ORF3a protein	f5c8b89ceac3f14e456577557df1ef40	TRUE
EPI_ISL_413557	Protein 7a	f65213344e2e68de1cae4feb9c5e07b1	TRUE
EPI_ISL_413558	Membrane protein	1cd6abff79ad3633e17582eb0e576539	TRUE
EPI_ISL_413558	ORF8 protein	3a77ad9207d29beacfbf6f18b0da9e26	TRUE
EPI_ISL_413558	Spike glycoprotein	4c35f09aac2f7be4f3cffd30c6aecac8	TRUE
EPI_ISL_413558	ORF6 protein	90b50e0be9abd893bd32b163d6933f0c	TRUE
EPI_ISL_413558	Nucleoprotein	b100d0849c3e01fc6c75ead0e916ce0f	TRUE
EPI_ISL_413558	Replicase polyprotein 1a	f2cead0bec2e21e7a10b63315fb1c4ba	TRUE
EPI_ISL_413558	ORF3a protein	f5c8b89ceac3f14e456577557df1ef40	TRUE
EPI_ISL_413558	Protein 7a	f65213344e2e68de1cae4feb9c5e07b1	TRUE
EPI_ISL_413559	Membrane protein	1cd6abff79ad3633e17582eb0e576539	TRUE
EPI_ISL_413559	Replicase polyprotein 1a	3474f6e75697932d7102799c258961fc	TRUE
EPI_ISL_413559	ORF8 protein	3a77ad9207d29beacfbf6f18b0da9e26	TRUE
EPI_ISL_413559	Spike glycoprotein	4c35f09aac2f7be4f3cffd30c6aecac8	TRUE
EPI_ISL_413559	ORF6 protein	90b50e0be9abd893bd32b163d6933f0c	TRUE
EPI_ISL_413559	Nucleoprotein	b100d0849c3e01fc6c75ead0e916ce0f	TRUE
EPI_ISL_413559	Protein non-structural 7b	c7f0179da4ca26456ee905081f485cc8	TRUE
EPI_ISL_413559	Replicase polyprotein 1a	eeedbbe0c5e02b199ba3a1ac23d799d5	TRUE
EPI_ISL_413559	ORF3a protein	f5c8b89ceac3f14e456577557df1ef40	TRUE
EPI_ISL_413559	Protein 7a	f65213344e2e68de1cae4feb9c5e07b1	TRUE
EPI_ISL_413560	ORF8 protein	14d0b1a958f970cb18618c9aa65493fa	TRUE
EPI_ISL_413560	Membrane protein	1cd6abff79ad3633e17582eb0e576539	TRUE
EPI_ISL_413560	Spike glycoprotein	4c35f09aac2f7be4f3cffd30c6aecac8	TRUE
EPI_ISL_413560	ORF6 protein	90b50e0be9abd893bd32b163d6933f0c	TRUE
EPI_ISL_413560	Nucleoprotein	b100d0849c3e01fc6c75ead0e916ce0f	TRUE
EPI_ISL_413560	Protein non-structural 7b	c7f0179da4ca26456ee905081f485cc8	TRUE
EPI_ISL_413560	Replicase polyprotein 1a	e781b58591b8dbdd15f84dcbdec82105	TRUE
EPI_ISL_413560	ORF3a protein	f5c8b89ceac3f14e456577557df1ef40	TRUE
EPI_ISL_413560	Protein 7a	f65213344e2e68de1cae4feb9c5e07b1	TRUE
EPI_ISL_413561	Replicase polyprotein 1a	03bd28a115a1a164cfec7092e2d8e4d4	TRUE
EPI_ISL_413561	Membrane protein	1cd6abff79ad3633e17582eb0e576539	TRUE
EPI_ISL_413561	ORF8 protein	3a77ad9207d29beacfbf6f18b0da9e26	TRUE
EPI_ISL_413561	Spike glycoprotein	4c35f09aac2f7be4f3cffd30c6aecac8	TRUE
EPI_ISL_413561	ORF6 protein	90b50e0be9abd893bd32b163d6933f0c	TRUE
EPI_ISL_413561	Nucleoprotein	b100d0849c3e01fc6c75ead0e916ce0f	TRUE
EPI_ISL_413561	Protein non-structural 7b	c7f0179da4ca26456ee905081f485cc8	TRUE
EPI_ISL_413561	Replicase polyprotein 1a	d553d2e7a4bf3e3cffb1ac12080a8bdd	TRUE
EPI_ISL_413561	ORF3a protein	f5c8b89ceac3f14e456577557df1ef40	TRUE
EPI_ISL_413561	Protein 7a	f65213344e2e68de1cae4feb9c5e07b1	TRUE
EPI_ISL_413562	ORF8 protein	14d0b1a958f970cb18618c9aa65493fa	TRUE
EPI_ISL_413562	Replicase polyprotein 1a	1b5786e092ef646de0296ee96b709111	TRUE
EPI_ISL_413562	Membrane protein	1cd6abff79ad3633e17582eb0e576539	TRUE
EPI_ISL_413562	Spike glycoprotein	4c35f09aac2f7be4f3cffd30c6aecac8	TRUE
EPI_ISL_413562	ORF6 protein	90b50e0be9abd893bd32b163d6933f0c	TRUE
EPI_ISL_413562	Nucleoprotein	b100d0849c3e01fc6c75ead0e916ce0f	TRUE
EPI_ISL_413562	Protein non-structural 7b	c7f0179da4ca26456ee905081f485cc8	TRUE
EPI_ISL_413562	ORF3a protein	f5c8b89ceac3f14e456577557df1ef40	TRUE
EPI_ISL_413562	Protein 7a	f65213344e2e68de1cae4feb9c5e07b1	TRUE
EPI_ISL_413563	ORF8 protein	14d0b1a958f970cb18618c9aa65493fa	TRUE
EPI_ISL_413563	Membrane protein	1cd6abff79ad3633e17582eb0e576539	TRUE
EPI_ISL_413563	Spike glycoprotein	4c35f09aac2f7be4f3cffd30c6aecac8	TRUE
EPI_ISL_413563	ORF6 protein	90b50e0be9abd893bd32b163d6933f0c	TRUE
EPI_ISL_413563	Nucleoprotein	b100d0849c3e01fc6c75ead0e916ce0f	TRUE
EPI_ISL_413563	Replicase polyprotein 1a	e781b58591b8dbdd15f84dcbdec82105	TRUE
EPI_ISL_413563	ORF3a protein	f5c8b89ceac3f14e456577557df1ef40	TRUE
EPI_ISL_413563	Protein 7a	f65213344e2e68de1cae4feb9c5e07b1	TRUE
EPI_ISL_413564	Membrane protein	1cd6abff79ad3633e17582eb0e576539	TRUE
EPI_ISL_413564	ORF8 protein	3a77ad9207d29beacfbf6f18b0da9e26	TRUE
EPI_ISL_413564	Spike glycoprotein	4c35f09aac2f7be4f3cffd30c6aecac8	TRUE
EPI_ISL_413564	Replicase polyprotein 1a	69760555cbe52e6e6e4db0b0831198b3	TRUE
EPI_ISL_413564	ORF6 protein	90b50e0be9abd893bd32b163d6933f0c	TRUE
EPI_ISL_413564	Nucleoprotein	b100d0849c3e01fc6c75ead0e916ce0f	TRUE
EPI_ISL_413564	Protein non-structural 7b	c7f0179da4ca26456ee905081f485cc8	TRUE
EPI_ISL_413564	ORF3a protein	f5c8b89ceac3f14e456577557df1ef40	TRUE
EPI_ISL_413564	Protein 7a	f65213344e2e68de1cae4feb9c5e07b1	TRUE
EPI_ISL_413565	Spike glycoprotein	1d369df143fda306cf7e698aa4ea2e09	FALSE
EPI_ISL_413565	ORF8 protein	3a77ad9207d29beacfbf6f18b0da9e26	FALSE
EPI_ISL_413565	Nucleoprotein	6a601a0ecb21be71ee8652e015e3d81c	FALSE
EPI_ISL_413565	Membrane protein	71e9cc93903cf372c35f9845d44504ea	FALSE
EPI_ISL_413565	ORF6 protein	90b50e0be9abd893bd32b163d6933f0c	FALSE
EPI_ISL_413565	Replicase polyprotein 1a	e781b58591b8dbdd15f84dcbdec82105	FALSE
EPI_ISL_413565	ORF3a protein	e8ea0edc849f9903a92f637fd79c93e7	FALSE
EPI_ISL_413565	Protein 7a	f65213344e2e68de1cae4feb9c5e07b1	FALSE
EPI_ISL_413566	Spike glycoprotein	15060367c74a24be49e99859f5d88544	TRUE
EPI_ISL_413566	Membrane protein	1cd6abff79ad3633e17582eb0e576539	TRUE
EPI_ISL_413566	ORF8 protein	3a77ad9207d29beacfbf6f18b0da9e26	TRUE
EPI_ISL_413566	ORF6 protein	90b50e0be9abd893bd32b163d6933f0c	TRUE
EPI_ISL_413566	Nucleoprotein	b100d0849c3e01fc6c75ead0e916ce0f	TRUE
EPI_ISL_413566	Protein non-structural 7b	c7f0179da4ca26456ee905081f485cc8	TRUE
EPI_ISL_413566	Replicase polyprotein 1a	e781b58591b8dbdd15f84dcbdec82105	TRUE
EPI_ISL_413566	ORF3a protein	f5c8b89ceac3f14e456577557df1ef40	TRUE
EPI_ISL_413566	Protein 7a	f65213344e2e68de1cae4feb9c5e07b1	TRUE
EPI_ISL_413567	Membrane protein	1cd6abff79ad3633e17582eb0e576539	FALSE
EPI_ISL_413567	ORF8 protein	3a77ad9207d29beacfbf6f18b0da9e26	FALSE
EPI_ISL_413567	Replicase polyprotein 1a	69760555cbe52e6e6e4db0b0831198b3	FALSE
EPI_ISL_413567	ORF6 protein	90b50e0be9abd893bd32b163d6933f0c	FALSE
EPI_ISL_413567	Spike glycoprotein	98eb1b1760bcc837934c8695a1cee923	FALSE
EPI_ISL_413567	Nucleoprotein	b100d0849c3e01fc6c75ead0e916ce0f	FALSE
EPI_ISL_413567	ORF3a protein	e8ea0edc849f9903a92f637fd79c93e7	FALSE
EPI_ISL_413567	Protein 7a	f65213344e2e68de1cae4feb9c5e07b1	FALSE
EPI_ISL_413568	Membrane protein	1cd6abff79ad3633e17582eb0e576539	TRUE
EPI_ISL_413568	ORF8 protein	3a77ad9207d29beacfbf6f18b0da9e26	TRUE
EPI_ISL_413568	Replicase polyprotein 1a	69760555cbe52e6e6e4db0b0831198b3	TRUE
EPI_ISL_413568	ORF6 protein	90b50e0be9abd893bd32b163d6933f0c	TRUE
EPI_ISL_413568	Spike glycoprotein	98eb1b1760bcc837934c8695a1cee923	TRUE
EPI_ISL_413568	Nucleoprotein	b100d0849c3e01fc6c75ead0e916ce0f	TRUE
EPI_ISL_413568	ORF3a protein	e8ea0edc849f9903a92f637fd79c93e7	TRUE
EPI_ISL_413568	Protein 7a	f65213344e2e68de1cae4feb9c5e07b1	TRUE
EPI_ISL_413569	Membrane protein	1cd6abff79ad3633e17582eb0e576539	FALSE
EPI_ISL_413569	Replicase polyprotein 1a	284cefeadd6bde9ebdb0cb2dbb1c70df	FALSE
EPI_ISL_413569	ORF8 protein	3a77ad9207d29beacfbf6f18b0da9e26	FALSE
EPI_ISL_413569	Nucleoprotein	6a601a0ecb21be71ee8652e015e3d81c	FALSE
EPI_ISL_413569	ORF6 protein	90b50e0be9abd893bd32b163d6933f0c	FALSE
EPI_ISL_413569	Spike glycoprotein	923963f22a10c46eddc357b687198c02	FALSE
EPI_ISL_413569	ORF3a protein	e8ea0edc849f9903a92f637fd79c93e7	FALSE
EPI_ISL_413569	Protein 7a	f65213344e2e68de1cae4feb9c5e07b1	FALSE
EPI_ISL_413570	Membrane protein	1cd6abff79ad3633e17582eb0e576539	FALSE
EPI_ISL_413570	Replicase polyprotein 1a	284cefeadd6bde9ebdb0cb2dbb1c70df	FALSE
EPI_ISL_413570	ORF8 protein	3a77ad9207d29beacfbf6f18b0da9e26	FALSE
EPI_ISL_413570	Nucleoprotein	74ade888c07bdf135f866f25f8bda3ef	FALSE
EPI_ISL_413570	ORF6 protein	90b50e0be9abd893bd32b163d6933f0c	FALSE
EPI_ISL_413570	Spike glycoprotein	e7894cb4945c38a2470d60d850d4970a	FALSE
EPI_ISL_413570	ORF3a protein	e8ea0edc849f9903a92f637fd79c93e7	FALSE
EPI_ISL_413570	Protein 7a	f65213344e2e68de1cae4feb9c5e07b1	FALSE
EPI_ISL_413571	ORF8 protein	3a77ad9207d29beacfbf6f18b0da9e26	TRUE
EPI_ISL_413571	Nucleoprotein	6a601a0ecb21be71ee8652e015e3d81c	TRUE
EPI_ISL_413571	Membrane protein	71e9cc93903cf372c35f9845d44504ea	TRUE
EPI_ISL_413571	ORF6 protein	90b50e0be9abd893bd32b163d6933f0c	TRUE
EPI_ISL_413571	Spike glycoprotein	923963f22a10c46eddc357b687198c02	TRUE
EPI_ISL_413571	Replicase polyprotein 1a	a7b504f6d8116f8c1a09f6ca221462e4	TRUE
EPI_ISL_413571	ORF3a protein	e8ea0edc849f9903a92f637fd79c93e7	TRUE
EPI_ISL_413571	Protein 7a	f65213344e2e68de1cae4feb9c5e07b1	TRUE
EPI_ISL_413572	Spike glycoprotein	15060367c74a24be49e99859f5d88544	TRUE
EPI_ISL_413572	Membrane protein	1cd6abff79ad3633e17582eb0e576539	TRUE
EPI_ISL_413572	ORF8 protein	3a77ad9207d29beacfbf6f18b0da9e26	TRUE
EPI_ISL_413572	ORF6 protein	90b50e0be9abd893bd32b163d6933f0c	TRUE
EPI_ISL_413572	Nucleoprotein	b100d0849c3e01fc6c75ead0e916ce0f	TRUE
EPI_ISL_413572	Replicase polyprotein 1a	cc77faa96480f88eab22e15c4731acb0	TRUE
EPI_ISL_413572	Protein 7a	f65213344e2e68de1cae4feb9c5e07b1	TRUE
EPI_ISL_413572	ORF3a protein	fec02fa50646f8687441b5df9603f0a3	TRUE
EPI_ISL_413573	Membrane protein	1cd6abff79ad3633e17582eb0e576539	TRUE
EPI_ISL_413573	ORF8 protein	3a77ad9207d29beacfbf6f18b0da9e26	TRUE
EPI_ISL_413573	Spike glycoprotein	4c35f09aac2f7be4f3cffd30c6aecac8	TRUE
EPI_ISL_413573	Replicase polyprotein 1a	69760555cbe52e6e6e4db0b0831198b3	TRUE
EPI_ISL_413573	ORF6 protein	90b50e0be9abd893bd32b163d6933f0c	TRUE
EPI_ISL_413573	Nucleoprotein	b100d0849c3e01fc6c75ead0e916ce0f	TRUE
EPI_ISL_413573	ORF3a protein	f5c8b89ceac3f14e456577557df1ef40	TRUE
EPI_ISL_413573	Protein 7a	f65213344e2e68de1cae4feb9c5e07b1	TRUE
EPI_ISL_413574	Membrane protein	1cd6abff79ad3633e17582eb0e576539	TRUE
EPI_ISL_413574	ORF8 protein	3a77ad9207d29beacfbf6f18b0da9e26	TRUE
EPI_ISL_413574	Nucleoprotein	74ade888c07bdf135f866f25f8bda3ef	TRUE
EPI_ISL_413574	ORF6 protein	90b50e0be9abd893bd32b163d6933f0c	TRUE
EPI_ISL_413574	Spike glycoprotein	923963f22a10c46eddc357b687198c02	TRUE
EPI_ISL_413574	Replicase polyprotein 1a	e781b58591b8dbdd15f84dcbdec82105	TRUE
EPI_ISL_413574	ORF3a protein	e8ea0edc849f9903a92f637fd79c93e7	TRUE
EPI_ISL_413574	Protein 7a	f65213344e2e68de1cae4feb9c5e07b1	TRUE
EPI_ISL_413575	Membrane protein	1cd6abff79ad3633e17582eb0e576539	FALSE
EPI_ISL_413575	Replicase polyprotein 1a	284cefeadd6bde9ebdb0cb2dbb1c70df	FALSE
EPI_ISL_413575	ORF8 protein	3a77ad9207d29beacfbf6f18b0da9e26	FALSE
EPI_ISL_413575	ORF6 protein	90b50e0be9abd893bd32b163d6933f0c	FALSE
EPI_ISL_413575	Spike glycoprotein	923963f22a10c46eddc357b687198c02	FALSE
EPI_ISL_413575	Nucleoprotein	b100d0849c3e01fc6c75ead0e916ce0f	FALSE
EPI_ISL_413575	ORF3a protein	e8ea0edc849f9903a92f637fd79c93e7	FALSE
EPI_ISL_413575	Protein 7a	f65213344e2e68de1cae4feb9c5e07b1	FALSE
EPI_ISL_413576	Membrane protein	1cd6abff79ad3633e17582eb0e576539	FALSE
EPI_ISL_413576	ORF8 protein	3a77ad9207d29beacfbf6f18b0da9e26	FALSE
EPI_ISL_413576	Replicase polyprotein 1a	69760555cbe52e6e6e4db0b0831198b3	FALSE
EPI_ISL_413576	ORF6 protein	90b50e0be9abd893bd32b163d6933f0c	FALSE
EPI_ISL_413576	Spike glycoprotein	98eb1b1760bcc837934c8695a1cee923	FALSE
EPI_ISL_413576	Nucleoprotein	b100d0849c3e01fc6c75ead0e916ce0f	FALSE
EPI_ISL_413576	ORF3a protein	e8ea0edc849f9903a92f637fd79c93e7	FALSE
EPI_ISL_413576	Protein 7a	f65213344e2e68de1cae4feb9c5e07b1	FALSE
EPI_ISL_413577	Membrane protein	1cd6abff79ad3633e17582eb0e576539	TRUE
EPI_ISL_413577	ORF8 protein	3a77ad9207d29beacfbf6f18b0da9e26	TRUE
EPI_ISL_413577	Spike glycoprotein	4c35f09aac2f7be4f3cffd30c6aecac8	TRUE
EPI_ISL_413577	Replicase polyprotein 1a	69760555cbe52e6e6e4db0b0831198b3	TRUE
EPI_ISL_413577	ORF6 protein	90b50e0be9abd893bd32b163d6933f0c	TRUE
EPI_ISL_413577	Nucleoprotein	b100d0849c3e01fc6c75ead0e916ce0f	TRUE
[truncated: 845,796 more rows]
