# Supplementary material for: Semi-Supervised Pipeline for Autonomous Annotation of SARS-CoV-2 Genomes
Source: Viruses. 2021 Dec 3;13(12):2426. doi: 10.3390/v13122426 (PMC8706859; doi:10.3390/v13122426)
Supplement: Supplementary file 1 [file viruses-13-02426-s001.zip › Supplemental_File_S5_protein_domain_mapping.csv]

DOMAIN_UID_KEY	IPR_ACCESSION	NAME	DESCRIPTION	TYPE	PROTEIN_UID_KEY
0017c611a2c3e669de03fe27c1fc16c0	IPR032500	bCoV_S1_N	Spike glycoprotein S1	N-terminal domain	betacoronavirus-like	DOMAIN	3ee141482ba04c073c834514be6d610d
001985e77d7cfb6c4a85d94006004b1e	IPR044341	Spike_S1_N_SARS-CoV-like	Spike (S) protein S1 subunit	N-terminal domain	SARS-CoV-like	DOMAIN	518892ddf8e17efc396656e2b08e5693
001985e77d7cfb6c4a85d94006004b1e	IPR044341	Spike_S1_N_SARS-CoV-like	Spike (S) protein S1 subunit	N-terminal domain	SARS-CoV-like	DOMAIN	b41d9966e20b26244da34cb49e5d0aea
0025f413ea80de755a1ef379bf4f251f	IPR036326	Spike_rcpt-bd_sf_CoV	Spike receptor binding domain superfamily	coronavirus	HOMOLOGOUS_SUPERFAMILY	c6761123fcf5de389692507b81dd86ec
003d9b910a4adf96f7fbcf3f5b1b495f	IPR044341	Spike_S1_N_SARS-CoV-like	Spike (S) protein S1 subunit	N-terminal domain	SARS-CoV-like	DOMAIN	45e8d78a9331fe4bde60cdb1a0193033
0049923822769ac195c723340a019182	IPR036326	Spike_rcpt-bd_sf_CoV	Spike receptor binding domain superfamily	coronavirus	HOMOLOGOUS_SUPERFAMILY	fa5b07dd29f8d6b1eff21e505aeebfdc
0050e77644159b6cf982860f9998fb0e	IPR042578	BETA_CORONA_SPIKE	Spike glycoprotein	betacoronavirus	FAMILY	3cbc19e23da49b28c1c59f91c152b4f7
0051910e55d3fbc7f6a7ef9a67de13da	IPR032500	bCoV_S1_N	Spike glycoprotein S1	N-terminal domain	betacoronavirus-like	DOMAIN	733ac43245c46323b1380f15218c794a
0066e8434ebd53e4cb524dceca8fc5c7	IPR043473	S2_sf_CoV	Spike glycoprotein S2 superfamily	coronavirus	HOMOLOGOUS_SUPERFAMILY	1fba6e0341f925634b62f1ede5537091
0066e8434ebd53e4cb524dceca8fc5c7	IPR043473	S2_sf_CoV	Spike glycoprotein S2 superfamily	coronavirus	HOMOLOGOUS_SUPERFAMILY	a7b4ee69279b944719df0ceb26e51347
0066e8434ebd53e4cb524dceca8fc5c7	IPR043473	S2_sf_CoV	Spike glycoprotein S2 superfamily	coronavirus	HOMOLOGOUS_SUPERFAMILY	03811404af8d1066952906ec3090421e
0066e8434ebd53e4cb524dceca8fc5c7	IPR043473	S2_sf_CoV	Spike glycoprotein S2 superfamily	coronavirus	HOMOLOGOUS_SUPERFAMILY	3d30eb44e6aadfc4590ee8e6c446085e
0066e8434ebd53e4cb524dceca8fc5c7	IPR043473	S2_sf_CoV	Spike glycoprotein S2 superfamily	coronavirus	HOMOLOGOUS_SUPERFAMILY	2849734acd053326fc15bd5543f19bf5
0067a39264289edee7132b810073816a	IPR032500	bCoV_S1_N	Spike glycoprotein S1	N-terminal domain	betacoronavirus-like	DOMAIN	e6012790ea67419fdef2ce2246d2e3b1
0067a39264289edee7132b810073816a	IPR032500	bCoV_S1_N	Spike glycoprotein S1	N-terminal domain	betacoronavirus-like	DOMAIN	275b4912d2a6aa2a8bf97353b66a7765
0069acb8996d56faa138877c910998d1	IPR043473	S2_sf_CoV	Spike glycoprotein S2 superfamily	coronavirus	HOMOLOGOUS_SUPERFAMILY	80411d7405cc2515ceec3bb323f3b969
0073fed9fb5b6bc341bf17ff16ecb211	IPR044341	Spike_S1_N_SARS-CoV-like	Spike (S) protein S1 subunit	N-terminal domain	SARS-CoV-like	DOMAIN	1f091d15e0db6c7bbf15c377e968d8c4
0084df145940f93d436b0bf8dc3db7e2	IPR018548	Spike_S1_RBD_bCoV	Spike (S) protein S1 subunit	receptor-binding domain	betacoronavirus	DOMAIN	bde7324591c908bba43010f07962f55e
0084df145940f93d436b0bf8dc3db7e2	IPR018548	Spike_S1_RBD_bCoV	Spike (S) protein S1 subunit	receptor-binding domain	betacoronavirus	DOMAIN	cfbf3bdf78f301daaaddddc0382ebaad
0084df145940f93d436b0bf8dc3db7e2	IPR018548	Spike_S1_RBD_bCoV	Spike (S) protein S1 subunit	receptor-binding domain	betacoronavirus	DOMAIN	09abc8b90e56341a57ad191146a63267
0084df145940f93d436b0bf8dc3db7e2	IPR018548	Spike_S1_RBD_bCoV	Spike (S) protein S1 subunit	receptor-binding domain	betacoronavirus	DOMAIN	fe2ef152b122e0ed15c2cdf973aa0bce
0087986fd4e1b36680ba728d8b40ddce	IPR043473	S2_sf_CoV	Spike glycoprotein S2 superfamily	coronavirus	HOMOLOGOUS_SUPERFAMILY	7819bd60b32522b7bb0c7da78ca011ae
008dcb802503554a2a7ade08b9490083	IPR002552	Spike_S2_CoV	Spike glycoprotein S2	coronavirus	DOMAIN	c0cc8fb312ad42abf4bfd927a44fa69e
00a4a07cac57c7e584c9d13c4e7c498a	IPR042578	BETA_CORONA_SPIKE	Spike glycoprotein	betacoronavirus	FAMILY	66ad797dfdc60baaf46e64f107f679af
00aa844cbbb9fca8943f39c8331b54ae	IPR044341	Spike_S1_N_SARS-CoV-like	Spike (S) protein S1 subunit	N-terminal domain	SARS-CoV-like	DOMAIN	b34dff7e633f00e2e59bcbc861333479
00aa844cbbb9fca8943f39c8331b54ae	IPR044341	Spike_S1_N_SARS-CoV-like	Spike (S) protein S1 subunit	N-terminal domain	SARS-CoV-like	DOMAIN	4143c7a2aec1b745f87506067e165fdd
00aa844cbbb9fca8943f39c8331b54ae	IPR044341	Spike_S1_N_SARS-CoV-like	Spike (S) protein S1 subunit	N-terminal domain	SARS-CoV-like	DOMAIN	37322b577d53f4ec2ba54d0b87b2eb6e
00aa844cbbb9fca8943f39c8331b54ae	IPR044341	Spike_S1_N_SARS-CoV-like	Spike (S) protein S1 subunit	N-terminal domain	SARS-CoV-like	DOMAIN	97f6c2939024a4517a123fb6d8033eb2
00aa844cbbb9fca8943f39c8331b54ae	IPR044341	Spike_S1_N_SARS-CoV-like	Spike (S) protein S1 subunit	N-terminal domain	SARS-CoV-like	DOMAIN	e9a6812d45f166c47bb546ca1c199e2c
00acef85625e89f0f403eab77907711d	IPR036326	Spike_rcpt-bd_sf_CoV	Spike receptor binding domain superfamily	coronavirus	HOMOLOGOUS_SUPERFAMILY	d9ab5833884a4976510b962bf1cd9576
00b05900864e512f891f0d01bd619a42	IPR036326	Spike_rcpt-bd_sf_CoV	Spike receptor binding domain superfamily	coronavirus	HOMOLOGOUS_SUPERFAMILY	e6fa2d638750931b5ad06219c3724570
00b3239fbbf5a05ff3b0e4b46bde781a	IPR002552	Spike_S2_CoV	Spike glycoprotein S2	coronavirus	DOMAIN	5b181ab1e4893b624dca9a4f12243760
00b440ff684ae715df9c5bf7bb7bc178	IPR002552	Spike_S2_CoV	Spike glycoprotein S2	coronavirus	DOMAIN	843e620b249b09ad9101740a65a26aac
00be412f54ec91328e825e4e0a00bfb5	IPR032500	bCoV_S1_N	Spike glycoprotein S1	N-terminal domain	betacoronavirus-like	DOMAIN	ada2e22f959d0fb1b8b9b618b05daa91
00be412f54ec91328e825e4e0a00bfb5	IPR032500	bCoV_S1_N	Spike glycoprotein S1	N-terminal domain	betacoronavirus-like	DOMAIN	88bbd19ab52612f4ab493da765daa40b
00ccd5f9833c6c818d3af73aa4fa0033	IPR044366	Spike_S1_RBD_SARS-CoV-2	Spike (S) protein S1 subunit	receptor-binding domain	SARS-CoV-2	DOMAIN	a6126c82bfb85def1bccb6322518a909
00de18b848bd0316b8a37301887de906	IPR043473	S2_sf_CoV	Spike glycoprotein S2 superfamily	coronavirus	HOMOLOGOUS_SUPERFAMILY	ddaf4e7653ae47602ea49490b91d1aaa
00de2db7cd65b52fca6bdfe8a9a3194e	IPR044341	Spike_S1_N_SARS-CoV-like	Spike (S) protein S1 subunit	N-terminal domain	SARS-CoV-like	DOMAIN	784072edd0afeac61b1ea82a7d77c3b6
00e2883fd6b9e331fa14733f72ec56f2	IPR032500	bCoV_S1_N	Spike glycoprotein S1	N-terminal domain	betacoronavirus-like	DOMAIN	759167220b803589784ebfa03894c3ce
00e2883fd6b9e331fa14733f72ec56f2	IPR032500	bCoV_S1_N	Spike glycoprotein S1	N-terminal domain	betacoronavirus-like	DOMAIN	eb33ba41dff40275f8d274eee36e67e7
00e2883fd6b9e331fa14733f72ec56f2	IPR032500	bCoV_S1_N	Spike glycoprotein S1	N-terminal domain	betacoronavirus-like	DOMAIN	abcb6abb663bf32d380156aef783cc8d
00e2883fd6b9e331fa14733f72ec56f2	IPR032500	bCoV_S1_N	Spike glycoprotein S1	N-terminal domain	betacoronavirus-like	DOMAIN	c0c2460b073554cb4c695388cc6fd88b
00e2883fd6b9e331fa14733f72ec56f2	IPR032500	bCoV_S1_N	Spike glycoprotein S1	N-terminal domain	betacoronavirus-like	DOMAIN	092cde1375ab783656c5e535f4d81834
00ed7fa99969c18355daa2b6256aedd7	IPR043607	CoV_S1_C	Coronavirus spike glycoprotein S1	C-terminal	DOMAIN	3648502a1eea65e308a042ddf4d6b88d
00ed7fa99969c18355daa2b6256aedd7	IPR043607	CoV_S1_C	Coronavirus spike glycoprotein S1	C-terminal	DOMAIN	bf40378fbb7bac863d07bdcfb414de07
00f8a783bdfe69d1369b1c4ee05cbd9b	IPR044341	Spike_S1_N_SARS-CoV-like	Spike (S) protein S1 subunit	N-terminal domain	SARS-CoV-like	DOMAIN	5f2698a84c7560f383a12d885c9bb144
01027ca959497031b86acadba99e3cf4	IPR044341	Spike_S1_N_SARS-CoV-like	Spike (S) protein S1 subunit	N-terminal domain	SARS-CoV-like	DOMAIN	9ca6218390fcf92eb0308050959de536
0106f0ebc3ae06ff76044e717adbef82	IPR002552	Spike_S2_CoV	Spike glycoprotein S2	coronavirus	DOMAIN	28aa107e40a7ec2ab09b1dbe42db8d08
0106f0ebc3ae06ff76044e717adbef82	IPR002552	Spike_S2_CoV	Spike glycoprotein S2	coronavirus	DOMAIN	e808d874c0a01ad56bfbe9c13f1379a2
010d85ff45ebdadfdfd7be554dc20657	IPR044341	Spike_S1_N_SARS-CoV-like	Spike (S) protein S1 subunit	N-terminal domain	SARS-CoV-like	DOMAIN	ef434755e8d7b3d6fe5246fae69c77b0
011093f89caf7bf03bfdabfaa612616b	IPR002552	Spike_S2_CoV	Spike glycoprotein S2	coronavirus	DOMAIN	9072bf0a881dc4a5271b962203ab0557
01122721e2c73860209ffbeec4d987c2	IPR032500	bCoV_S1_N	Spike glycoprotein S1	N-terminal domain	betacoronavirus-like	DOMAIN	1cfe249cda7bbec4f328cdaa4e153093
011dd42b58a5690985df971bcbbd5185	IPR032500	bCoV_S1_N	Spike glycoprotein S1	N-terminal domain	betacoronavirus-like	DOMAIN	a2e1ebb08fb0efdb21033fc67003325e
011ee93989e6f7d04cf2fc10181366e7	IPR032500	bCoV_S1_N	Spike glycoprotein S1	N-terminal domain	betacoronavirus-like	DOMAIN	187ae1bd6f2e4a4a60598cf6ff52d580
012c4fcb8103328e0a4f7dbf2dc7a3a1	IPR032500	bCoV_S1_N	Spike glycoprotein S1	N-terminal domain	betacoronavirus-like	DOMAIN	24148ca06f499ed0cefba299c1e15924
012c8ae78f2b81f74f050aa0c0d10337	IPR032500	bCoV_S1_N	Spike glycoprotein S1	N-terminal domain	betacoronavirus-like	DOMAIN	cf246454e5ac70233810a57a198afc10
014c2f6180983405ce83d2c9817c2c4a	IPR018548	Spike_S1_RBD_bCoV	Spike (S) protein S1 subunit	receptor-binding domain	betacoronavirus	DOMAIN	ddc48e995dbab04a5cfd4cd7e66afa29
014d6300473e17339c4f4fbea981c8fd	IPR027400	S_HR2_CoV	Spike glycoprotein	heptad repeat 2	coronavirus	HOMOLOGOUS_SUPERFAMILY	a23eec8f2bb8a74ac0403fa6e1d25940
014d6300473e17339c4f4fbea981c8fd	IPR027400	S_HR2_CoV	Spike glycoprotein	heptad repeat 2	coronavirus	HOMOLOGOUS_SUPERFAMILY	29ee14d35cd40ab56cd77ca5d1e8c4a6
014f20de3c4d21dd95eb985af1b02a49	IPR032500	bCoV_S1_N	Spike glycoprotein S1	N-terminal domain	betacoronavirus-like	DOMAIN	dcbdff3d4953b33c0b80c7bd12283ad2
015266445921e0a36528b8a1fed467da	IPR036326	Spike_rcpt-bd_sf_CoV	Spike receptor binding domain superfamily	coronavirus	HOMOLOGOUS_SUPERFAMILY	c70833a51bebfb24d6160e08165266a8
01664bdd6e91caed597024726f932c0f	IPR042578	BETA_CORONA_SPIKE	Spike glycoprotein	betacoronavirus	FAMILY	4235aaa81d531c2a25d60c5902689cfa
017de8f14f23190b1fa09f2b8b8f7b7e	IPR044341	Spike_S1_N_SARS-CoV-like	Spike (S) protein S1 subunit	N-terminal domain	SARS-CoV-like	DOMAIN	9a224f2e854b573f29e31d971bf21bf9
018da1cde8c1896890178b2b595c0530	IPR032500	bCoV_S1_N	Spike glycoprotein S1	N-terminal domain	betacoronavirus-like	DOMAIN	f42b7016f7385ff007f0d10e44746ab1
01932452d34a4bf650d543e5d0c1f7a0	IPR044341	Spike_S1_N_SARS-CoV-like	Spike (S) protein S1 subunit	N-terminal domain	SARS-CoV-like	DOMAIN	b08eac318a30990cdc4e76031007ba65
019729d9c76688aced987456948f804d	IPR002552	Spike_S2_CoV	Spike glycoprotein S2	coronavirus	DOMAIN	2569b849450994638504e5dd423a8a47
0199e14361bfd7431f481009c5f13638	IPR002552	Spike_S2_CoV	Spike glycoprotein S2	coronavirus	DOMAIN	7fab938505a5713c7077211f123a35e5
019c8ce3f830f505bc480f4ada862aee	IPR044341	Spike_S1_N_SARS-CoV-like	Spike (S) protein S1 subunit	N-terminal domain	SARS-CoV-like	DOMAIN	566035e881346d634ec138e118b2dee9
01a192e16c0298457ee745bb3fb5aa86	IPR044341	Spike_S1_N_SARS-CoV-like	Spike (S) protein S1 subunit	N-terminal domain	SARS-CoV-like	DOMAIN	a325de9cb74abf177e1e2a7d1a3afa37
01a2cdb436004be702eb210196747cc9	IPR002552	Spike_S2_CoV	Spike glycoprotein S2	coronavirus	DOMAIN	84f0f5da909a3e1c87abecc1afde5092
01b0cc0e02c59812801749cd12185e02	IPR002552	Spike_S2_CoV	Spike glycoprotein S2	coronavirus	DOMAIN	484e41dd757837db4cfa7ee9305e0788
01b1858f436daff79ca896bc831db3a5	IPR032500	bCoV_S1_N	Spike glycoprotein S1	N-terminal domain	betacoronavirus-like	DOMAIN	5e15b1777a94dcf5186a3eaa37bd4aca
01c1eab9f932574b2898fd72753ad6bb	IPR042578	BETA_CORONA_SPIKE	Spike glycoprotein	betacoronavirus	FAMILY	86d497b1bcadd14d88269d6e0563784e
01c27ec8adfeb6e91779d2db049972cc	IPR044366	Spike_S1_RBD_SARS-CoV-2	Spike (S) protein S1 subunit	receptor-binding domain	SARS-CoV-2	DOMAIN	e2c0e905a51571440061f59846397d2f
01d2ce7b4fd4249aa798c2de66e710db	IPR032500	bCoV_S1_N	Spike glycoprotein S1	N-terminal domain	betacoronavirus-like	DOMAIN	8759250b9f810780709beeba267d5ad6
01d2e3556b1243017a1e4c6916fb0d55	IPR032500	bCoV_S1_N	Spike glycoprotein S1	N-terminal domain	betacoronavirus-like	DOMAIN	3a6ab6aac4a98e24d049b1bec03f7128
01e23f5ac8d54ec97442f716e470ad5d	IPR002552	Spike_S2_CoV	Spike glycoprotein S2	coronavirus	DOMAIN	1ddfc34e6319acc589bfe5d9fb13aa6d
01f018161f437357a81bae27f0468032	IPR044366	Spike_S1_RBD_SARS-CoV-2	Spike (S) protein S1 subunit	receptor-binding domain	SARS-CoV-2	DOMAIN	d198ce237b5ab9c6ac05a92f48a74463
01f865cdc465b56286e58d392262d5b8	IPR036326	Spike_rcpt-bd_sf_CoV	Spike receptor binding domain superfamily	coronavirus	HOMOLOGOUS_SUPERFAMILY	033bbae66429041024f3169860c150d9
01fb5576cae5faa6e04682163972bea3	IPR032500	bCoV_S1_N	Spike glycoprotein S1	N-terminal domain	betacoronavirus-like	DOMAIN	6046e81b2606b5f2dfdadea7fa7a9510
0200d0484fe76d2e8fb3b3973748b8e2	IPR032500	bCoV_S1_N	Spike glycoprotein S1	N-terminal domain	betacoronavirus-like	DOMAIN	69ff576a56a3d346ad1a5deb13b717a9
0208ee05d5290c30d4c79619de403613	IPR002552	Spike_S2_CoV	Spike glycoprotein S2	coronavirus	DOMAIN	625c7ca21c80a0b415dc402badcf9274
020a8b56255669fe4b2aa8b87214da4f	IPR043473	S2_sf_CoV	Spike glycoprotein S2 superfamily	coronavirus	HOMOLOGOUS_SUPERFAMILY	f46c2f880bd22e220ac8200ca99e5df9
02199282590670c6ea5df33c6a3cf528	IPR044366	Spike_S1_RBD_SARS-CoV-2	Spike (S) protein S1 subunit	receptor-binding domain	SARS-CoV-2	DOMAIN	d618dd6e621e751496d9149d8094b816
0223d5843cdeb519af4162d3e307fb91	IPR018548	Spike_S1_RBD_bCoV	Spike (S) protein S1 subunit	receptor-binding domain	betacoronavirus	DOMAIN	0f71077dae8c113e0b188b5dc84fdc64
0223d5843cdeb519af4162d3e307fb91	IPR018548	Spike_S1_RBD_bCoV	Spike (S) protein S1 subunit	receptor-binding domain	betacoronavirus	DOMAIN	bce7ca49591357516d00a014f7389a7e
022cade7e0bef98ce2bf8b7654540022	IPR018548	Spike_S1_RBD_bCoV	Spike (S) protein S1 subunit	receptor-binding domain	betacoronavirus	DOMAIN	d4642adc495c0ee951ba829e77bc2fbb
022f94ec499ad95b8e362267c09f65b4	IPR002552	Spike_S2_CoV	Spike glycoprotein S2	coronavirus	DOMAIN	03381a5e18a0692d36373ea463a3193f
0230b425d35cbd9c5e284ab8801a4675	IPR044341	Spike_S1_N_SARS-CoV-like	Spike (S) protein S1 subunit	N-terminal domain	SARS-CoV-like	DOMAIN	54fda1fba065c2963c7440f472b8676d
023d5cf89b7a26aa4779f1aa255300c8	IPR043473	S2_sf_CoV	Spike glycoprotein S2 superfamily	coronavirus	HOMOLOGOUS_SUPERFAMILY	474ef3fca4b4dc5c990034f5d181eb32
025124a51548581fd98c8a523c9d0a93	IPR002552	Spike_S2_CoV	Spike glycoprotein S2	coronavirus	DOMAIN	4e3aec44b9d961fe13092d8d1821ca2f
0261d70faafb65e78f9745f608996b38	IPR036326	Spike_rcpt-bd_sf_CoV	Spike receptor binding domain superfamily	coronavirus	HOMOLOGOUS_SUPERFAMILY	c08732d4cc50308ebc977a087a723ab8
026722aaeadf41734312db4d360af412	IPR002552	Spike_S2_CoV	Spike glycoprotein S2	coronavirus	DOMAIN	85a7121a9a4702a65fc607585566fce1
026722aaeadf41734312db4d360af412	IPR002552	Spike_S2_CoV	Spike glycoprotein S2	coronavirus	DOMAIN	657544280049abc32b734520920549a5
026722aaeadf41734312db4d360af412	IPR002552	Spike_S2_CoV	Spike glycoprotein S2	coronavirus	DOMAIN	f8709b9d1aeb100005ec7cdc49ba2962
026722aaeadf41734312db4d360af412	IPR002552	Spike_S2_CoV	Spike glycoprotein S2	coronavirus	DOMAIN	a557f88420a75216c6dbf3bf4fbc799f
026c6940ae81fec57a4cb628ef24fb3e	IPR043473	S2_sf_CoV	Spike glycoprotein S2 superfamily	coronavirus	HOMOLOGOUS_SUPERFAMILY	c78cca8ddd7c303cda1111fc8c298dba
0272b4d84981976d671c2a0389c02cfb	IPR032500	bCoV_S1_N	Spike glycoprotein S1	N-terminal domain	betacoronavirus-like	DOMAIN	4702d2925835abdd73f76df036cfc624
0272edce66d4acf64f509c0c0d5bd933	IPR002552	Spike_S2_CoV	Spike glycoprotein S2	coronavirus	DOMAIN	4b7afde492e10e40b3fd89c6b92324af
0272edce66d4acf64f509c0c0d5bd933	IPR002552	Spike_S2_CoV	Spike glycoprotein S2	coronavirus	DOMAIN	726a097cba44e08f62a17a12b76a7063
0272edce66d4acf64f509c0c0d5bd933	IPR002552	Spike_S2_CoV	Spike glycoprotein S2	coronavirus	DOMAIN	e6cdd846295a273499b4ba4d7de378d6
0272edce66d4acf64f509c0c0d5bd933	IPR002552	Spike_S2_CoV	Spike glycoprotein S2	coronavirus	DOMAIN	85b31e5173431eef29a3dcd86373a6f0
0272edce66d4acf64f509c0c0d5bd933	IPR002552	Spike_S2_CoV	Spike glycoprotein S2	coronavirus	DOMAIN	d8ec73b05ff9dbfea906e1d8f26c2efa
027406a5a17b98fd1ed229655f9d5e6f	IPR044341	Spike_S1_N_SARS-CoV-like	Spike (S) protein S1 subunit	N-terminal domain	SARS-CoV-like	DOMAIN	9376329aba00e6f86517fe3b9c5001c8
028025598a595d45da94091be98e2b58	IPR042578	BETA_CORONA_SPIKE	Spike glycoprotein	betacoronavirus	FAMILY	7924f056294ece687f883134a1c5359e
02852bc405a2bbf7ad772812d55f4605	IPR018548	Spike_S1_RBD_bCoV	Spike (S) protein S1 subunit	receptor-binding domain	betacoronavirus	DOMAIN	d915f8e7e2bb9191261abdf5f812f842
028e56349d1f5da33314f1d9dc811565	IPR044366	Spike_S1_RBD_SARS-CoV-2	Spike (S) protein S1 subunit	receptor-binding domain	SARS-CoV-2	DOMAIN	7eeac07439a9008302e605f50cb25859
029f164b8859b1d59e93fe9e5e6109ee	IPR043473	S2_sf_CoV	Spike glycoprotein S2 superfamily	coronavirus	HOMOLOGOUS_SUPERFAMILY	40786dd6d7d07c1aaf9397e7b343c667
029f164b8859b1d59e93fe9e5e6109ee	IPR043473	S2_sf_CoV	Spike glycoprotein S2 superfamily	coronavirus	HOMOLOGOUS_SUPERFAMILY	3b11f1edb58a396654ca115fea660f7e
029f164b8859b1d59e93fe9e5e6109ee	IPR043473	S2_sf_CoV	Spike glycoprotein S2 superfamily	coronavirus	HOMOLOGOUS_SUPERFAMILY	2400d2d489b25e0659e27833fd51b72b
02a0ca5f61dd0071a297e7ea7b66f12b	IPR032500	bCoV_S1_N	Spike glycoprotein S1	N-terminal domain	betacoronavirus-like	DOMAIN	bdb798b136eaa0c0b84d416afa042816
02a4b373858c172f8ab28cc301734648	IPR044366	Spike_S1_RBD_SARS-CoV-2	Spike (S) protein S1 subunit	receptor-binding domain	SARS-CoV-2	DOMAIN	065ebb742e4bb2ad0d8c40a2fa37b7b5
02a4b373858c172f8ab28cc301734648	IPR044366	Spike_S1_RBD_SARS-CoV-2	Spike (S) protein S1 subunit	receptor-binding domain	SARS-CoV-2	DOMAIN	6bc85b39d3d35c5b08c1859547949258
02a4b373858c172f8ab28cc301734648	IPR044366	Spike_S1_RBD_SARS-CoV-2	Spike (S) protein S1 subunit	receptor-binding domain	SARS-CoV-2	DOMAIN	99d174f968b2c3d49f47cf0fbd0c7495
02a967b209b62a5067c16801a51b3daa	IPR032500	bCoV_S1_N	Spike glycoprotein S1	N-terminal domain	betacoronavirus-like	DOMAIN	cae015d4d61ae9b5e659c60b1b3029d3
02ab3d533014281ec89bbeb9f32b14f6	IPR036326	Spike_rcpt-bd_sf_CoV	Spike receptor binding domain superfamily	coronavirus	HOMOLOGOUS_SUPERFAMILY	abc182fd9d47f66bd07e86911fa59cab
02ab3d533014281ec89bbeb9f32b14f6	IPR036326	Spike_rcpt-bd_sf_CoV	Spike receptor binding domain superfamily	coronavirus	HOMOLOGOUS_SUPERFAMILY	05304211e693695b5c74dc44e08bc83d
02abda538b72e4e04befcdc41c217c7b	IPR044341	Spike_S1_N_SARS-CoV-like	Spike (S) protein S1 subunit	N-terminal domain	SARS-CoV-like	DOMAIN	f7a04668a4e919866efd35b3e58b7c3b
02b46f4d361f836e25186588422b6c71	IPR002552	Spike_S2_CoV	Spike glycoprotein S2	coronavirus	DOMAIN	f53902ef849c4ad2f19e65269b9e5dd7
02b46f4d361f836e25186588422b6c71	IPR002552	Spike_S2_CoV	Spike glycoprotein S2	coronavirus	DOMAIN	76feecc2010674cef9084ddfe67d8301
02b46f4d361f836e25186588422b6c71	IPR002552	Spike_S2_CoV	Spike glycoprotein S2	coronavirus	DOMAIN	68ad8e82362b232edf3caee0a229edd1
02b46f4d361f836e25186588422b6c71	IPR002552	Spike_S2_CoV	Spike glycoprotein S2	coronavirus	DOMAIN	38d78aca3d532e45b40127ff96f03ae8
02b46f4d361f836e25186588422b6c71	IPR002552	Spike_S2_CoV	Spike glycoprotein S2	coronavirus	DOMAIN	de919ec0a5c8f4f8fd273ee654148d1b
02b522027072f3176fdc306a79525e94	IPR036326	Spike_rcpt-bd_sf_CoV	Spike receptor binding domain superfamily	coronavirus	HOMOLOGOUS_SUPERFAMILY	9a46bc1b26822e5d5eebd445edd4cbd1
02b55e17f7e3a827a8600d071b7b70eb	IPR042578	BETA_CORONA_SPIKE	Spike glycoprotein	betacoronavirus	FAMILY	d5f8a4f5cd7d3c5d0759b27224bae98d
02b92a3efaa6e63d3544de380f5ff1be	IPR032500	bCoV_S1_N	Spike glycoprotein S1	N-terminal domain	betacoronavirus-like	DOMAIN	7c6b8b611ae474d1fd70693522b25038
02c52021a84b3f2fdf2809fa00086f9d	IPR002552	Spike_S2_CoV	Spike glycoprotein S2	coronavirus	DOMAIN	9cda5107af88180603508c118f3ae3f6
02d646680959d39a75af6128928cee5b	IPR043473	S2_sf_CoV	Spike glycoprotein S2 superfamily	coronavirus	HOMOLOGOUS_SUPERFAMILY	46f8b168b5e8dcb8ba5bf7731a957eda
02ee3cb6424d94c4cee971614b25dafe	IPR044366	Spike_S1_RBD_SARS-CoV-2	Spike (S) protein S1 subunit	receptor-binding domain	SARS-CoV-2	DOMAIN	3097850f404e70ad8ea2843847277776
02eef3f609d323c0bd1b46e10d4bcd0d	IPR036326	Spike_rcpt-bd_sf_CoV	Spike receptor binding domain superfamily	coronavirus	HOMOLOGOUS_SUPERFAMILY	5f527b4342ac8ac6586406cc79ad5669
02effce7cb43ee70567902b200913eaa	IPR044341	Spike_S1_N_SARS-CoV-like	Spike (S) protein S1 subunit	N-terminal domain	SARS-CoV-like	DOMAIN	0cd7e789509d0ae5646f3bd963a5394a
02f31f57251904cad1f819f92e05eb8a	IPR044341	Spike_S1_N_SARS-CoV-like	Spike (S) protein S1 subunit	N-terminal domain	SARS-CoV-like	DOMAIN	1d1abd74cfbc44645f4df83a6c84e942
02f8dce1a227bf68f049efb66b035375	IPR032500	bCoV_S1_N	Spike glycoprotein S1	N-terminal domain	betacoronavirus-like	DOMAIN	d35894996fc905170652e9239dc43d56
02f8dce1a227bf68f049efb66b035375	IPR032500	bCoV_S1_N	Spike glycoprotein S1	N-terminal domain	betacoronavirus-like	DOMAIN	517009d1feebb60824b1d71c56ee806a
02f8dce1a227bf68f049efb66b035375	IPR032500	bCoV_S1_N	Spike glycoprotein S1	N-terminal domain	betacoronavirus-like	DOMAIN	509e12147653b22f2d49a3a38528f39c
02f8dce1a227bf68f049efb66b035375	IPR032500	bCoV_S1_N	Spike glycoprotein S1	N-terminal domain	betacoronavirus-like	DOMAIN	b86e861c741fcdeb112cfabe2db9cfb8
0308aa65bc4903c04321a4fcd1155043	IPR002552	Spike_S2_CoV	Spike glycoprotein S2	coronavirus	DOMAIN	99a4596e48097c8813eff2fe0ced1f51
030c6c7324a632a17fda1cfef62e25ef	IPR044341	Spike_S1_N_SARS-CoV-like	Spike (S) protein S1 subunit	N-terminal domain	SARS-CoV-like	DOMAIN	87d7c5b09aece4e9260b087347ceb9ab
030c6c7324a632a17fda1cfef62e25ef	IPR044341	Spike_S1_N_SARS-CoV-like	Spike (S) protein S1 subunit	N-terminal domain	SARS-CoV-like	DOMAIN	a932c32fd603a2af53ac72493d079012
030c6c7324a632a17fda1cfef62e25ef	IPR044341	Spike_S1_N_SARS-CoV-like	Spike (S) protein S1 subunit	N-terminal domain	SARS-CoV-like	DOMAIN	e5c6f09bf34b4ce6ae0f7cd24ac9b5f9
030d533c66a9b9f9a2625e64edea0134	IPR044341	Spike_S1_N_SARS-CoV-like	Spike (S) protein S1 subunit	N-terminal domain	SARS-CoV-like	DOMAIN	4e05eec06c4cb360d51678baec458880
030d8e1cafd45b2a217f6a7c3d77b665	IPR044341	Spike_S1_N_SARS-CoV-like	Spike (S) protein S1 subunit	N-terminal domain	SARS-CoV-like	DOMAIN	8a8ab673d76eeb40669cbe4843cf0715
0316b6887046fee8cae8616b1f6ec6fc	IPR036326	Spike_rcpt-bd_sf_CoV	Spike receptor binding domain superfamily	coronavirus	HOMOLOGOUS_SUPERFAMILY	37d3437627ef3b12574466b4936c263a
0316b6887046fee8cae8616b1f6ec6fc	IPR036326	Spike_rcpt-bd_sf_CoV	Spike receptor binding domain superfamily	coronavirus	HOMOLOGOUS_SUPERFAMILY	2c4ee54422829217d319364c04c64c59
0316b6887046fee8cae8616b1f6ec6fc	IPR036326	Spike_rcpt-bd_sf_CoV	Spike receptor binding domain superfamily	coronavirus	HOMOLOGOUS_SUPERFAMILY	2858658af8088b203d8889a1cea3c841
032132f11553f513bab91de01eaeb66e	IPR032500	bCoV_S1_N	Spike glycoprotein S1	N-terminal domain	betacoronavirus-like	DOMAIN	77abc2afcb408757b011a964586d931e
03222500bec95dc5223e58cff44bc5c7	IPR032500	bCoV_S1_N	Spike glycoprotein S1	N-terminal domain	betacoronavirus-like	DOMAIN	f324a100ad0e975dab59da05bcec970a
032c3792fe80f2ae210f6b3b4a93a9a4	IPR032500	bCoV_S1_N	Spike glycoprotein S1	N-terminal domain	betacoronavirus-like	DOMAIN	59d351d5acf877bf7d7d1e9dc2ace1d7
032de5382c5fe1aab7dd36221c4fe8bc	IPR032500	bCoV_S1_N	Spike glycoprotein S1	N-terminal domain	betacoronavirus-like	DOMAIN	65406ab74d14ecec1ada0d7f0ba9b7b9
032de5382c5fe1aab7dd36221c4fe8bc	IPR032500	bCoV_S1_N	Spike glycoprotein S1	N-terminal domain	betacoronavirus-like	DOMAIN	a13587d605340146f7d35333d8489a5d
032de5382c5fe1aab7dd36221c4fe8bc	IPR032500	bCoV_S1_N	Spike glycoprotein S1	N-terminal domain	betacoronavirus-like	DOMAIN	674ad48092475ef48d00a8829c20158b
032de5382c5fe1aab7dd36221c4fe8bc	IPR032500	bCoV_S1_N	Spike glycoprotein S1	N-terminal domain	betacoronavirus-like	DOMAIN	2e8b3422cc44390e4b140bad6d848162
0355ee22cefcd7cfa13d4f1325c103de	IPR044341	Spike_S1_N_SARS-CoV-like	Spike (S) protein S1 subunit	N-terminal domain	SARS-CoV-like	DOMAIN	9d21599e5850d1729aef1a76de67e742
03579e49287a5e1fd39cff8818d5f266	IPR043473	S2_sf_CoV	Spike glycoprotein S2 superfamily	coronavirus	HOMOLOGOUS_SUPERFAMILY	ade1fe55106af83d8da97d14315b9577
0357d74568147898cfba257b5a3b5fae	IPR002552	Spike_S2_CoV	Spike glycoprotein S2	coronavirus	DOMAIN	57ce5825b57ea0984fc14dc380026e16
035dcb3f875806798f6b2219ecaa7df8	IPR036326	Spike_rcpt-bd_sf_CoV	Spike receptor binding domain superfamily	coronavirus	HOMOLOGOUS_SUPERFAMILY	fa8e11d42f42fc1ce9da11c7d723fd8b
035dcb3f875806798f6b2219ecaa7df8	IPR036326	Spike_rcpt-bd_sf_CoV	Spike receptor binding domain superfamily	coronavirus	HOMOLOGOUS_SUPERFAMILY	173bf98640f8abc257c5e707d1c181f1
035dcb3f875806798f6b2219ecaa7df8	IPR036326	Spike_rcpt-bd_sf_CoV	Spike receptor binding domain superfamily	coronavirus	HOMOLOGOUS_SUPERFAMILY	b830e547bc42a9687b353f8e12ec9146
035dcb3f875806798f6b2219ecaa7df8	IPR036326	Spike_rcpt-bd_sf_CoV	Spike receptor binding domain superfamily	coronavirus	HOMOLOGOUS_SUPERFAMILY	9d60fdc3a6a28026032ca86c9bf1bf81
0368050edc2f38076bcafe417e2628fa	IPR044341	Spike_S1_N_SARS-CoV-like	Spike (S) protein S1 subunit	N-terminal domain	SARS-CoV-like	DOMAIN	6fd874124ac218986cb9c98946d7d63e
037945f2d8de19f8d7c9c682e0721186	IPR044341	Spike_S1_N_SARS-CoV-like	Spike (S) protein S1 subunit	N-terminal domain	SARS-CoV-like	DOMAIN	5420f33d6546188f94f54a4dc9df129a
0383c60b29368cfb00f59eb652d78254	IPR044341	Spike_S1_N_SARS-CoV-like	Spike (S) protein S1 subunit	N-terminal domain	SARS-CoV-like	DOMAIN	ada2e22f959d0fb1b8b9b618b05daa91
0384c231cf6a585e6342a15d693429c0	IPR032500	bCoV_S1_N	Spike glycoprotein S1	N-terminal domain	betacoronavirus-like	DOMAIN	0b547ad3a0ecb6920278d417a6f3e000
038ace834749fd2927229130f50fd39c	IPR002552	Spike_S2_CoV	Spike glycoprotein S2	coronavirus	DOMAIN	cd4dd3ed32f3bee6541bfe90bd9c0ec3
038ace834749fd2927229130f50fd39c	IPR002552	Spike_S2_CoV	Spike glycoprotein S2	coronavirus	DOMAIN	86eb78899764497312387bcdbcfe71df
038f63013bc2432255199081f716b17a	IPR043473	S2_sf_CoV	Spike glycoprotein S2 superfamily	coronavirus	HOMOLOGOUS_SUPERFAMILY	cc61a9ee23a310da3a165cdc6452295f
0393147ba2991c63b2575a531347b4bd	IPR044341	Spike_S1_N_SARS-CoV-like	Spike (S) protein S1 subunit	N-terminal domain	SARS-CoV-like	DOMAIN	75a45d2c65dc9b981a04d889b7bc9d47
039cb3e51c942806eb69f629c7ed435c	IPR044366	Spike_S1_RBD_SARS-CoV-2	Spike (S) protein S1 subunit	receptor-binding domain	SARS-CoV-2	DOMAIN	4b16a5b9b9bd4bf374146cb2fc6a4d75
039cb3e51c942806eb69f629c7ed435c	IPR044366	Spike_S1_RBD_SARS-CoV-2	Spike (S) protein S1 subunit	receptor-binding domain	SARS-CoV-2	DOMAIN	b88638455278e9b837b4cb3551d30275
039cb3e51c942806eb69f629c7ed435c	IPR044366	Spike_S1_RBD_SARS-CoV-2	Spike (S) protein S1 subunit	receptor-binding domain	SARS-CoV-2	DOMAIN	b675ef56d69a327ea5aa4c6c8b3a87b5
039cb3e51c942806eb69f629c7ed435c	IPR044366	Spike_S1_RBD_SARS-CoV-2	Spike (S) protein S1 subunit	receptor-binding domain	SARS-CoV-2	DOMAIN	a0e56a1607d2d715a7efb3af8ff04a7d
03a776e958904cd1c12ea6fc07800d25	IPR042578	BETA_CORONA_SPIKE	Spike glycoprotein	betacoronavirus	FAMILY	cfa2a5033352500b12fb4cee07e84b44
03aa685461e50a0e5f7d1860256585c0	IPR044341	Spike_S1_N_SARS-CoV-like	Spike (S) protein S1 subunit	N-terminal domain	SARS-CoV-like	DOMAIN	f42b7016f7385ff007f0d10e44746ab1
03ace1f1893946a170ef175ade4cd66c	IPR044341	Spike_S1_N_SARS-CoV-like	Spike (S) protein S1 subunit	N-terminal domain	SARS-CoV-like	DOMAIN	8248c01e89cb919a0b2da26ef2eca952
03ad86f7d33db6ce192b30f3a6f27bfb	IPR032500	bCoV_S1_N	Spike glycoprotein S1	N-terminal domain	betacoronavirus-like	DOMAIN	b38b1db9197e43193afc2fc6df136903
03cd1161c143ae14e1a92d6db0493032	IPR032500	bCoV_S1_N	Spike glycoprotein S1	N-terminal domain	betacoronavirus-like	DOMAIN	f4b71bd639e804b3a94c79e624159e2b
03ce5c919b574d6c438c5b05b09bbb93	IPR032500	bCoV_S1_N	Spike glycoprotein S1	N-terminal domain	betacoronavirus-like	DOMAIN	273fa3b2a65f2932be5a7788c1433dc7
03d0590de39dc9df7a09b931d7cfff60	IPR032500	bCoV_S1_N	Spike glycoprotein S1	N-terminal domain	betacoronavirus-like	DOMAIN	b1d953edc888929122e13c40fb351191
03d0590de39dc9df7a09b931d7cfff60	IPR032500	bCoV_S1_N	Spike glycoprotein S1	N-terminal domain	betacoronavirus-like	DOMAIN	e4845b07f044b24716f498472f7757f7
03d2e59bf592ef6fd186911890d9378f	IPR044341	Spike_S1_N_SARS-CoV-like	Spike (S) protein S1 subunit	N-terminal domain	SARS-CoV-like	DOMAIN	fba313e5b3519285819ce21d3c66abac
03d35a3da390da704028da235ec47bf4	IPR044341	Spike_S1_N_SARS-CoV-like	Spike (S) protein S1 subunit	N-terminal domain	SARS-CoV-like	DOMAIN	404a70f15a09adf1f9ff2a1209f082ac
03dcc408d4682364c09ae61d33b185ac	IPR032500	bCoV_S1_N	Spike glycoprotein S1	N-terminal domain	betacoronavirus-like	DOMAIN	b3b9f97bbcb732b63d8c885a717a7274
03eae393bcd56fd0c7675211eb0b0a3d	IPR002552	Spike_S2_CoV	Spike glycoprotein S2	coronavirus	DOMAIN	06dd1124862bd971cad4525d200f595e
03ec1ccca54dceba7c065534a6bea9ab	IPR044341	Spike_S1_N_SARS-CoV-like	Spike (S) protein S1 subunit	N-terminal domain	SARS-CoV-like	DOMAIN	e3b5152f5c8ba787a12b07cb902dabbd
0400517e158c9cbd9b7c01a3d9b297d7	IPR044341	Spike_S1_N_SARS-CoV-like	Spike (S) protein S1 subunit	N-terminal domain	SARS-CoV-like	DOMAIN	01e982614463503fe11ffbeb0abd9ab3
040d6ad963ea7dc928c4f6ec5778065b	IPR032500	bCoV_S1_N	Spike glycoprotein S1	N-terminal domain	betacoronavirus-like	DOMAIN	97001b562a6cb8ea75249ca7bf08d3f1
040eb89d9ea7ce46851353800f971941	IPR002552	Spike_S2_CoV	Spike glycoprotein S2	coronavirus	DOMAIN	4d20060c5596693da794607262efe41d
040eb89d9ea7ce46851353800f971941	IPR002552	Spike_S2_CoV	Spike glycoprotein S2	coronavirus	DOMAIN	0edb9a1b225bbd33b2584acc94adc69b
041280c24a5bb95cc21cab641532f556	IPR032500	bCoV_S1_N	Spike glycoprotein S1	N-terminal domain	betacoronavirus-like	DOMAIN	c66065eb4bea765c1a67df3d6179febc
041280c24a5bb95cc21cab641532f556	IPR032500	bCoV_S1_N	Spike glycoprotein S1	N-terminal domain	betacoronavirus-like	DOMAIN	ed1d0a1684ec9e83528f343c21ee9fdc
041280c24a5bb95cc21cab641532f556	IPR032500	bCoV_S1_N	Spike glycoprotein S1	N-terminal domain	betacoronavirus-like	DOMAIN	e2e3fd700df6335b0da812643956ddf9
041280c24a5bb95cc21cab641532f556	IPR032500	bCoV_S1_N	Spike glycoprotein S1	N-terminal domain	betacoronavirus-like	DOMAIN	3b8b7216cab5996a63d04fbe79f2579e
0420d6e5827d5a74de1a4145425d0417	IPR036326	Spike_rcpt-bd_sf_CoV	Spike receptor binding domain superfamily	coronavirus	HOMOLOGOUS_SUPERFAMILY	09abc8b90e56341a57ad191146a63267
04232b42ce9da73d9f4546c2f717c2d9	IPR043473	S2_sf_CoV	Spike glycoprotein S2 superfamily	coronavirus	HOMOLOGOUS_SUPERFAMILY	aa887710331ce3bd4f5800d84e22cacb
04232b42ce9da73d9f4546c2f717c2d9	IPR043473	S2_sf_CoV	Spike glycoprotein S2 superfamily	coronavirus	HOMOLOGOUS_SUPERFAMILY	b0b031de76c85926776df61c45bfc072
04232b42ce9da73d9f4546c2f717c2d9	IPR043473	S2_sf_CoV	Spike glycoprotein S2 superfamily	coronavirus	HOMOLOGOUS_SUPERFAMILY	1774973ada34af67fc0f1c388bbd72dc
04232b42ce9da73d9f4546c2f717c2d9	IPR043473	S2_sf_CoV	Spike glycoprotein S2 superfamily	coronavirus	HOMOLOGOUS_SUPERFAMILY	28871eb62abcb661171d150d354ddb64
04575c7f9d8b18383cb0395c4717e0fd	IPR032500	bCoV_S1_N	Spike glycoprotein S1	N-terminal domain	betacoronavirus-like	DOMAIN	d5c9b5492472f9bc73cb24ad3fb4b9f4
0457d0b9e6fd593741e4d8eebfa06e44	IPR042578	BETA_CORONA_SPIKE	Spike glycoprotein	betacoronavirus	FAMILY	19aa3048da165e9423418eb6807cb3e2
0458a53875cafdb79d53b6b240568552	IPR044341	Spike_S1_N_SARS-CoV-like	Spike (S) protein S1 subunit	N-terminal domain	SARS-CoV-like	DOMAIN	274af4f112701b88d5ab391072ffc8b4
0458a53875cafdb79d53b6b240568552	IPR044341	Spike_S1_N_SARS-CoV-like	Spike (S) protein S1 subunit	N-terminal domain	SARS-CoV-like	DOMAIN	06b1a91d30d1d2f6ba325200b2d4aa59
0458a53875cafdb79d53b6b240568552	IPR044341	Spike_S1_N_SARS-CoV-like	Spike (S) protein S1 subunit	N-terminal domain	SARS-CoV-like	DOMAIN	69ab7b52d857feda067f6ad12b1b8c14
0458a53875cafdb79d53b6b240568552	IPR044341	Spike_S1_N_SARS-CoV-like	Spike (S) protein S1 subunit	N-terminal domain	SARS-CoV-like	DOMAIN	b32fba194c41888efa226169d795deaf
0458a53875cafdb79d53b6b240568552	IPR044341	Spike_S1_N_SARS-CoV-like	Spike (S) protein S1 subunit	N-terminal domain	SARS-CoV-like	DOMAIN	ca827fdb78792c4ba42396278689bdd6
046199542a4f073365701cae41b30b07	IPR002552	Spike_S2_CoV	Spike glycoprotein S2	coronavirus	DOMAIN	937ef2265504cafd145ecb110fdba966
04679fe53b9eb74b3cb16160ad573609	IPR002552	Spike_S2_CoV	Spike glycoprotein S2	coronavirus	DOMAIN	6de0230189949c35af1b0d31fbedcc77
046c625f0e7ec06eca95aae2fd3bf5a3	IPR032500	bCoV_S1_N	Spike glycoprotein S1	N-terminal domain	betacoronavirus-like	DOMAIN	14d73a9e1a647f626af6750e4597de76
046d5bac51c0ee76eef54c66b0c5766e	IPR032500	bCoV_S1_N	Spike glycoprotein S1	N-terminal domain	betacoronavirus-like	DOMAIN	ed4e4727de7caeca22ac4fe042e09b08
046d5bac51c0ee76eef54c66b0c5766e	IPR032500	bCoV_S1_N	Spike glycoprotein S1	N-terminal domain	betacoronavirus-like	DOMAIN	3d682a571f014935f4ca00aa886996f4
046d5bac51c0ee76eef54c66b0c5766e	IPR032500	bCoV_S1_N	Spike glycoprotein S1	N-terminal domain	betacoronavirus-like	DOMAIN	a64a1b2613a15ad25a2b1a7e7683e4a8
046d5bac51c0ee76eef54c66b0c5766e	IPR032500	bCoV_S1_N	Spike glycoprotein S1	N-terminal domain	betacoronavirus-like	DOMAIN	3d4eb697b1fc688a12494a91d909c068
046d5bac51c0ee76eef54c66b0c5766e	IPR032500	bCoV_S1_N	Spike glycoprotein S1	N-terminal domain	betacoronavirus-like	DOMAIN	0baad7d8b5f09368e89d730bd10eeef8
046d5bac51c0ee76eef54c66b0c5766e	IPR032500	bCoV_S1_N	Spike glycoprotein S1	N-terminal domain	betacoronavirus-like	DOMAIN	177e8ab736b41654885c75704d156780
046dfab1a8ca6b2bbeb55e9a84287c38	IPR044341	Spike_S1_N_SARS-CoV-like	Spike (S) protein S1 subunit	N-terminal domain	SARS-CoV-like	DOMAIN	377020e12939e6bebe26f5242c06da17
046f1d844595896c8dc20fa8c0e57870	IPR044341	Spike_S1_N_SARS-CoV-like	Spike (S) protein S1 subunit	N-terminal domain	SARS-CoV-like	DOMAIN	be5532cf2eae05c155bcb63f23d0eac4
04719c91ff19f7c4c437f76bfe5e11cd	IPR032500	bCoV_S1_N	Spike glycoprotein S1	N-terminal domain	betacoronavirus-like	DOMAIN	c5e775f1651bc5ab80bf5b82dd38feed
04724eed99366a7cc3c57bd34aa4da62	IPR044341	Spike_S1_N_SARS-CoV-like	Spike (S) protein S1 subunit	N-terminal domain	SARS-CoV-like	DOMAIN	bcd92355e2d0744d1544238f799cbd54
04733fdca2a597480030c2a2f61fe9be	IPR044366	Spike_S1_RBD_SARS-CoV-2	Spike (S) protein S1 subunit	receptor-binding domain	SARS-CoV-2	DOMAIN	a2f0b09e14f7daa2c2d7fb5ecfcd9562
047f162fdeb2669d4efd1e24032b632b	IPR027400	S_HR2_CoV	Spike glycoprotein	heptad repeat 2	coronavirus	HOMOLOGOUS_SUPERFAMILY	2c4d2193e48fb1a77c487ed32768373c
047f162fdeb2669d4efd1e24032b632b	IPR027400	S_HR2_CoV	Spike glycoprotein	heptad repeat 2	coronavirus	HOMOLOGOUS_SUPERFAMILY	30dea988b14a467ec758666064e1cf9d
047f162fdeb2669d4efd1e24032b632b	IPR027400	S_HR2_CoV	Spike glycoprotein	heptad repeat 2	coronavirus	HOMOLOGOUS_SUPERFAMILY	759167220b803589784ebfa03894c3ce
04837f6efb5ce801cb0101e2cdc52933	IPR036326	Spike_rcpt-bd_sf_CoV	Spike receptor binding domain superfamily	coronavirus	HOMOLOGOUS_SUPERFAMILY	4fc629af1c451c888a8a946b5c61edbe
0484c96928ef21b2abba7df86bcf8e62	IPR002552	Spike_S2_CoV	Spike glycoprotein S2	coronavirus	DOMAIN	4f3c786f325ccf77b7a1d244cdc018df
0492297de390e10df6782cc4a5f98207	IPR044341	Spike_S1_N_SARS-CoV-like	Spike (S) protein S1 subunit	N-terminal domain	SARS-CoV-like	DOMAIN	63df3c882807132e16b3e46f86b821fc
0498deec52a90732436e8bc1923e1c49	IPR002552	Spike_S2_CoV	Spike glycoprotein S2	coronavirus	DOMAIN	bc0d6aa61a0e7af32e3bcdaa4ce5b284
049a5aa532b4ece1ace2b584af6e0ef0	IPR044341	Spike_S1_N_SARS-CoV-like	Spike (S) protein S1 subunit	N-terminal domain	SARS-CoV-like	DOMAIN	ea3bb4826832f51dd0ce3854b0aeee59
049dcb3f54903e927f1c0f10cf419023	IPR044366	Spike_S1_RBD_SARS-CoV-2	Spike (S) protein S1 subunit	receptor-binding domain	SARS-CoV-2	DOMAIN	d064844674f9a3ab87a36e296eeed63f
049dcb3f54903e927f1c0f10cf419023	IPR044366	Spike_S1_RBD_SARS-CoV-2	Spike (S) protein S1 subunit	receptor-binding domain	SARS-CoV-2	DOMAIN	b905eed4132c6fa391e4ee24b2158634
049dcb3f54903e927f1c0f10cf419023	IPR044366	Spike_S1_RBD_SARS-CoV-2	Spike (S) protein S1 subunit	receptor-binding domain	SARS-CoV-2	DOMAIN	7294e550d1f6c561eb029a0931bfc449
049dcb3f54903e927f1c0f10cf419023	IPR044366	Spike_S1_RBD_SARS-CoV-2	Spike (S) protein S1 subunit	receptor-binding domain	SARS-CoV-2	DOMAIN	ec1e35760f5a9ee5aae96fab42668ebd
049dcb3f54903e927f1c0f10cf419023	IPR044366	Spike_S1_RBD_SARS-CoV-2	Spike (S) protein S1 subunit	receptor-binding domain	SARS-CoV-2	DOMAIN	71eafc81a0c3aee5b93eb7c16779b305
049dcb3f54903e927f1c0f10cf419023	IPR044366	Spike_S1_RBD_SARS-CoV-2	Spike (S) protein S1 subunit	receptor-binding domain	SARS-CoV-2	DOMAIN	d17b6b47a3d2bc69b38741d5b9a0f825
049dcb3f54903e927f1c0f10cf419023	IPR044366	Spike_S1_RBD_SARS-CoV-2	Spike (S) protein S1 subunit	receptor-binding domain	SARS-CoV-2	DOMAIN	95fef4fee8161b51434830d78be5fb8e
049dcb3f54903e927f1c0f10cf419023	IPR044366	Spike_S1_RBD_SARS-CoV-2	Spike (S) protein S1 subunit	receptor-binding domain	SARS-CoV-2	DOMAIN	3819369f8baf93d6a773d57a9487c055
049dcb3f54903e927f1c0f10cf419023	IPR044366	Spike_S1_RBD_SARS-CoV-2	Spike (S) protein S1 subunit	receptor-binding domain	SARS-CoV-2	DOMAIN	b0ec8dcd33401da4108ec3c9976b63a9
049dcb3f54903e927f1c0f10cf419023	IPR044366	Spike_S1_RBD_SARS-CoV-2	Spike (S) protein S1 subunit	receptor-binding domain	SARS-CoV-2	DOMAIN	a032efde99b5cb6054dc5de1b2ef0178
049dcb3f54903e927f1c0f10cf419023	IPR044366	Spike_S1_RBD_SARS-CoV-2	Spike (S) protein S1 subunit	receptor-binding domain	SARS-CoV-2	DOMAIN	9b6bba5d0b42d08ac763ef554fc855cb
049dcb3f54903e927f1c0f10cf419023	IPR044366	Spike_S1_RBD_SARS-CoV-2	Spike (S) protein S1 subunit	receptor-binding domain	SARS-CoV-2	DOMAIN	1de8f91dd6f33ed776bad558e223a84b
049dcb3f54903e927f1c0f10cf419023	IPR044366	Spike_S1_RBD_SARS-CoV-2	Spike (S) protein S1 subunit	receptor-binding domain	SARS-CoV-2	DOMAIN	f16eef8814588bf2ade7e8fdbbe59c9f
049dcb3f54903e927f1c0f10cf419023	IPR044366	Spike_S1_RBD_SARS-CoV-2	Spike (S) protein S1 subunit	receptor-binding domain	SARS-CoV-2	DOMAIN	e703d7a681ae0261a486e7bc39d6a327
049dcb3f54903e927f1c0f10cf419023	IPR044366	Spike_S1_RBD_SARS-CoV-2	Spike (S) protein S1 subunit	receptor-binding domain	SARS-CoV-2	DOMAIN	e7718ef386f811039089a13262ee5571
049dcb3f54903e927f1c0f10cf419023	IPR044366	Spike_S1_RBD_SARS-CoV-2	Spike (S) protein S1 subunit	receptor-binding domain	SARS-CoV-2	DOMAIN	317dd2ac3f32889fcd627c36074ac009
049dcb3f54903e927f1c0f10cf419023	IPR044366	Spike_S1_RBD_SARS-CoV-2	Spike (S) protein S1 subunit	receptor-binding domain	SARS-CoV-2	DOMAIN	d7973d70a4e4439519338613a2ba88d3
049dcb3f54903e927f1c0f10cf419023	IPR044366	Spike_S1_RBD_SARS-CoV-2	Spike (S) protein S1 subunit	receptor-binding domain	SARS-CoV-2	DOMAIN	0b2dcd1d7f13b7c4242aa12858683957
049dcb3f54903e927f1c0f10cf419023	IPR044366	Spike_S1_RBD_SARS-CoV-2	Spike (S) protein S1 subunit	receptor-binding domain	SARS-CoV-2	DOMAIN	6c810195d80ec284054d65b0138afb77
049dcb3f54903e927f1c0f10cf419023	IPR044366	Spike_S1_RBD_SARS-CoV-2	Spike (S) protein S1 subunit	receptor-binding domain	SARS-CoV-2	DOMAIN	f086446a5560328c05b1a8cc2131b0ff
049dcb3f54903e927f1c0f10cf419023	IPR044366	Spike_S1_RBD_SARS-CoV-2	Spike (S) protein S1 subunit	receptor-binding domain	SARS-CoV-2	DOMAIN	66acbed57f603975c3a3e565c67e426b
049dcb3f54903e927f1c0f10cf419023	IPR044366	Spike_S1_RBD_SARS-CoV-2	Spike (S) protein S1 subunit	receptor-binding domain	SARS-CoV-2	DOMAIN	d1f86a6986ab62d4079d0761c0fff7ad
049dcb3f54903e927f1c0f10cf419023	IPR044366	Spike_S1_RBD_SARS-CoV-2	Spike (S) protein S1 subunit	receptor-binding domain	SARS-CoV-2	DOMAIN	44f6655429d845a94ba86f68c5c6e042
049dcb3f54903e927f1c0f10cf419023	IPR044366	Spike_S1_RBD_SARS-CoV-2	Spike (S) protein S1 subunit	receptor-binding domain	SARS-CoV-2	DOMAIN	a4421d296b9f7d27c37f73e1c0870bd5
049dcb3f54903e927f1c0f10cf419023	IPR044366	Spike_S1_RBD_SARS-CoV-2	Spike (S) protein S1 subunit	receptor-binding domain	SARS-CoV-2	DOMAIN	ec0966997758fd521ccee30dc1f79449
049dcb3f54903e927f1c0f10cf419023	IPR044366	Spike_S1_RBD_SARS-CoV-2	Spike (S) protein S1 subunit	receptor-binding domain	SARS-CoV-2	DOMAIN	b24fc92be6316ead7be1223de949ea8f
049dcb3f54903e927f1c0f10cf419023	IPR044366	Spike_S1_RBD_SARS-CoV-2	Spike (S) protein S1 subunit	receptor-binding domain	SARS-CoV-2	DOMAIN	63b0d84e4a976d0e10e961903e962c49
049dcb3f54903e927f1c0f10cf419023	IPR044366	Spike_S1_RBD_SARS-CoV-2	Spike (S) protein S1 subunit	receptor-binding domain	SARS-CoV-2	DOMAIN	0bba19c108c7a58ec59d154b375d36a1
049dcb3f54903e927f1c0f10cf419023	IPR044366	Spike_S1_RBD_SARS-CoV-2	Spike (S) protein S1 subunit	receptor-binding domain	SARS-CoV-2	DOMAIN	1b39ab6ef8e24b17d1a4ba51fa5419a1
049dcb3f54903e927f1c0f10cf419023	IPR044366	Spike_S1_RBD_SARS-CoV-2	Spike (S) protein S1 subunit	receptor-binding domain	SARS-CoV-2	DOMAIN	4ab3b3fc2630c356a4d8cb11a3afcd38
049dcb3f54903e927f1c0f10cf419023	IPR044366	Spike_S1_RBD_SARS-CoV-2	Spike (S) protein S1 subunit	receptor-binding domain	SARS-CoV-2	DOMAIN	fe74dd48aed23ffbbaecd02c70f7be1c
049dcb3f54903e927f1c0f10cf419023	IPR044366	Spike_S1_RBD_SARS-CoV-2	Spike (S) protein S1 subunit	receptor-binding domain	SARS-CoV-2	DOMAIN	f43f97e824227beaba90bc680840a456
04a3195625272c5ce71fe9d2c15d652c	IPR044341	Spike_S1_N_SARS-CoV-like	Spike (S) protein S1 subunit	N-terminal domain	SARS-CoV-like	DOMAIN	3151b1b8f3f31b61c769f16397032e72
04a71e6931c8d2fd501f603b6d56ad53	IPR032500	bCoV_S1_N	Spike glycoprotein S1	N-terminal domain	betacoronavirus-like	DOMAIN	d48eea1a472f48e09f30dd9e90c536d0
04b7a0e36a7de6f643a2b35e1dedc563	IPR044341	Spike_S1_N_SARS-CoV-like	Spike (S) protein S1 subunit	N-terminal domain	SARS-CoV-like	DOMAIN	37ade3018317c943969dc98ab0040f40
04c3a68e7019d2688bab361efa8e4617	IPR044341	Spike_S1_N_SARS-CoV-like	Spike (S) protein S1 subunit	N-terminal domain	SARS-CoV-like	DOMAIN	d064844674f9a3ab87a36e296eeed63f
04c693353ad20e7ee2f3f871f97a554b	IPR032500	bCoV_S1_N	Spike glycoprotein S1	N-terminal domain	betacoronavirus-like	DOMAIN	4a53ec98a996068148aab6e37e07702a
04cd7eff8d13bc884bca552d51a55ca7	IPR032500	bCoV_S1_N	Spike glycoprotein S1	N-terminal domain	betacoronavirus-like	DOMAIN	0c6a0b60ba34f995a40625167484bbbc
04d06e8a696c2d7dce4d2bd394f83f39	IPR044341	Spike_S1_N_SARS-CoV-like	Spike (S) protein S1 subunit	N-terminal domain	SARS-CoV-like	DOMAIN	01155d98b671f9d98796cbc943ffa1f8
04d65a0fb37446b907b8410603740413	IPR036326	Spike_rcpt-bd_sf_CoV	Spike receptor binding domain superfamily	coronavirus	HOMOLOGOUS_SUPERFAMILY	682435fca5aa0a39a8716cb884c27084
04de2c9f3f872f98dc49a6134876b746	IPR044341	Spike_S1_N_SARS-CoV-like	Spike (S) protein S1 subunit	N-terminal domain	SARS-CoV-like	DOMAIN	ef04c68fae43f6c015b6ee45fdc0589f
04de2c9f3f872f98dc49a6134876b746	IPR044341	Spike_S1_N_SARS-CoV-like	Spike (S) protein S1 subunit	N-terminal domain	SARS-CoV-like	DOMAIN	665ff1ae9a515803121e19f9ed118fe5
04de2c9f3f872f98dc49a6134876b746	IPR044341	Spike_S1_N_SARS-CoV-like	Spike (S) protein S1 subunit	N-terminal domain	SARS-CoV-like	DOMAIN	123853c5533aa6be6438d06cb57efa58
04de2c9f3f872f98dc49a6134876b746	IPR044341	Spike_S1_N_SARS-CoV-like	Spike (S) protein S1 subunit	N-terminal domain	SARS-CoV-like	DOMAIN	3bb0763f28440aebd7c93658ea2a767c
04de2c9f3f872f98dc49a6134876b746	IPR044341	Spike_S1_N_SARS-CoV-like	Spike (S) protein S1 subunit	N-terminal domain	SARS-CoV-like	DOMAIN	2a717bcf67c0e55909b69d1965fbe597
04de2c9f3f872f98dc49a6134876b746	IPR044341	Spike_S1_N_SARS-CoV-like	Spike (S) protein S1 subunit	N-terminal domain	SARS-CoV-like	DOMAIN	a2c66275f397792cdb6dd6cb546e7ad1
04de2c9f3f872f98dc49a6134876b746	IPR044341	Spike_S1_N_SARS-CoV-like	Spike (S) protein S1 subunit	N-terminal domain	SARS-CoV-like	DOMAIN	5b68acdea7eebadf7f6963c5d8e7b739
04f42df76a7bb21d311c5710912accb8	IPR018548	Spike_S1_RBD_bCoV	Spike (S) protein S1 subunit	receptor-binding domain	betacoronavirus	DOMAIN	41ed60ce17123ed8f1d9421f9bdacc3b
04f866fca753256e2aabf2fb8ce4d6a6	IPR002552	Spike_S2_CoV	Spike glycoprotein S2	coronavirus	DOMAIN	5020f14057540ca32eff08e3faa173ab
05148b957a78503435659113bc698e4a	IPR042578	BETA_CORONA_SPIKE	Spike glycoprotein	betacoronavirus	FAMILY	220a30b04012959cdaa99f8edc8ce5ee
0515299e887d5624d41f587b8708252d	IPR002552	Spike_S2_CoV	Spike glycoprotein S2	coronavirus	DOMAIN	3cb5e84fd8d187b9d2d01da63ea71a36
051656cea1a3f32a9261516626915f35	IPR044341	Spike_S1_N_SARS-CoV-like	Spike (S) protein S1 subunit	N-terminal domain	SARS-CoV-like	DOMAIN	ee85330e72cc385ab3945c7cf4df376e
0529b72acd2a2e5b232fad2fe3deb5cf	IPR043473	S2_sf_CoV	Spike glycoprotein S2 superfamily	coronavirus	HOMOLOGOUS_SUPERFAMILY	e7a4cc28f4aadd0db66f2c78a72ee537
053c416aa6a95954d644e53fab50ff86	IPR002552	Spike_S2_CoV	Spike glycoprotein S2	coronavirus	DOMAIN	1393dd9983ff5ff9b16a64693c56c75e
054102e8b2d500cfc18402acfa48b3e6	IPR002552	Spike_S2_CoV	Spike glycoprotein S2	coronavirus	DOMAIN	d63bf7c275aec2bbe71a1ff90b5d4bf6
054102e8b2d500cfc18402acfa48b3e6	IPR002552	Spike_S2_CoV	Spike glycoprotein S2	coronavirus	DOMAIN	fddec34155b26b80778b40a81e16ab3d
0543481fb20fb7571f2ca11606309dc8	IPR044341	Spike_S1_N_SARS-CoV-like	Spike (S) protein S1 subunit	N-terminal domain	SARS-CoV-like	DOMAIN	8794b2c1af71b0a9f1b6fa0217d26b11
054956ad8c334d21c72da8cdbfe02cc8	IPR032500	bCoV_S1_N	Spike glycoprotein S1	N-terminal domain	betacoronavirus-like	DOMAIN	183a2cf205f233b87d3684d9634c4665
054963508560ec62a3e604496f03c612	IPR032500	bCoV_S1_N	Spike glycoprotein S1	N-terminal domain	betacoronavirus-like	DOMAIN	12064702a691ee0eb7a82f175071f693
054ce85f1df783973cc5c60d6d48d510	IPR044341	Spike_S1_N_SARS-CoV-like	Spike (S) protein S1 subunit	N-terminal domain	SARS-CoV-like	DOMAIN	f84a3c2db1aa6afda0e54cf5195150ef
054ce85f1df783973cc5c60d6d48d510	IPR044341	Spike_S1_N_SARS-CoV-like	Spike (S) protein S1 subunit	N-terminal domain	SARS-CoV-like	DOMAIN	1c707f64af704dad361b764b8c321c98
0559a10e336aa04b94fa0513e43e6c03	IPR036326	Spike_rcpt-bd_sf_CoV	Spike receptor binding domain superfamily	coronavirus	HOMOLOGOUS_SUPERFAMILY	1774973ada34af67fc0f1c388bbd72dc
0559a10e336aa04b94fa0513e43e6c03	IPR036326	Spike_rcpt-bd_sf_CoV	Spike receptor binding domain superfamily	coronavirus	HOMOLOGOUS_SUPERFAMILY	1057b8a14e1d29aec498927145548d15
0559a10e336aa04b94fa0513e43e6c03	IPR036326	Spike_rcpt-bd_sf_CoV	Spike receptor binding domain superfamily	coronavirus	HOMOLOGOUS_SUPERFAMILY	b6093eccd045dcd84d909dc95627edfc
05661aeb6d66885e2ba3bca37fb63c91	IPR036326	Spike_rcpt-bd_sf_CoV	Spike receptor binding domain superfamily	coronavirus	HOMOLOGOUS_SUPERFAMILY	dc17968535f886df3d8a7b932983d973
05661aeb6d66885e2ba3bca37fb63c91	IPR036326	Spike_rcpt-bd_sf_CoV	Spike receptor binding domain superfamily	coronavirus	HOMOLOGOUS_SUPERFAMILY	eb41ffa953c863e33ccbf985305c9cda
05676fd0414a91674e44d94567fbdc85	IPR044341	Spike_S1_N_SARS-CoV-like	Spike (S) protein S1 subunit	N-terminal domain	SARS-CoV-like	DOMAIN	9155ba3ae9a72ebcc74a4d3d2e8b05a0
05676fd0414a91674e44d94567fbdc85	IPR044341	Spike_S1_N_SARS-CoV-like	Spike (S) protein S1 subunit	N-terminal domain	SARS-CoV-like	DOMAIN	1389b29b462127eb1fa79cf30f416a24
05676fd0414a91674e44d94567fbdc85	IPR044341	Spike_S1_N_SARS-CoV-like	Spike (S) protein S1 subunit	N-terminal domain	SARS-CoV-like	DOMAIN	9b6063c335afc386258985eacb757379
0569886e0ebdadd354693dec03b58b87	IPR044341	Spike_S1_N_SARS-CoV-like	Spike (S) protein S1 subunit	N-terminal domain	SARS-CoV-like	DOMAIN	09315ffe249dc0a3a29e0d9c6a33ec43
056e8e710d53187a9aef6a1738b1d2b2	IPR044341	Spike_S1_N_SARS-CoV-like	Spike (S) protein S1 subunit	N-terminal domain	SARS-CoV-like	DOMAIN	4e3a7a17bac4a12958bdef3f768d6dbd
056e8e710d53187a9aef6a1738b1d2b2	IPR044341	Spike_S1_N_SARS-CoV-like	Spike (S) protein S1 subunit	N-terminal domain	SARS-CoV-like	DOMAIN	d204e1215048199b2fee5b99d3c40616
057255fdf8278e277abd65f2b4311c06	IPR002552	Spike_S2_CoV	Spike glycoprotein S2	coronavirus	DOMAIN	757a18855af90345113eac0f1169f9be
0578d5e98285eda01eb004a6ed468096	IPR002552	Spike_S2_CoV	Spike glycoprotein S2	coronavirus	DOMAIN	bf8cfdfd622e0f8855a2eff32e17c5d3
057b289219d02e7044ef3c58d71b5861	IPR032500	bCoV_S1_N	Spike glycoprotein S1	N-terminal domain	betacoronavirus-like	DOMAIN	2a2e7ac568e0c8a3dde4d924168a086f
058f23ba17003ee80c5b32b8d61b52aa	IPR042578	BETA_CORONA_SPIKE	Spike glycoprotein	betacoronavirus	FAMILY	696ef8f70876ff01ef9ccb35ea972845
059fbf7ae7d9fda541452a4901399d83	IPR042578	BETA_CORONA_SPIKE	Spike glycoprotein	betacoronavirus	FAMILY	cc8ec722c3fbc15c0cc7c466d8f47430
05a505116fbd5bd5f12357ccc288f553	IPR044341	Spike_S1_N_SARS-CoV-like	Spike (S) protein S1 subunit	N-terminal domain	SARS-CoV-like	DOMAIN	9d63a3808f0eea76448ec839837b295d
05adf46de0f30c272cf9af5d9f87554b	IPR044341	Spike_S1_N_SARS-CoV-like	Spike (S) protein S1 subunit	N-terminal domain	SARS-CoV-like	DOMAIN	7378a0fb6265b5df8fe7acf4b1fb5b1b
05aec2c482b61ec49bf62f5012caab12	IPR044366	Spike_S1_RBD_SARS-CoV-2	Spike (S) protein S1 subunit	receptor-binding domain	SARS-CoV-2	DOMAIN	2ff3f86478ce0cbb591acf701de3ffd2
05b02af56c96c69def6f46c2c344fbc5	IPR044341	Spike_S1_N_SARS-CoV-like	Spike (S) protein S1 subunit	N-terminal domain	SARS-CoV-like	DOMAIN	c7a6a6842ceb75727f6b10b4c4b49b74
05b2be42315f52663aaea214a1ffa321	IPR042578	BETA_CORONA_SPIKE	Spike glycoprotein	betacoronavirus	FAMILY	97f1da0879ae93fabae3f92d7b007e6e
05c29ea34feb4415a57443d8d63d2bc3	IPR032500	bCoV_S1_N	Spike glycoprotein S1	N-terminal domain	betacoronavirus-like	DOMAIN	487def9f2443e11b4fd86776071201bd
05c29ea34feb4415a57443d8d63d2bc3	IPR032500	bCoV_S1_N	Spike glycoprotein S1	N-terminal domain	betacoronavirus-like	DOMAIN	39d704f66bf3b27b46debbcc38acd231
05c29ea34feb4415a57443d8d63d2bc3	IPR032500	bCoV_S1_N	Spike glycoprotein S1	N-terminal domain	betacoronavirus-like	DOMAIN	4b16a5b9b9bd4bf374146cb2fc6a4d75
05d5884ffe21e52f46e0ae8c8d8415ed	IPR002552	Spike_S2_CoV	Spike glycoprotein S2	coronavirus	DOMAIN	dd2751d5cd68d8cdf06e642ce125dd42
05e6b87761b7cdb848429906dde046e0	IPR018548	Spike_S1_RBD_bCoV	Spike (S) protein S1 subunit	receptor-binding domain	betacoronavirus	DOMAIN	23b1bc6cc1f5c073c09fbcbd0f5833fb
05eb5e7ad074102b9d9b838025756759	IPR032500	bCoV_S1_N	Spike glycoprotein S1	N-terminal domain	betacoronavirus-like	DOMAIN	292b66d56401be3b2837c2aaac5c73b5
05eccead0bdd8261572e939b91264116	IPR002552	Spike_S2_CoV	Spike glycoprotein S2	coronavirus	DOMAIN	2c37778650b050f8997b9b40de4b24c6
05f33a7c02021750e5366b1c279b26f7	IPR018548	Spike_S1_RBD_bCoV	Spike (S) protein S1 subunit	receptor-binding domain	betacoronavirus	DOMAIN	092cde1375ab783656c5e535f4d81834
060690952ad04b1a6d5f2444941238c6	IPR032500	bCoV_S1_N	Spike glycoprotein S1	N-terminal domain	betacoronavirus-like	DOMAIN	12cf77ad728c17f1e135b8ef6e245e46
061a53bf79f9b98fcd37f210fe6b6ec5	IPR002552	Spike_S2_CoV	Spike glycoprotein S2	coronavirus	DOMAIN	309b6f264f974c2b583178550b7e2302
062955f0df78ab5c3513ef8dfd3a1fdc	IPR042578	BETA_CORONA_SPIKE	Spike glycoprotein	betacoronavirus	FAMILY	794a68490c6b1bc851e101593af1ac47
062ef8d86a1c1c882e3f7ac0b3f69969	IPR042578	BETA_CORONA_SPIKE	Spike glycoprotein	betacoronavirus	FAMILY	f04f996b8102aa1105aead84ed819d83
0630bcda832058782dcd54abdfef6e06	IPR044366	Spike_S1_RBD_SARS-CoV-2	Spike (S) protein S1 subunit	receptor-binding domain	SARS-CoV-2	DOMAIN	c08732d4cc50308ebc977a087a723ab8
0630c97e19038a7ce6db386abfd8b76c	IPR044366	Spike_S1_RBD_SARS-CoV-2	Spike (S) protein S1 subunit	receptor-binding domain	SARS-CoV-2	DOMAIN	ce10204ffc622f9d914838823f64e864
063879161440f1ccb788745a76bb6986	IPR032500	bCoV_S1_N	Spike glycoprotein S1	N-terminal domain	betacoronavirus-like	DOMAIN	f7fee5e7746da986046e145152d99b96
063d40885cc9afd866fe28973c77444b	IPR032500	bCoV_S1_N	Spike glycoprotein S1	N-terminal domain	betacoronavirus-like	DOMAIN	facdaa6b097c2735ee13f17444697a9e
0645a42a543dfb7be20275ab5fb848d9	IPR042578	BETA_CORONA_SPIKE	Spike glycoprotein	betacoronavirus	FAMILY	89eb4070e5f0dddba87f77d9a3b8c7f8
0649648f98bc674e1449318bc564686f	IPR032500	bCoV_S1_N	Spike glycoprotein S1	N-terminal domain	betacoronavirus-like	DOMAIN	b13abf2314979f9fef814b796e0e37e9
06568d15aed62dacb06467c6adc9178b	IPR018548	Spike_S1_RBD_bCoV	Spike (S) protein S1 subunit	receptor-binding domain	betacoronavirus	DOMAIN	ddad1110c201c5fe0741afa1a1fc216f
0657d13861f2b7b2145ff4dbe3e66087	IPR018548	Spike_S1_RBD_bCoV	Spike (S) protein S1 subunit	receptor-binding domain	betacoronavirus	DOMAIN	aa74b9cceccfbd7b81ee6ea80f0cd84e
0657d13861f2b7b2145ff4dbe3e66087	IPR018548	Spike_S1_RBD_bCoV	Spike (S) protein S1 subunit	receptor-binding domain	betacoronavirus	DOMAIN	968d2dd0ad0adf6cd5584cf1eedc4587
0658aecf7b448234e34dcbddbe01db85	IPR032500	bCoV_S1_N	Spike glycoprotein S1	N-terminal domain	betacoronavirus-like	DOMAIN	606a43bd2d9721415c19baceae885751
06599dd9207f4db3daddce0e39093e98	IPR032500	bCoV_S1_N	Spike glycoprotein S1	N-terminal domain	betacoronavirus-like	DOMAIN	ce82606ef32d8ad7561236629d1d429e
06599dd9207f4db3daddce0e39093e98	IPR032500	bCoV_S1_N	Spike glycoprotein S1	N-terminal domain	betacoronavirus-like	DOMAIN	ff5e0a32f1be8f957199aa1cf42f1b44
06599dd9207f4db3daddce0e39093e98	IPR032500	bCoV_S1_N	Spike glycoprotein S1	N-terminal domain	betacoronavirus-like	DOMAIN	ee8748b3286f0b0feab8df76675d4bb2
06599dd9207f4db3daddce0e39093e98	IPR032500	bCoV_S1_N	Spike glycoprotein S1	N-terminal domain	betacoronavirus-like	DOMAIN	84049eef77c2b49fc01505dd22dbf103
066105b1d13b071934289af8628d4440	IPR043607	CoV_S1_C	Coronavirus spike glycoprotein S1	C-terminal	DOMAIN	afbd1422a686cfec744f801dc9d73cc9
06738816eac4c1738233a7ef3be62d46	IPR002552	Spike_S2_CoV	Spike glycoprotein S2	coronavirus	DOMAIN	d780248e8f545f7ccfd0cff2a5cd331f
067d32af9b73d48e8b79711c1c3886e7	IPR044341	Spike_S1_N_SARS-CoV-like	Spike (S) protein S1 subunit	N-terminal domain	SARS-CoV-like	DOMAIN	f1e0a1bf601dc1abc7ad425493e7f74d
0683a25531f6f20c9f8df4f34a49419f	IPR042578	BETA_CORONA_SPIKE	Spike glycoprotein	betacoronavirus	FAMILY	433acc28725ee413f6e8e3ea8d3a65f9
068d16af028963ff5d5b282b07ac918d	IPR002552	Spike_S2_CoV	Spike glycoprotein S2	coronavirus	DOMAIN	6b61fceca9d64643415211e562c0f68f
068d16af028963ff5d5b282b07ac918d	IPR002552	Spike_S2_CoV	Spike glycoprotein S2	coronavirus	DOMAIN	ff30772c5cc9d25ad1f3a85e5dfd64b0
068d16af028963ff5d5b282b07ac918d	IPR002552	Spike_S2_CoV	Spike glycoprotein S2	coronavirus	DOMAIN	2c50b7e15d2fa9ba283444ec4b364316
068d16af028963ff5d5b282b07ac918d	IPR002552	Spike_S2_CoV	Spike glycoprotein S2	coronavirus	DOMAIN	4a66fa910ee04b3be9b6628a39d40e37
06a60ca15dc3f63893268fa4bd5abcce	IPR044341	Spike_S1_N_SARS-CoV-like	Spike (S) protein S1 subunit	N-terminal domain	SARS-CoV-like	DOMAIN	c806042e5451ae98605a273e481c452a
06afa738a047c0c4f6f03fe5fc831fd5	IPR042578	BETA_CORONA_SPIKE	Spike glycoprotein	betacoronavirus	FAMILY	a0f7780ae965d9eb8caa69093b9e1a61
06b2b2880944b87373ba7ff67f7e3b2e	IPR044341	Spike_S1_N_SARS-CoV-like	Spike (S) protein S1 subunit	N-terminal domain	SARS-CoV-like	DOMAIN	48aad49c376899d1381a1a5ebf9a3f0c
06baa631d35b6f753429124dca0109fd	IPR036326	Spike_rcpt-bd_sf_CoV	Spike receptor binding domain superfamily	coronavirus	HOMOLOGOUS_SUPERFAMILY	deacd71ff5295429c597a20b4b536ae9
06c02d960f10a1f5357a72c09ee2c600	IPR032500	bCoV_S1_N	Spike glycoprotein S1	N-terminal domain	betacoronavirus-like	DOMAIN	8072a6591994197c0ff049fe4bf17081
06c9d0204f98144e8b934871d7345f78	IPR043473	S2_sf_CoV	Spike glycoprotein S2 superfamily	coronavirus	HOMOLOGOUS_SUPERFAMILY	3a4c251250cbf1c613e5d363057bf0cf
06d25b3751bb7b0ecadd4ebc2c393f26	IPR027400	S_HR2_CoV	Spike glycoprotein	heptad repeat 2	coronavirus	HOMOLOGOUS_SUPERFAMILY	de521f2a363623ccf73f35325e2994b3
06d25b3751bb7b0ecadd4ebc2c393f26	IPR027400	S_HR2_CoV	Spike glycoprotein	heptad repeat 2	coronavirus	HOMOLOGOUS_SUPERFAMILY	0e8438303e3816b156edf574586a6e0c
06d6b3a67286a158da9f9bdcccf41ce5	IPR032500	bCoV_S1_N	Spike glycoprotein S1	N-terminal domain	betacoronavirus-like	DOMAIN	c87b955a10ec7ae6d0d61d8e426e908f
06db16a896a6d5090160b40d2dfaac17	IPR032500	bCoV_S1_N	Spike glycoprotein S1	N-terminal domain	betacoronavirus-like	DOMAIN	0d63569f42e02e5ae6fea97474a5de2c
06e5697f55690aa39b853eac11dd1524	IPR036326	Spike_rcpt-bd_sf_CoV	Spike receptor binding domain superfamily	coronavirus	HOMOLOGOUS_SUPERFAMILY	b4d53df59e5318770551dedeb835cd19
06e5697f55690aa39b853eac11dd1524	IPR036326	Spike_rcpt-bd_sf_CoV	Spike receptor binding domain superfamily	coronavirus	HOMOLOGOUS_SUPERFAMILY	2642e392d1544ab759edab93096dae14
06e5697f55690aa39b853eac11dd1524	IPR036326	Spike_rcpt-bd_sf_CoV	Spike receptor binding domain superfamily	coronavirus	HOMOLOGOUS_SUPERFAMILY	abe70d820655bd284e897bafbdc3490f
06e594f52903bb8da08a2945cab2a7f0	IPR042578	BETA_CORONA_SPIKE	Spike glycoprotein	betacoronavirus	FAMILY	da1dcaee3de9090c64ac8a6ac28436ea
06e5ffc56c698fdfbb67413cd7a6da64	IPR002552	Spike_S2_CoV	Spike glycoprotein S2	coronavirus	DOMAIN	73d0fee91263ec2b8f00bd8744d5c531
06ecb3947e885a18a67377681931685d	IPR018548	Spike_S1_RBD_bCoV	Spike (S) protein S1 subunit	receptor-binding domain	betacoronavirus	DOMAIN	f1e0a1bf601dc1abc7ad425493e7f74d
06efb8275c8c9d4a9bd3200cce1dbefc	IPR044341	Spike_S1_N_SARS-CoV-like	Spike (S) protein S1 subunit	N-terminal domain	SARS-CoV-like	DOMAIN	415b34dc6cdd035d1ecbe551ebe08495
06f156c63c564b6bf74b11ed6b47c23c	IPR044366	Spike_S1_RBD_SARS-CoV-2	Spike (S) protein S1 subunit	receptor-binding domain	SARS-CoV-2	DOMAIN	38f46ebad31a06c8241e199120855d4a
06f8801326f42d66c47762ac900715e8	IPR002552	Spike_S2_CoV	Spike glycoprotein S2	coronavirus	DOMAIN	b2a781173a1f7217594eab037aad41be
06fb4135ca8d4c1f2d22d8333d726c6d	IPR002552	Spike_S2_CoV	Spike glycoprotein S2	coronavirus	DOMAIN	fe74dd48aed23ffbbaecd02c70f7be1c
07057d2ead964f7f5825db524c32f9fd	IPR044341	Spike_S1_N_SARS-CoV-like	Spike (S) protein S1 subunit	N-terminal domain	SARS-CoV-like	DOMAIN	c45d130380729152bf937ff4ec5c5f7c
0705d317096ee06319e879c1e27760ef	IPR044341	Spike_S1_N_SARS-CoV-like	Spike (S) protein S1 subunit	N-terminal domain	SARS-CoV-like	DOMAIN	e2cde11078093d7c92f848001c17e48f
070c12f1a4251c655f4e8c67d4822f72	IPR032500	bCoV_S1_N	Spike glycoprotein S1	N-terminal domain	betacoronavirus-like	DOMAIN	32b5aa75620cd03df3777f067278fba7
070d6242fc62790cf78d2702a608fb72	IPR042578	BETA_CORONA_SPIKE	Spike glycoprotein	betacoronavirus	FAMILY	1c8d862ab0cf2d8415462bfbbe064efe
070e92c2f0654ce16d09207919e9e9e9	IPR043473	S2_sf_CoV	Spike glycoprotein S2 superfamily	coronavirus	HOMOLOGOUS_SUPERFAMILY	2e8b3422cc44390e4b140bad6d848162
071794e420b59736d5e64fe5fbbf0a98	IPR002552	Spike_S2_CoV	Spike glycoprotein S2	coronavirus	DOMAIN	33f6d102f5315da4b5bcc0df120f1523
0717d50cf9f9f6767e89ddab680f3711	IPR043607	CoV_S1_C	Coronavirus spike glycoprotein S1	C-terminal	DOMAIN	b5d888e6bf3b8c59e8a5dfda8df38cff
0717d50cf9f9f6767e89ddab680f3711	IPR043607	CoV_S1_C	Coronavirus spike glycoprotein S1	C-terminal	DOMAIN	4e1cf196b3ae66b89813c3a66456aab9
0723316e85a66f8fa9469a82d24997a1	IPR002552	Spike_S2_CoV	Spike glycoprotein S2	coronavirus	DOMAIN	aedc388ef00ee978bfbce8700cfe1286
0729415ea9f478a802a135178cd67ed7	IPR032500	bCoV_S1_N	Spike glycoprotein S1	N-terminal domain	betacoronavirus-like	DOMAIN	86f654f7bd0440556ba4b7119926b00f
0729415ea9f478a802a135178cd67ed7	IPR032500	bCoV_S1_N	Spike glycoprotein S1	N-terminal domain	betacoronavirus-like	DOMAIN	d80b4bc245d89baad9ae2c51b3c909b0
0729415ea9f478a802a135178cd67ed7	IPR032500	bCoV_S1_N	Spike glycoprotein S1	N-terminal domain	betacoronavirus-like	DOMAIN	2bce6dfbb29c5d0f2c45b463500396ad
072bf978df9e59ccc095385427ba3ac8	IPR002552	Spike_S2_CoV	Spike glycoprotein S2	coronavirus	DOMAIN	ecf394bf76d605a8e68459e926e715cc
072bf978df9e59ccc095385427ba3ac8	IPR002552	Spike_S2_CoV	Spike glycoprotein S2	coronavirus	DOMAIN	a64a1b2613a15ad25a2b1a7e7683e4a8
072e22f11a99fae94fdcb4a16824e2ef	IPR032500	bCoV_S1_N	Spike glycoprotein S1	N-terminal domain	betacoronavirus-like	DOMAIN	a841a1499dbffbe797a1282aceb39452
072e22f11a99fae94fdcb4a16824e2ef	IPR032500	bCoV_S1_N	Spike glycoprotein S1	N-terminal domain	betacoronavirus-like	DOMAIN	4ab3b3fc2630c356a4d8cb11a3afcd38
072e22f11a99fae94fdcb4a16824e2ef	IPR032500	bCoV_S1_N	Spike glycoprotein S1	N-terminal domain	betacoronavirus-like	DOMAIN	c06ea63ffa46588c168aab3773896de2
072e22f11a99fae94fdcb4a16824e2ef	IPR032500	bCoV_S1_N	Spike glycoprotein S1	N-terminal domain	betacoronavirus-like	DOMAIN	d5eab8a9a83d394f38513cfe91f912b4
072e22f11a99fae94fdcb4a16824e2ef	IPR032500	bCoV_S1_N	Spike glycoprotein S1	N-terminal domain	betacoronavirus-like	DOMAIN	2fef5afbb71518daf5c808c4146553f7
072e22f11a99fae94fdcb4a16824e2ef	IPR032500	bCoV_S1_N	Spike glycoprotein S1	N-terminal domain	betacoronavirus-like	DOMAIN	bc52f67e1d8ba79fd59fda4e1e171c01
072e22f11a99fae94fdcb4a16824e2ef	IPR032500	bCoV_S1_N	Spike glycoprotein S1	N-terminal domain	betacoronavirus-like	DOMAIN	484712e55928b84c3cc88f5837961bf8
074e6c90c2170c297fc3b66bd368e87b	IPR044341	Spike_S1_N_SARS-CoV-like	Spike (S) protein S1 subunit	N-terminal domain	SARS-CoV-like	DOMAIN	2a0dadd9ac8fb828367c6dcab9d205ac
075001c217b9593b638aa65a4ac7d70d	IPR032500	bCoV_S1_N	Spike glycoprotein S1	N-terminal domain	betacoronavirus-like	DOMAIN	e92bf575741f012c83b9ac4a0a2c75bd
07563d6254ef658b8a58ff828efc0e59	IPR044341	Spike_S1_N_SARS-CoV-like	Spike (S) protein S1 subunit	N-terminal domain	SARS-CoV-like	DOMAIN	66c3b5964669b51399aa851e60182b5c
076c2ff6d2ea29c019f26036e5c3dcd6	IPR032500	bCoV_S1_N	Spike glycoprotein S1	N-terminal domain	betacoronavirus-like	DOMAIN	078fedd6e2371b8b42bc331a2a7a7465
076c2ff6d2ea29c019f26036e5c3dcd6	IPR032500	bCoV_S1_N	Spike glycoprotein S1	N-terminal domain	betacoronavirus-like	DOMAIN	0b9ac9b9ef0869a263fed8a2a8da591f
076c2ff6d2ea29c019f26036e5c3dcd6	IPR032500	bCoV_S1_N	Spike glycoprotein S1	N-terminal domain	betacoronavirus-like	DOMAIN	18fa3638cec186638556b2fa5c8455b8
076e68a08f84709a9a7b3d8a870b56bf	IPR036326	Spike_rcpt-bd_sf_CoV	Spike receptor binding domain superfamily	coronavirus	HOMOLOGOUS_SUPERFAMILY	d171e48278f0f1c95340e2f3739ed97a
076e68a08f84709a9a7b3d8a870b56bf	IPR036326	Spike_rcpt-bd_sf_CoV	Spike receptor binding domain superfamily	coronavirus	HOMOLOGOUS_SUPERFAMILY	d4c62a1e5b6742af3ac9d3c123c29883
076e68a08f84709a9a7b3d8a870b56bf	IPR036326	Spike_rcpt-bd_sf_CoV	Spike receptor binding domain superfamily	coronavirus	HOMOLOGOUS_SUPERFAMILY	afea96134c4fecd5bbc633b2d864ea7b
076e68a08f84709a9a7b3d8a870b56bf	IPR036326	Spike_rcpt-bd_sf_CoV	Spike receptor binding domain superfamily	coronavirus	HOMOLOGOUS_SUPERFAMILY	f0739568ee912dea72368e88eb3eded2
076e68a08f84709a9a7b3d8a870b56bf	IPR036326	Spike_rcpt-bd_sf_CoV	Spike receptor binding domain superfamily	coronavirus	HOMOLOGOUS_SUPERFAMILY	abe91fd854a8deb8d2eab2f9411e929f
076e68a08f84709a9a7b3d8a870b56bf	IPR036326	Spike_rcpt-bd_sf_CoV	Spike receptor binding domain superfamily	coronavirus	HOMOLOGOUS_SUPERFAMILY	067206fce6fcaf048c824d8abc6c5eeb
077864c5f09ad73be5ec59c0307b5fa7	IPR044341	Spike_S1_N_SARS-CoV-like	Spike (S) protein S1 subunit	N-terminal domain	SARS-CoV-like	DOMAIN	ddeb079206d5de872b053735f05a9335
077864c5f09ad73be5ec59c0307b5fa7	IPR044341	Spike_S1_N_SARS-CoV-like	Spike (S) protein S1 subunit	N-terminal domain	SARS-CoV-like	DOMAIN	1449f71f69eb8413542a4a947a0c5d4e
077864c5f09ad73be5ec59c0307b5fa7	IPR044341	Spike_S1_N_SARS-CoV-like	Spike (S) protein S1 subunit	N-terminal domain	SARS-CoV-like	DOMAIN	e97a29768bd89237809ce1a3633e9377
077864c5f09ad73be5ec59c0307b5fa7	IPR044341	Spike_S1_N_SARS-CoV-like	Spike (S) protein S1 subunit	N-terminal domain	SARS-CoV-like	DOMAIN	c8e112f06ec2e4d75e32e11c4a81661c
07824500040f46021aaf94347f6698a7	IPR044366	Spike_S1_RBD_SARS-CoV-2	Spike (S) protein S1 subunit	receptor-binding domain	SARS-CoV-2	DOMAIN	5df680e6c9231ca6d450eaae73b6c897
07824500040f46021aaf94347f6698a7	IPR044366	Spike_S1_RBD_SARS-CoV-2	Spike (S) protein S1 subunit	receptor-binding domain	SARS-CoV-2	DOMAIN	c4475dc7135831d09fc0e7f192c02a3b
07824500040f46021aaf94347f6698a7	IPR044366	Spike_S1_RBD_SARS-CoV-2	Spike (S) protein S1 subunit	receptor-binding domain	SARS-CoV-2	DOMAIN	0405dcd6f8fc61a8c80e5e54eb711b25
07824500040f46021aaf94347f6698a7	IPR044366	Spike_S1_RBD_SARS-CoV-2	Spike (S) protein S1 subunit	receptor-binding domain	SARS-CoV-2	DOMAIN	6b5c398d654d43968bba04bd4003e28b
07846730f85da86539a26682ad3dadab	IPR032500	bCoV_S1_N	Spike glycoprotein S1	N-terminal domain	betacoronavirus-like	DOMAIN	e5393b7354afad6fa1d9034d82dd36ab
07868706d395deac8d92f42dd60737e0	IPR044341	Spike_S1_N_SARS-CoV-like	Spike (S) protein S1 subunit	N-terminal domain	SARS-CoV-like	DOMAIN	d1fbc9716567690453ac97d2396e8fa2
0786b3ba1f7920602295df6165ec53ac	IPR032500	bCoV_S1_N	Spike glycoprotein S1	N-terminal domain	betacoronavirus-like	DOMAIN	e3712118366a61322dcd31250c48a41c
078d6557aa964150a4ac0474c9a74c4f	IPR002552	Spike_S2_CoV	Spike glycoprotein S2	coronavirus	DOMAIN	8e1aaf285e489bddcc8d4fb43860cac7
0797324db772f69f1835771b262fab20	IPR036326	Spike_rcpt-bd_sf_CoV	Spike receptor binding domain superfamily	coronavirus	HOMOLOGOUS_SUPERFAMILY	0b0b2ac7d6e49f3729cae3969d062fbf
079be7179fb9723b2a882edbe81eef2a	IPR043473	S2_sf_CoV	Spike glycoprotein S2 superfamily	coronavirus	HOMOLOGOUS_SUPERFAMILY	43a250c6b6274f2da8cee9b7f6fee37b
079ce8ad4a39c55033d3ee6043d95364	IPR032500	bCoV_S1_N	Spike glycoprotein S1	N-terminal domain	betacoronavirus-like	DOMAIN	f292fc27b2dbacc399eca47963d24f70
07abd09ed5cd5f9e37b0e45090adf0b9	IPR044341	Spike_S1_N_SARS-CoV-like	Spike (S) protein S1 subunit	N-terminal domain	SARS-CoV-like	DOMAIN	835e245b0ab67250809300bbdf413bf9
07afd8d74a2d700d4dac6127976d043b	IPR044366	Spike_S1_RBD_SARS-CoV-2	Spike (S) protein S1 subunit	receptor-binding domain	SARS-CoV-2	DOMAIN	8759250b9f810780709beeba267d5ad6
07b11301c16128db7d59c74877aecd31	IPR002552	Spike_S2_CoV	Spike glycoprotein S2	coronavirus	DOMAIN	ca161bf970c9a4d6b0ca4835dcd32ede
07b11301c16128db7d59c74877aecd31	IPR002552	Spike_S2_CoV	Spike glycoprotein S2	coronavirus	DOMAIN	e64aaea792797c3fc36274e7983469bb
07b11301c16128db7d59c74877aecd31	IPR002552	Spike_S2_CoV	Spike glycoprotein S2	coronavirus	DOMAIN	cde2b8a1be27e820c897a618fa0619e5
07bb7df10ff6cef49dea56029ecef681	IPR032500	bCoV_S1_N	Spike glycoprotein S1	N-terminal domain	betacoronavirus-like	DOMAIN	518892ddf8e17efc396656e2b08e5693
07c123460564cf12a60ade422cb52723	IPR032500	bCoV_S1_N	Spike glycoprotein S1	N-terminal domain	betacoronavirus-like	DOMAIN	3c8bd3b1ffa1e20c0e0e855e3c4ee3ea
07c8278960177fe5d95637755e6d41bb	IPR043473	S2_sf_CoV	Spike glycoprotein S2 superfamily	coronavirus	HOMOLOGOUS_SUPERFAMILY	de93d082e707ebc07a2f3d7c02a92224
07cbf1400efcf20fe6fad6710a4f0a04	IPR044341	Spike_S1_N_SARS-CoV-like	Spike (S) protein S1 subunit	N-terminal domain	SARS-CoV-like	DOMAIN	9407951cf225e1c1466cb76aa2c69c84
07cfc3bd8c9fffdcd197559f805a70dc	IPR027400	S_HR2_CoV	Spike glycoprotein	heptad repeat 2	coronavirus	HOMOLOGOUS_SUPERFAMILY	cbf848d04b133c281be2d71b5144833e
07d1744fca9518881f3d0605449079f4	IPR032500	bCoV_S1_N	Spike glycoprotein S1	N-terminal domain	betacoronavirus-like	DOMAIN	fb79ac8361e10178ee62bd21e48a27f7
07da2382940df021de27f021c0f5d23c	IPR044341	Spike_S1_N_SARS-CoV-like	Spike (S) protein S1 subunit	N-terminal domain	SARS-CoV-like	DOMAIN	b0452fb346c2b3c57b2eef07359a343f
07dd142e5f898574f98f994958ac38c6	IPR044366	Spike_S1_RBD_SARS-CoV-2	Spike (S) protein S1 subunit	receptor-binding domain	SARS-CoV-2	DOMAIN	a3573fbe4217fa14d2a1828b06fc7a4e
07e4d2f5bddbad23eb9ae8331eadda95	IPR042578	BETA_CORONA_SPIKE	Spike glycoprotein	betacoronavirus	FAMILY	cccd886171a38175df84988304c00cc8
07e743d0475342b29a64ceea4cce09f5	IPR044366	Spike_S1_RBD_SARS-CoV-2	Spike (S) protein S1 subunit	receptor-binding domain	SARS-CoV-2	DOMAIN	cc76f52c66819b23bcbe08693edea2cc
07e743d0475342b29a64ceea4cce09f5	IPR044366	Spike_S1_RBD_SARS-CoV-2	Spike (S) protein S1 subunit	receptor-binding domain	SARS-CoV-2	DOMAIN	501c477cd8900c12064c3e6982e2951c
07fa40924a49b2362dd6a53d2e4197b6	IPR032500	bCoV_S1_N	Spike glycoprotein S1	N-terminal domain	betacoronavirus-like	DOMAIN	239590409355fbf0137d706e4f4ffddc
07faa9465243ea87c92b25341a7174e0	IPR044341	Spike_S1_N_SARS-CoV-like	Spike (S) protein S1 subunit	N-terminal domain	SARS-CoV-like	DOMAIN	76d4a5c96e402749bba6ef0456c7c3cd
0801452e9116ad65091de16c0eead316	IPR042578	BETA_CORONA_SPIKE	Spike glycoprotein	betacoronavirus	FAMILY	4b2150521734fa57d4c38375040362bc
080482eb189f5cdeb6c9ce37387c57a3	IPR044341	Spike_S1_N_SARS-CoV-like	Spike (S) protein S1 subunit	N-terminal domain	SARS-CoV-like	DOMAIN	6b1f53c15d7a5353e5f6fe05bd107af7
080e7ac9e0f4483659d6d35853e114a8	IPR002552	Spike_S2_CoV	Spike glycoprotein S2	coronavirus	DOMAIN	0073b07e68cf3918883db52bb941b506
081787cdecb91f7ad41ac7819a36c182	IPR032500	bCoV_S1_N	Spike glycoprotein S1	N-terminal domain	betacoronavirus-like	DOMAIN	f99e0aed7b1da96d6f35f93bfd9c5ba2
0825f1858469b3248078a5fb8f20dec9	IPR044341	Spike_S1_N_SARS-CoV-like	Spike (S) protein S1 subunit	N-terminal domain	SARS-CoV-like	DOMAIN	2d9a816bebeb38b5f5ff50ed7f21cbdc
082649f563ef7e8da2953e7907facdb6	IPR036326	Spike_rcpt-bd_sf_CoV	Spike receptor binding domain superfamily	coronavirus	HOMOLOGOUS_SUPERFAMILY	e728252108ce3235dc556502981a55cc
082649f563ef7e8da2953e7907facdb6	IPR036326	Spike_rcpt-bd_sf_CoV	Spike receptor binding domain superfamily	coronavirus	HOMOLOGOUS_SUPERFAMILY	9453307bf5e10d6f5332fd00135bc0bc
082649f563ef7e8da2953e7907facdb6	IPR036326	Spike_rcpt-bd_sf_CoV	Spike receptor binding domain superfamily	coronavirus	HOMOLOGOUS_SUPERFAMILY	92940f9b5827ce5dc448a28e5906c332
082cb4af7df46f0fd32eb6937f19901f	IPR042578	BETA_CORONA_SPIKE	Spike glycoprotein	betacoronavirus	FAMILY	1b9e32b99c5d882f36bde9292d9297df
084e07863832b0151830e7efd5161e29	IPR044341	Spike_S1_N_SARS-CoV-like	Spike (S) protein S1 subunit	N-terminal domain	SARS-CoV-like	DOMAIN	068b682152fc4826ecca12d50917ae75
08598bd83476e11e9c76425eb7b2986a	IPR036326	Spike_rcpt-bd_sf_CoV	Spike receptor binding domain superfamily	coronavirus	HOMOLOGOUS_SUPERFAMILY	3113a17a730c98029af4d76246440496
085fd2fedfd7dd43c83cfff6dbcfe3c5	IPR032500	bCoV_S1_N	Spike glycoprotein S1	N-terminal domain	betacoronavirus-like	DOMAIN	b3cae30b24d450935c33b126cae8290b
086a5beb1c4947b573253f74e2386926	IPR044341	Spike_S1_N_SARS-CoV-like	Spike (S) protein S1 subunit	N-terminal domain	SARS-CoV-like	DOMAIN	0efbffc578545db3f342ddc5f3cb1383
0878d89a285ed6f330591fac42ebdea6	IPR002552	Spike_S2_CoV	Spike glycoprotein S2	coronavirus	DOMAIN	22207e540648114feedcb60ee362d95c
0878d89a285ed6f330591fac42ebdea6	IPR002552	Spike_S2_CoV	Spike glycoprotein S2	coronavirus	DOMAIN	096647c317d0589094b96c92ba25c4e5
0878d89a285ed6f330591fac42ebdea6	IPR002552	Spike_S2_CoV	Spike glycoprotein S2	coronavirus	DOMAIN	bae2ff52bdaabff744ba6901d0f88f11
087f0996c1ad79db72c7e812757eec2c	IPR032500	bCoV_S1_N	Spike glycoprotein S1	N-terminal domain	betacoronavirus-like	DOMAIN	cd00f7a5c44e847d32fcf9c6e773d77a
087f0996c1ad79db72c7e812757eec2c	IPR032500	bCoV_S1_N	Spike glycoprotein S1	N-terminal domain	betacoronavirus-like	DOMAIN	87392ffbf8e130846e57f5e8c67e92de
087f0996c1ad79db72c7e812757eec2c	IPR032500	bCoV_S1_N	Spike glycoprotein S1	N-terminal domain	betacoronavirus-like	DOMAIN	57e46ee046b00f20885a12002249a10d
087f0996c1ad79db72c7e812757eec2c	IPR032500	bCoV_S1_N	Spike glycoprotein S1	N-terminal domain	betacoronavirus-like	DOMAIN	be2d1e06e49e01aca39cb0e8bbda5931
087fc277df5de1b1a21fa322b1ad63f9	IPR018548	Spike_S1_RBD_bCoV	Spike (S) protein S1 subunit	receptor-binding domain	betacoronavirus	DOMAIN	57ce5825b57ea0984fc14dc380026e16
087fc277df5de1b1a21fa322b1ad63f9	IPR018548	Spike_S1_RBD_bCoV	Spike (S) protein S1 subunit	receptor-binding domain	betacoronavirus	DOMAIN	c19bc165f704313aabeb4a2ae81a42bc
0885a8e3c5ed620820961beb483a9f2d	IPR043607	CoV_S1_C	Coronavirus spike glycoprotein S1	C-terminal	DOMAIN	29a5a2b3ef253fdc67c86e99bc2c0dc1
088b9b967bb712cbce8787e62546724e	IPR044341	Spike_S1_N_SARS-CoV-like	Spike (S) protein S1 subunit	N-terminal domain	SARS-CoV-like	DOMAIN	7a02961998e554ccc1f21201e7ab9d42
0893718f0963e87f2bf9d2128895a0af	IPR002552	Spike_S2_CoV	Spike glycoprotein S2	coronavirus	DOMAIN	7ce09a6e4a2f6312d531a381473a9213
0894ea121c47f3f7e31af264fd7fcab2	IPR044341	Spike_S1_N_SARS-CoV-like	Spike (S) protein S1 subunit	N-terminal domain	SARS-CoV-like	DOMAIN	2849fc0e7d2f19fcf564b6062055eb88
08a3b42a5706975e68a89b3a8d241056	IPR032500	bCoV_S1_N	Spike glycoprotein S1	N-terminal domain	betacoronavirus-like	DOMAIN	be9b3f49e469d053075bcffd69202aec
08a43908e7aeabce0a83ad36acbb4432	IPR036326	Spike_rcpt-bd_sf_CoV	Spike receptor binding domain superfamily	coronavirus	HOMOLOGOUS_SUPERFAMILY	b076bcf903c45fc150a6d1a8cebf4c8d
08b56258eb0d26e3ac6e0367279f7638	IPR002552	Spike_S2_CoV	Spike glycoprotein S2	coronavirus	DOMAIN	df5f34f60ca2bb9100c7de4384819891
08b56258eb0d26e3ac6e0367279f7638	IPR002552	Spike_S2_CoV	Spike glycoprotein S2	coronavirus	DOMAIN	e5989ac394a2fb12fde1f316512d38df
08b82578474f4c1a68eafa0405972888	IPR036326	Spike_rcpt-bd_sf_CoV	Spike receptor binding domain superfamily	coronavirus	HOMOLOGOUS_SUPERFAMILY	8473fdfd795cb525b920b9aeedd63bde
08bcfccdecdf0df0bc5077a6c5a56313	IPR032500	bCoV_S1_N	Spike glycoprotein S1	N-terminal domain	betacoronavirus-like	DOMAIN	24704b7cdbad7b6b5dc514dc148cc189
08bcfccdecdf0df0bc5077a6c5a56313	IPR032500	bCoV_S1_N	Spike glycoprotein S1	N-terminal domain	betacoronavirus-like	DOMAIN	342fc16fa4ef1e023f8fdf7c0aafba1c
08be9c8e2c033e04bec3c18fd4b69695	IPR032500	bCoV_S1_N	Spike glycoprotein S1	N-terminal domain	betacoronavirus-like	DOMAIN	5e5c4a1c98033564f1b05c46988f1239
08c39f4f4f2996779d19240f32a2c9c8	IPR002552	Spike_S2_CoV	Spike glycoprotein S2	coronavirus	DOMAIN	c651909500782a9c3e912559603c7498
08c974df98e3931ee3671aef69f75ed2	IPR032500	bCoV_S1_N	Spike glycoprotein S1	N-terminal domain	betacoronavirus-like	DOMAIN	075ce2d03d80b8048bc968e84fd3749f
08ca3e886162ced0e5820ff4ed0c24aa	IPR032500	bCoV_S1_N	Spike glycoprotein S1	N-terminal domain	betacoronavirus-like	DOMAIN	93f563a9a355fa0e596246d13e9db5d8
08ca3e886162ced0e5820ff4ed0c24aa	IPR032500	bCoV_S1_N	Spike glycoprotein S1	N-terminal domain	betacoronavirus-like	DOMAIN	4cebdd8ab54270ebddfd8acfb2616135
08cfbcd7b82de02fa39fe150d434da0d	IPR042578	BETA_CORONA_SPIKE	Spike glycoprotein	betacoronavirus	FAMILY	2814e05e8302a1d92247e0e4b455bb68
08d2deed327a2fce951a1a074628a2d7	IPR036326	Spike_rcpt-bd_sf_CoV	Spike receptor binding domain superfamily	coronavirus	HOMOLOGOUS_SUPERFAMILY	a02dc61560db43c7f0065972bca3382c
08d45c3ddf6b01bbcb5fb8ae8f310130	IPR044341	Spike_S1_N_SARS-CoV-like	Spike (S) protein S1 subunit	N-terminal domain	SARS-CoV-like	DOMAIN	abe70d820655bd284e897bafbdc3490f
08dfe49e1c3d44e0e208381f02a2553b	IPR044341	Spike_S1_N_SARS-CoV-like	Spike (S) protein S1 subunit	N-terminal domain	SARS-CoV-like	DOMAIN	f022efd780ad8a49268260328ab3f766
08dfe49e1c3d44e0e208381f02a2553b	IPR044341	Spike_S1_N_SARS-CoV-like	Spike (S) protein S1 subunit	N-terminal domain	SARS-CoV-like	DOMAIN	0ffaf8f5d5ea463ea8d787566054f9be
08e8695556f7c2fe2ebdc80148169243	IPR036326	Spike_rcpt-bd_sf_CoV	Spike receptor binding domain superfamily	coronavirus	HOMOLOGOUS_SUPERFAMILY	c4a0ef81e5d0cba0f11e46e74cf29834
08e8695556f7c2fe2ebdc80148169243	IPR036326	Spike_rcpt-bd_sf_CoV	Spike receptor binding domain superfamily	coronavirus	HOMOLOGOUS_SUPERFAMILY	2f93bdac77479f5617cafba4a05031c3
08f2ce8dd7b9c220493f774beabefb51	IPR002552	Spike_S2_CoV	Spike glycoprotein S2	coronavirus	DOMAIN	53362f96f6f1a530dfd0f3f2aa2467e7
08f38b371bcbba155642ba44944c2064	IPR032500	bCoV_S1_N	Spike glycoprotein S1	N-terminal domain	betacoronavirus-like	DOMAIN	3272e4669be0a0d362c6a3d39249e07a
08f4c8e41f6f2d99fc0705664804ecee	IPR036326	Spike_rcpt-bd_sf_CoV	Spike receptor binding domain superfamily	coronavirus	HOMOLOGOUS_SUPERFAMILY	28775494cdcbb6c8595b171e54101d8d
08f5e50ef347d805a33e8521cdba7071	IPR042578	BETA_CORONA_SPIKE	Spike glycoprotein	betacoronavirus	FAMILY	9a4adb46c369e21dd8259ac6eb5e1d85
08f81f828e44cd923150d10a4a883399	IPR044341	Spike_S1_N_SARS-CoV-like	Spike (S) protein S1 subunit	N-terminal domain	SARS-CoV-like	DOMAIN	b0a29b0b733a8b700faf2e41d2f9225d
08fc485ba1bb7a22f26856f46f26053d	IPR044341	Spike_S1_N_SARS-CoV-like	Spike (S) protein S1 subunit	N-terminal domain	SARS-CoV-like	DOMAIN	57699dae57009ed690277bef1c92d724
090cbb75c98a0fe77011881724dcea7a	IPR044366	Spike_S1_RBD_SARS-CoV-2	Spike (S) protein S1 subunit	receptor-binding domain	SARS-CoV-2	DOMAIN	26d48de6f0a3f1b0c3bbedf794fce1ad
090f3077d16b39d5e210c1780472da53	IPR032500	bCoV_S1_N	Spike glycoprotein S1	N-terminal domain	betacoronavirus-like	DOMAIN	c212ce46c1d2c23545e2279e381e6d86
0918069a6be1d59d43553a51944f67e2	IPR044341	Spike_S1_N_SARS-CoV-like	Spike (S) protein S1 subunit	N-terminal domain	SARS-CoV-like	DOMAIN	acab12411a360281e6351b84fb82e8f7
0918069a6be1d59d43553a51944f67e2	IPR044341	Spike_S1_N_SARS-CoV-like	Spike (S) protein S1 subunit	N-terminal domain	SARS-CoV-like	DOMAIN	7f4c199216e43923fa3e52382ec3ff58
091b569a627a1f4b0693fb09ec1210cf	IPR032500	bCoV_S1_N	Spike glycoprotein S1	N-terminal domain	betacoronavirus-like	DOMAIN	47cb2915aa84cc284ad117ca6131e196
0921094656a118be8f09be5977344374	IPR044366	Spike_S1_RBD_SARS-CoV-2	Spike (S) protein S1 subunit	receptor-binding domain	SARS-CoV-2	DOMAIN	085cff549e3459296eca5109c1a92e95
092c510746a6e6d50a583bef27d6a467	IPR043473	S2_sf_CoV	Spike glycoprotein S2 superfamily	coronavirus	HOMOLOGOUS_SUPERFAMILY	78fa8db862f4914e12745ef9bd7bc6ee
092daf5a01f022e8fb242e994e83f2da	IPR043607	CoV_S1_C	Coronavirus spike glycoprotein S1	C-terminal	DOMAIN	feca1c61d10680162874bf5239f780cc
0935254dc7a490d8a10e4103979ceedd	IPR044341	Spike_S1_N_SARS-CoV-like	Spike (S) protein S1 subunit	N-terminal domain	SARS-CoV-like	DOMAIN	76b48344d322a4b574ee2cf81c4a666e
094cd145b926d74642054fcdbc4f5875	IPR002552	Spike_S2_CoV	Spike glycoprotein S2	coronavirus	DOMAIN	43a250c6b6274f2da8cee9b7f6fee37b
095bb6c9d8b0f671f6df27238de2b543	IPR002552	Spike_S2_CoV	Spike glycoprotein S2	coronavirus	DOMAIN	4c4a6e8622fa15b22087627ec2385496
095bb6c9d8b0f671f6df27238de2b543	IPR002552	Spike_S2_CoV	Spike glycoprotein S2	coronavirus	DOMAIN	507cad869da47df6b1fa0c3cce8426de
095bb6c9d8b0f671f6df27238de2b543	IPR002552	Spike_S2_CoV	Spike glycoprotein S2	coronavirus	DOMAIN	539e5cf5ee269712891678cdf7b308d6
095f54b0ce5800f527c352dbff39cd05	IPR044341	Spike_S1_N_SARS-CoV-like	Spike (S) protein S1 subunit	N-terminal domain	SARS-CoV-like	DOMAIN	f5f4554c378c361a0c6c0a229c0f82a0
0967749d7fe03bef9ae79944c364221b	IPR036326	Spike_rcpt-bd_sf_CoV	Spike receptor binding domain superfamily	coronavirus	HOMOLOGOUS_SUPERFAMILY	83c871b19c9988de6fab70f1eb952169
0979a94bc941cbe216d5c83bb786d40c	IPR018548	Spike_S1_RBD_bCoV	Spike (S) protein S1 subunit	receptor-binding domain	betacoronavirus	DOMAIN	ac07e34120c70c01f7ef062ad1dec2a2
0981a797c531ceebb5c7fa3b173d9e64	IPR044366	Spike_S1_RBD_SARS-CoV-2	Spike (S) protein S1 subunit	receptor-binding domain	SARS-CoV-2	DOMAIN	5dc39b65956b0c5b19793a656c77e12c
098a0ca6cd31dc16a591ebcac3930220	IPR032500	bCoV_S1_N	Spike glycoprotein S1	N-terminal domain	betacoronavirus-like	DOMAIN	b2543b90c1a55cc58c5611a7b21637d6
098d3e21902dc864e1b8ce2d4ac63ad3	IPR002552	Spike_S2_CoV	Spike glycoprotein S2	coronavirus	DOMAIN	815ef065cdf356f256c754f65172ff18
0998a1f8eb2d581d4e66529dc17bcd62	IPR042578	BETA_CORONA_SPIKE	Spike glycoprotein	betacoronavirus	FAMILY	a3a858d84e156dd1163c381cc27dbd28
09a4390d02a079a5df83ddecd17b163d	IPR018548	Spike_S1_RBD_bCoV	Spike (S) protein S1 subunit	receptor-binding domain	betacoronavirus	DOMAIN	11f8dcd8640a96ff501354fd24e18b62
09aa7159bcffb50245f20b9f2ab3ac47	IPR032500	bCoV_S1_N	Spike glycoprotein S1	N-terminal domain	betacoronavirus-like	DOMAIN	8244c7a824f4af5438a63bcc87b16574
09aac84f25c3952599b8db4e02e45f13	IPR042578	BETA_CORONA_SPIKE	Spike glycoprotein	betacoronavirus	FAMILY	a2a70cdeb54e1ff2222f9a9d01c4fd2a
09b2fcd788446236fc3145cfd627dc71	IPR042578	BETA_CORONA_SPIKE	Spike glycoprotein	betacoronavirus	FAMILY	b5632a760109d3b2e5c588d961c0e7f7
09da5f75b4f03b86425a95149601eec0	IPR042578	BETA_CORONA_SPIKE	Spike glycoprotein	betacoronavirus	FAMILY	782197c2f49dcbbc3ac30dfd0a4ca8d4
09dd493e7da6df77938e4a455d69b694	IPR032500	bCoV_S1_N	Spike glycoprotein S1	N-terminal domain	betacoronavirus-like	DOMAIN	411d68e688c4f252df52af9af15500c5
09e343bd8eca1c5a0c42547b8e8a07c4	IPR002552	Spike_S2_CoV	Spike glycoprotein S2	coronavirus	DOMAIN	51b3d6da4129ab68f55578779717ef7d
09ea1d0614916dc89243eb65c2a067e7	IPR032500	bCoV_S1_N	Spike glycoprotein S1	N-terminal domain	betacoronavirus-like	DOMAIN	f4e24f3428e0cec9850816b0573bee1b
09ec6f7093a93070941367fcbf5ac288	IPR002552	Spike_S2_CoV	Spike glycoprotein S2	coronavirus	DOMAIN	1c67de31d0d6def92a62120b50dec30c
09f97b475a9f8efca6c744350fe6d460	IPR042578	BETA_CORONA_SPIKE	Spike glycoprotein	betacoronavirus	FAMILY	c1117fdf56bbab69dadf88caffe38b68
09fa23fb76428fa920913fcc18bc82af	IPR032500	bCoV_S1_N	Spike glycoprotein S1	N-terminal domain	betacoronavirus-like	DOMAIN	9164d74613217a99cdeea52ccc8b603d
0a054162b185cfdb57af4a022ee84049	IPR032500	bCoV_S1_N	Spike glycoprotein S1	N-terminal domain	betacoronavirus-like	DOMAIN	f89f4726113738abc110c3c5a800e13d
0a0bc4d12b8af0d4731520a3fa0bda09	IPR018548	Spike_S1_RBD_bCoV	Spike (S) protein S1 subunit	receptor-binding domain	betacoronavirus	DOMAIN	bdaec7a539ec1066f6a3acda43b6391e
0a0bc4d12b8af0d4731520a3fa0bda09	IPR018548	Spike_S1_RBD_bCoV	Spike (S) protein S1 subunit	receptor-binding domain	betacoronavirus	DOMAIN	a91dc70ad2fb1db0d740ef06444de641
0a0bc4d12b8af0d4731520a3fa0bda09	IPR018548	Spike_S1_RBD_bCoV	Spike (S) protein S1 subunit	receptor-binding domain	betacoronavirus	DOMAIN	be2d1e06e49e01aca39cb0e8bbda5931
0a0bc4d12b8af0d4731520a3fa0bda09	IPR018548	Spike_S1_RBD_bCoV	Spike (S) protein S1 subunit	receptor-binding domain	betacoronavirus	DOMAIN	fd5cb783d7aea2cfc91bdab15579197d
0a0bc4d12b8af0d4731520a3fa0bda09	IPR018548	Spike_S1_RBD_bCoV	Spike (S) protein S1 subunit	receptor-binding domain	betacoronavirus	DOMAIN	bc28096675c0ad5e3678653bd61d12e4
0a0bc4d12b8af0d4731520a3fa0bda09	IPR018548	Spike_S1_RBD_bCoV	Spike (S) protein S1 subunit	receptor-binding domain	betacoronavirus	DOMAIN	a0c4a5fdd37fef5d8dd6bf4072442ae9
0a0bc4d12b8af0d4731520a3fa0bda09	IPR018548	Spike_S1_RBD_bCoV	Spike (S) protein S1 subunit	receptor-binding domain	betacoronavirus	DOMAIN	ddeb079206d5de872b053735f05a9335
0a0c5d4d2e7395750413c81c8774933c	IPR002552	Spike_S2_CoV	Spike glycoprotein S2	coronavirus	DOMAIN	6310f6e9d9d261df876c463f8a6edcd4
0a0c5d4d2e7395750413c81c8774933c	IPR002552	Spike_S2_CoV	Spike glycoprotein S2	coronavirus	DOMAIN	112126ccc52132d9c9c660bc24674948
0a1776f3b47802b35bc302fabbdabb08	IPR044366	Spike_S1_RBD_SARS-CoV-2	Spike (S) protein S1 subunit	receptor-binding domain	SARS-CoV-2	DOMAIN	e2e719e27f02ca02239761d8f57c7f50
0a27a2f375ebf9a880f01853fca00e27	IPR036326	Spike_rcpt-bd_sf_CoV	Spike receptor binding domain superfamily	coronavirus	HOMOLOGOUS_SUPERFAMILY	1b826a66be76580f523d3dd91287f61b
0a2ad1d52dda7b048160bba1c6063132	IPR044341	Spike_S1_N_SARS-CoV-like	Spike (S) protein S1 subunit	N-terminal domain	SARS-CoV-like	DOMAIN	27701a1f4a19d4772040182a64ecb975
0a2df506d86c9477266d17c0b95a161b	IPR032500	bCoV_S1_N	Spike glycoprotein S1	N-terminal domain	betacoronavirus-like	DOMAIN	ba01a88ed58f3792122a669a66a00455
0a2dfebeec0e1febe9f3b2c4c042e441	IPR002552	Spike_S2_CoV	Spike glycoprotein S2	coronavirus	DOMAIN	de12ce3b3f2cb8f1b451530cd6079377
0a2dfebeec0e1febe9f3b2c4c042e441	IPR002552	Spike_S2_CoV	Spike glycoprotein S2	coronavirus	DOMAIN	c3bef9b3559873747a16c6fb38a78d63
0a2dfebeec0e1febe9f3b2c4c042e441	IPR002552	Spike_S2_CoV	Spike glycoprotein S2	coronavirus	DOMAIN	cec23b62461d31b7d22f8844dbf3b61d
0a2dfebeec0e1febe9f3b2c4c042e441	IPR002552	Spike_S2_CoV	Spike glycoprotein S2	coronavirus	DOMAIN	d46d527756d8c2a4e7ba3f3f9d31d125
0a2dfebeec0e1febe9f3b2c4c042e441	IPR002552	Spike_S2_CoV	Spike glycoprotein S2	coronavirus	DOMAIN	4ca1745c4aea42f00f380425545f6d2c
0a2dfebeec0e1febe9f3b2c4c042e441	IPR002552	Spike_S2_CoV	Spike glycoprotein S2	coronavirus	DOMAIN	480d681703b99a74e23a5db9389ca231
0a2e90ffcc322bd8c40b281e88fa2608	IPR032500	bCoV_S1_N	Spike glycoprotein S1	N-terminal domain	betacoronavirus-like	DOMAIN	ac0f910b7e3ccc0cb4931f0481229c1b
0a4244980a7f43acd15b72a7234e948a	IPR036326	Spike_rcpt-bd_sf_CoV	Spike receptor binding domain superfamily	coronavirus	HOMOLOGOUS_SUPERFAMILY	01e25a12c39d085f5588e8fae3876c69
0a4244980a7f43acd15b72a7234e948a	IPR036326	Spike_rcpt-bd_sf_CoV	Spike receptor binding domain superfamily	coronavirus	HOMOLOGOUS_SUPERFAMILY	848043a3916f36dc387c752f281bc102
0a45c1fff582490efb7d0b0200ed8a93	IPR043473	S2_sf_CoV	Spike glycoprotein S2 superfamily	coronavirus	HOMOLOGOUS_SUPERFAMILY	b4689c15486538acd3b1a1dcf7101203
0a4e1ffc1d9cec0aa246bb26adca6919	IPR044341	Spike_S1_N_SARS-CoV-like	Spike (S) protein S1 subunit	N-terminal domain	SARS-CoV-like	DOMAIN	e9da3f9e3f9c8563d3cfc820c22b4c74
0a54dafa2232421c1c3360b4ac8bdc04	IPR042578	BETA_CORONA_SPIKE	Spike glycoprotein	betacoronavirus	FAMILY	a25de20af14ccef6a2f86691e208b78b
0a74a55914c5bdf41e3aaea7c0fed4ea	IPR032500	bCoV_S1_N	Spike glycoprotein S1	N-terminal domain	betacoronavirus-like	DOMAIN	06027979fb38394ac62dbbb5c905ea65
0a87a8874534a637c507389c0cedc6ab	IPR032500	bCoV_S1_N	Spike glycoprotein S1	N-terminal domain	betacoronavirus-like	DOMAIN	8b9192d97c777267e485822d4b7d00b1
0a90acca33490aa3946ee0dcf8900bae	IPR036326	Spike_rcpt-bd_sf_CoV	Spike receptor binding domain superfamily	coronavirus	HOMOLOGOUS_SUPERFAMILY	069c0b7b69438d7967fc64453467d965
0a90acca33490aa3946ee0dcf8900bae	IPR036326	Spike_rcpt-bd_sf_CoV	Spike receptor binding domain superfamily	coronavirus	HOMOLOGOUS_SUPERFAMILY	11168345e8d15a451febcbbb4529cf15
0aaa06126fe453abd2a979c35fcf9eff	IPR032500	bCoV_S1_N	Spike glycoprotein S1	N-terminal domain	betacoronavirus-like	DOMAIN	a3573fbe4217fa14d2a1828b06fc7a4e
0ab3201f1708b6f75a869211167f2444	IPR044366	Spike_S1_RBD_SARS-CoV-2	Spike (S) protein S1 subunit	receptor-binding domain	SARS-CoV-2	DOMAIN	cef2bdc7efc0790c946848d0bd445897
0ab3201f1708b6f75a869211167f2444	IPR044366	Spike_S1_RBD_SARS-CoV-2	Spike (S) protein S1 subunit	receptor-binding domain	SARS-CoV-2	DOMAIN	4a08a0c660d3cb6f01f0c2eb696f8e79
0ab3201f1708b6f75a869211167f2444	IPR044366	Spike_S1_RBD_SARS-CoV-2	Spike (S) protein S1 subunit	receptor-binding domain	SARS-CoV-2	DOMAIN	a2bec2abff651237e47088ea52c7e6cc
0ab3201f1708b6f75a869211167f2444	IPR044366	Spike_S1_RBD_SARS-CoV-2	Spike (S) protein S1 subunit	receptor-binding domain	SARS-CoV-2	DOMAIN	e3fe565afa73b5a3795f162d650fa757
0abf0a8aab47496108b8da1891bafb29	IPR044366	Spike_S1_RBD_SARS-CoV-2	Spike (S) protein S1 subunit	receptor-binding domain	SARS-CoV-2	DOMAIN	a13fe3fb28f3a46fc25b0adcfc3bbe4a
0abf0a8aab47496108b8da1891bafb29	IPR044366	Spike_S1_RBD_SARS-CoV-2	Spike (S) protein S1 subunit	receptor-binding domain	SARS-CoV-2	DOMAIN	9d8de29b7823fd4695b947a9a20396bb
0abf0a8aab47496108b8da1891bafb29	IPR044366	Spike_S1_RBD_SARS-CoV-2	Spike (S) protein S1 subunit	receptor-binding domain	SARS-CoV-2	DOMAIN	0772dc1755018ca4a475a44c464d5cf2
0ac05191c0f65a8a1140adaa81a3c1fb	IPR044341	Spike_S1_N_SARS-CoV-like	Spike (S) protein S1 subunit	N-terminal domain	SARS-CoV-like	DOMAIN	2f32ae3fe11f7d95ea86baa06576a902
0ac9d310073ba608f373b325ed86ab38	IPR044341	Spike_S1_N_SARS-CoV-like	Spike (S) protein S1 subunit	N-terminal domain	SARS-CoV-like	DOMAIN	ea14351c1a7803750eab820a3d1955ad
0ac9d310073ba608f373b325ed86ab38	IPR044341	Spike_S1_N_SARS-CoV-like	Spike (S) protein S1 subunit	N-terminal domain	SARS-CoV-like	DOMAIN	4f54f3fdceda93be90276460a07cc1ff
0ad0590471729b217781fafc0608ab3c	IPR036326	Spike_rcpt-bd_sf_CoV	Spike receptor binding domain superfamily	coronavirus	HOMOLOGOUS_SUPERFAMILY	b98bc0519afc6870f9afcb00d06f6e65
0ad1c6a0cf0eae2b04e19f0d4ea9c53c	IPR002552	Spike_S2_CoV	Spike glycoprotein S2	coronavirus	DOMAIN	54f89d55d753b7399320f9bdea940127
0ad21eae6ced945043333a4abfff9159	IPR043473	S2_sf_CoV	Spike glycoprotein S2 superfamily	coronavirus	HOMOLOGOUS_SUPERFAMILY	0f5c812d56aad86c50552aa05e1f3066
0ad21eae6ced945043333a4abfff9159	IPR043473	S2_sf_CoV	Spike glycoprotein S2 superfamily	coronavirus	HOMOLOGOUS_SUPERFAMILY	5d47ce04d13570dc5463d1982b51d99d
0ad21eae6ced945043333a4abfff9159	IPR043473	S2_sf_CoV	Spike glycoprotein S2 superfamily	coronavirus	HOMOLOGOUS_SUPERFAMILY	9e779b7d018f8f7080eb719b54f751ba
0ad21eae6ced945043333a4abfff9159	IPR043473	S2_sf_CoV	Spike glycoprotein S2 superfamily	coronavirus	HOMOLOGOUS_SUPERFAMILY	0308f2028e0721c33ac761ad1f91c1c9
0ad21eae6ced945043333a4abfff9159	IPR043473	S2_sf_CoV	Spike glycoprotein S2 superfamily	coronavirus	HOMOLOGOUS_SUPERFAMILY	38c2124a832c35bbfa80b35e7d93110f
0ad32ead534e5fa7bb9f43451680f347	IPR044341	Spike_S1_N_SARS-CoV-like	Spike (S) protein S1 subunit	N-terminal domain	SARS-CoV-like	DOMAIN	4bb95e4538d7bdc8af8064ea2558880e
0ad4fde7b710db372a6e9d66af002923	IPR002552	Spike_S2_CoV	Spike glycoprotein S2	coronavirus	DOMAIN	b76b3cdbe08ca1fd44add3ba8c6d3d57
0ad89f331452d83877d500c4fe95c189	IPR044341	Spike_S1_N_SARS-CoV-like	Spike (S) protein S1 subunit	N-terminal domain	SARS-CoV-like	DOMAIN	bb771d77f6cc6d7e1f6195f2003ceacf
0ad89f331452d83877d500c4fe95c189	IPR044341	Spike_S1_N_SARS-CoV-like	Spike (S) protein S1 subunit	N-terminal domain	SARS-CoV-like	DOMAIN	6cfdc3a3611056116d3b2e59d74a5df0
0af16e9c98552f82a6c49cfaa305e622	IPR032500	bCoV_S1_N	Spike glycoprotein S1	N-terminal domain	betacoronavirus-like	DOMAIN	041cce26aae0d60fdbf72fa8dc811bd6
0af74966d782467013751d74a5d78459	IPR044341	Spike_S1_N_SARS-CoV-like	Spike (S) protein S1 subunit	N-terminal domain	SARS-CoV-like	DOMAIN	94cbe9ee05fed8fec95e4c4947f49d59
0af769bc9cd44000b40749bb314a4438	IPR002552	Spike_S2_CoV	Spike glycoprotein S2	coronavirus	DOMAIN	d21b40b0f9a4d74995d9201a3d9b36ed
0af769bc9cd44000b40749bb314a4438	IPR002552	Spike_S2_CoV	Spike glycoprotein S2	coronavirus	DOMAIN	467baaa4e20504bd134a5f51db3f1587
0b044931b4aedf585ed619939a6bf506	IPR032500	bCoV_S1_N	Spike glycoprotein S1	N-terminal domain	betacoronavirus-like	DOMAIN	db6283a70ab110a6f1e704b1c420bfa0
0b044931b4aedf585ed619939a6bf506	IPR032500	bCoV_S1_N	Spike glycoprotein S1	N-terminal domain	betacoronavirus-like	DOMAIN	0890840d960816c082fcc25ea55fcc0c
0b1c90073011fcfbf7a0de2eef3f7a10	IPR032500	bCoV_S1_N	Spike glycoprotein S1	N-terminal domain	betacoronavirus-like	DOMAIN	2fafb80bfd5c488d078e3472f322b104
0b22bb20e5ff6f406dc2abe6a5aa6d64	IPR032500	bCoV_S1_N	Spike glycoprotein S1	N-terminal domain	betacoronavirus-like	DOMAIN	18afdeb7220721282be0cc91abc4d408
0b22bb20e5ff6f406dc2abe6a5aa6d64	IPR032500	bCoV_S1_N	Spike glycoprotein S1	N-terminal domain	betacoronavirus-like	DOMAIN	612028817057699589c9c9a072944f62
0b35fd2488270b4a4a0f6c7dcb4d9284	IPR032500	bCoV_S1_N	Spike glycoprotein S1	N-terminal domain	betacoronavirus-like	DOMAIN	fba313e5b3519285819ce21d3c66abac
0b3ad9890b493e3fed201f9c4b3d5fde	IPR044366	Spike_S1_RBD_SARS-CoV-2	Spike (S) protein S1 subunit	receptor-binding domain	SARS-CoV-2	DOMAIN	56cdc47719b68db093014c8731879abf
0b3e419628917d583d89020a40ffdfdc	IPR036326	Spike_rcpt-bd_sf_CoV	Spike receptor binding domain superfamily	coronavirus	HOMOLOGOUS_SUPERFAMILY	57e2838b554b0f24d64f8a01768b6d84
0b459097c185de5d9546fb8a24460809	IPR044341	Spike_S1_N_SARS-CoV-like	Spike (S) protein S1 subunit	N-terminal domain	SARS-CoV-like	DOMAIN	9164d74613217a99cdeea52ccc8b603d
0b4a8cae83e917b7368b50cdcaa67ff4	IPR044341	Spike_S1_N_SARS-CoV-like	Spike (S) protein S1 subunit	N-terminal domain	SARS-CoV-like	DOMAIN	ccfc9487fc5e0c171de307c5a72ac58e
0b50885c9edf2bab75edf03a38b49685	IPR032500	bCoV_S1_N	Spike glycoprotein S1	N-terminal domain	betacoronavirus-like	DOMAIN	f3bd606f5a9a2625a23fe3345784f974
0b5dc2d799afe7c5e134243c2aadbd89	IPR027400	S_HR2_CoV	Spike glycoprotein	heptad repeat 2	coronavirus	HOMOLOGOUS_SUPERFAMILY	b882beca7b64d26571799619b12389c0
0b67634a11f8e94e257c83f0c95ec362	IPR044341	Spike_S1_N_SARS-CoV-like	Spike (S) protein S1 subunit	N-terminal domain	SARS-CoV-like	DOMAIN	55514d897403e61659c16e8515c1ae86
0b72254372d8908c96fd1f91399f424e	IPR044366	Spike_S1_RBD_SARS-CoV-2	Spike (S) protein S1 subunit	receptor-binding domain	SARS-CoV-2	DOMAIN	bd48144d198a618d1c5a91508d37a4f6
0b72faba18f548c9c2a4323260c2cd98	IPR044366	Spike_S1_RBD_SARS-CoV-2	Spike (S) protein S1 subunit	receptor-binding domain	SARS-CoV-2	DOMAIN	1cd97820427ad88bb7c925e16974ae0e
0b72faba18f548c9c2a4323260c2cd98	IPR044366	Spike_S1_RBD_SARS-CoV-2	Spike (S) protein S1 subunit	receptor-binding domain	SARS-CoV-2	DOMAIN	04a8df3055aeabbc256fc4ae47dbd0cf
0b72faba18f548c9c2a4323260c2cd98	IPR044366	Spike_S1_RBD_SARS-CoV-2	Spike (S) protein S1 subunit	receptor-binding domain	SARS-CoV-2	DOMAIN	d34a42e0c7ecee90223c4398a23da6f9
0b72faba18f548c9c2a4323260c2cd98	IPR044366	Spike_S1_RBD_SARS-CoV-2	Spike (S) protein S1 subunit	receptor-binding domain	SARS-CoV-2	DOMAIN	8a927340d62ed502179a796fce50c2aa
0b72faba18f548c9c2a4323260c2cd98	IPR044366	Spike_S1_RBD_SARS-CoV-2	Spike (S) protein S1 subunit	receptor-binding domain	SARS-CoV-2	DOMAIN	0e1b54cc54f58249f1c868f9e8d627a0
0b72faba18f548c9c2a4323260c2cd98	IPR044366	Spike_S1_RBD_SARS-CoV-2	Spike (S) protein S1 subunit	receptor-binding domain	SARS-CoV-2	DOMAIN	b89ae449cc4351239a19969455e3818d
0b72faba18f548c9c2a4323260c2cd98	IPR044366	Spike_S1_RBD_SARS-CoV-2	Spike (S) protein S1 subunit	receptor-binding domain	SARS-CoV-2	DOMAIN	bf5bc583cd9c40fd1792769c3033ba7f
0b72faba18f548c9c2a4323260c2cd98	IPR044366	Spike_S1_RBD_SARS-CoV-2	Spike (S) protein S1 subunit	receptor-binding domain	SARS-CoV-2	DOMAIN	7c9d262c72b36d8f64e4ffc321203a98
0b7b2c505641ddc705ee8492166a9909	IPR043473	S2_sf_CoV	Spike glycoprotein S2 superfamily	coronavirus	HOMOLOGOUS_SUPERFAMILY	0cf2be2b9b89510065e6eb262b618fe6
0b7cd26b81282504a7d44b266a00cb66	IPR032500	bCoV_S1_N	Spike glycoprotein S1	N-terminal domain	betacoronavirus-like	DOMAIN	4cfe856220658c409b360118664fbe6a
0b7cd26b81282504a7d44b266a00cb66	IPR032500	bCoV_S1_N	Spike glycoprotein S1	N-terminal domain	betacoronavirus-like	DOMAIN	24aebc07002ad17564383d42c1ae9918
0b7cd26b81282504a7d44b266a00cb66	IPR032500	bCoV_S1_N	Spike glycoprotein S1	N-terminal domain	betacoronavirus-like	DOMAIN	6f4968250bdfeb6a6323a1ec79f604a2
0b7cd26b81282504a7d44b266a00cb66	IPR032500	bCoV_S1_N	Spike glycoprotein S1	N-terminal domain	betacoronavirus-like	DOMAIN	7c036f270ed223b2fe075dad73acaad9
0b7cd26b81282504a7d44b266a00cb66	IPR032500	bCoV_S1_N	Spike glycoprotein S1	N-terminal domain	betacoronavirus-like	DOMAIN	7704d3a41fa6db14faa07195499c9447
0b7cd26b81282504a7d44b266a00cb66	IPR032500	bCoV_S1_N	Spike glycoprotein S1	N-terminal domain	betacoronavirus-like	DOMAIN	04d2e0bdc5bd27c5f63de2747a92b0cd
0b99e372bc296a43a52b6b23d7ff91ec	IPR002552	Spike_S2_CoV	Spike glycoprotein S2	coronavirus	DOMAIN	957d0d2c6ce8ec4e65e3b3e8eaaf94f8
0ba98aa8d9a3f391062f996f0e989734	IPR002552	Spike_S2_CoV	Spike glycoprotein S2	coronavirus	DOMAIN	b8eb74ee3a90470956b6127a0c5d6869
0bad3e2b69679fc801001a970c7c8104	IPR036326	Spike_rcpt-bd_sf_CoV	Spike receptor binding domain superfamily	coronavirus	HOMOLOGOUS_SUPERFAMILY	0315828ac91915abac89d95496646445
0bad3e2b69679fc801001a970c7c8104	IPR036326	Spike_rcpt-bd_sf_CoV	Spike receptor binding domain superfamily	coronavirus	HOMOLOGOUS_SUPERFAMILY	e64aaea792797c3fc36274e7983469bb
0bb0db3cbfb4f2d8f19cd2ec861ac0df	IPR044341	Spike_S1_N_SARS-CoV-like	Spike (S) protein S1 subunit	N-terminal domain	SARS-CoV-like	DOMAIN	f8244faab55f5aac149bd5622934faec
0bb530f47034051370438f3f10ec1412	IPR002552	Spike_S2_CoV	Spike glycoprotein S2	coronavirus	DOMAIN	160fb92eaee1d74c2911789b7eab9aa6
0bbd54c9d78c3f10115a7cb00a437dd5	IPR018548	Spike_S1_RBD_bCoV	Spike (S) protein S1 subunit	receptor-binding domain	betacoronavirus	DOMAIN	8b0966c1c1a40b3814fe622147df77fb
0bbd54c9d78c3f10115a7cb00a437dd5	IPR018548	Spike_S1_RBD_bCoV	Spike (S) protein S1 subunit	receptor-binding domain	betacoronavirus	DOMAIN	4564d7027bc3514d5595565b73bc639d
0bc025929bd14a5fdd43d0d828240b73	IPR043607	CoV_S1_C	Coronavirus spike glycoprotein S1	C-terminal	DOMAIN	ce900951871e210212bc49300d03529e
0bc58fdc486f6d25f8dcdee1512d691a	IPR002552	Spike_S2_CoV	Spike glycoprotein S2	coronavirus	DOMAIN	e7894cb4945c38a2470d60d850d4970a
0bcc9c511aba3265565addcdf330db5d	IPR002552	Spike_S2_CoV	Spike glycoprotein S2	coronavirus	DOMAIN	30dea988b14a467ec758666064e1cf9d
0bd2b336194ce26a50e5b51bf8556bc8	IPR032500	bCoV_S1_N	Spike glycoprotein S1	N-terminal domain	betacoronavirus-like	DOMAIN	af1c17bcdfe3adaceb9351cb9fdecf46
0bdfa41f6613b6191ecfd4de2cd017ad	IPR042578	BETA_CORONA_SPIKE	Spike glycoprotein	betacoronavirus	FAMILY	a27026e93501fa4201453b788b089e36
0be69b80e685061541cb2f28513b65ac	IPR032500	bCoV_S1_N	Spike glycoprotein S1	N-terminal domain	betacoronavirus-like	DOMAIN	8f789f9c14736737ede265c7ea1f0e59
0be69b80e685061541cb2f28513b65ac	IPR032500	bCoV_S1_N	Spike glycoprotein S1	N-terminal domain	betacoronavirus-like	DOMAIN	5370d18de4125c1f239b878a81893bd6
0be69b80e685061541cb2f28513b65ac	IPR032500	bCoV_S1_N	Spike glycoprotein S1	N-terminal domain	betacoronavirus-like	DOMAIN	2e1e81826e861e74f9b36a2a3d7a5ff9
0bee5077b80e30dbd40bebf534578dac	IPR032500	bCoV_S1_N	Spike glycoprotein S1	N-terminal domain	betacoronavirus-like	DOMAIN	085257ec5c67b4e2df1a06740c205c02
0bf3fa38745b06970301cd7702987448	IPR036326	Spike_rcpt-bd_sf_CoV	Spike receptor binding domain superfamily	coronavirus	HOMOLOGOUS_SUPERFAMILY	2910f89eda262a5ff50c82b66ecc2a55
0bf3fa38745b06970301cd7702987448	IPR036326	Spike_rcpt-bd_sf_CoV	Spike receptor binding domain superfamily	coronavirus	HOMOLOGOUS_SUPERFAMILY	85e3079595ca5592832c75c1fbd3c95e
0bf6061489e9ba615f2ad84112b881b0	IPR032500	bCoV_S1_N	Spike glycoprotein S1	N-terminal domain	betacoronavirus-like	DOMAIN	1bfc7e02af0547bada2df120a7ce1401
0bfa0d7ed8557a66eb41256da29eade3	IPR043607	CoV_S1_C	Coronavirus spike glycoprotein S1	C-terminal	DOMAIN	bb5071c560477856b31cc2c347df10c2
0bfa52289014b4481fb5f37f0593d1bc	IPR043473	S2_sf_CoV	Spike glycoprotein S2 superfamily	coronavirus	HOMOLOGOUS_SUPERFAMILY	9cda5107af88180603508c118f3ae3f6
0bfee915cc69425322f68da1c6ec034f	IPR032500	bCoV_S1_N	Spike glycoprotein S1	N-terminal domain	betacoronavirus-like	DOMAIN	777ac3b8d1fa8292da3bfab0bfbf2a7c
0c19c98039bd39df3d1479644d560824	IPR002552	Spike_S2_CoV	Spike glycoprotein S2	coronavirus	DOMAIN	e2e719e27f02ca02239761d8f57c7f50
0c38f56f44fe32adf47ac8b9f78f1787	IPR044341	Spike_S1_N_SARS-CoV-like	Spike (S) protein S1 subunit	N-terminal domain	SARS-CoV-like	DOMAIN	30336fe62ff3c195566cadf30658cd5f
0c3b670de1e55bdee3ac555c66aa3689	IPR002552	Spike_S2_CoV	Spike glycoprotein S2	coronavirus	DOMAIN	b57220a380ffa0db322fcc3184b02f7b
0c3b670de1e55bdee3ac555c66aa3689	IPR002552	Spike_S2_CoV	Spike glycoprotein S2	coronavirus	DOMAIN	99a40f060e7263f4123372288482450f
0c3b670de1e55bdee3ac555c66aa3689	IPR002552	Spike_S2_CoV	Spike glycoprotein S2	coronavirus	DOMAIN	cca577c5bf6ba8e5243997354528bd3c
0c3b670de1e55bdee3ac555c66aa3689	IPR002552	Spike_S2_CoV	Spike glycoprotein S2	coronavirus	DOMAIN	edf5dd1133b66eba4d458bc1a55bb06e
0c3b670de1e55bdee3ac555c66aa3689	IPR002552	Spike_S2_CoV	Spike glycoprotein S2	coronavirus	DOMAIN	3daca77c6cfa780b001043d27ad65b89
0c3eeed832577ea1e5b34ad42771c9e3	IPR044341	Spike_S1_N_SARS-CoV-like	Spike (S) protein S1 subunit	N-terminal domain	SARS-CoV-like	DOMAIN	eb893653968f314274f60120b49fe57a
0c3eeed832577ea1e5b34ad42771c9e3	IPR044341	Spike_S1_N_SARS-CoV-like	Spike (S) protein S1 subunit	N-terminal domain	SARS-CoV-like	DOMAIN	8f35b18569d1b4c85606e278a36c0b5c
0c3eeed832577ea1e5b34ad42771c9e3	IPR044341	Spike_S1_N_SARS-CoV-like	Spike (S) protein S1 subunit	N-terminal domain	SARS-CoV-like	DOMAIN	40c112fbe7b11bf61bfd167e091e7efd
0c3eeed832577ea1e5b34ad42771c9e3	IPR044341	Spike_S1_N_SARS-CoV-like	Spike (S) protein S1 subunit	N-terminal domain	SARS-CoV-like	DOMAIN	f0c484706b2573ec441ef4dc712b7111
0c4ead2a35beee9a6294d72473c4bec0	IPR032500	bCoV_S1_N	Spike glycoprotein S1	N-terminal domain	betacoronavirus-like	DOMAIN	0837dfd264bde8a24f2b4f8012c7c4d0
0c594f62a22517e562928dec675e952e	IPR044341	Spike_S1_N_SARS-CoV-like	Spike (S) protein S1 subunit	N-terminal domain	SARS-CoV-like	DOMAIN	4647d9c0a2c3bceaaae75d755011f72c
0c5f9554bb2168a2f31b7bde4e2d0309	IPR032500	bCoV_S1_N	Spike glycoprotein S1	N-terminal domain	betacoronavirus-like	DOMAIN	08f69285d2f8d6f3513ad2d71af37609
0c5f9554bb2168a2f31b7bde4e2d0309	IPR032500	bCoV_S1_N	Spike glycoprotein S1	N-terminal domain	betacoronavirus-like	DOMAIN	c759f807125b46a7e97134e40557a15c
0c857e9ef2b05532d9e95da3c4f3b83c	IPR002552	Spike_S2_CoV	Spike glycoprotein S2	coronavirus	DOMAIN	aa07358e884e8ea39412e18844b891d4
0c9e442220c6b41e4ce9b435ee4a4454	IPR032500	bCoV_S1_N	Spike glycoprotein S1	N-terminal domain	betacoronavirus-like	DOMAIN	f2f67b1f4213e3aad09bcf4d8b5e15ea
0c9e442220c6b41e4ce9b435ee4a4454	IPR032500	bCoV_S1_N	Spike glycoprotein S1	N-terminal domain	betacoronavirus-like	DOMAIN	44870927c2e2370d3a0ba9992015ba02
0c9e442220c6b41e4ce9b435ee4a4454	IPR032500	bCoV_S1_N	Spike glycoprotein S1	N-terminal domain	betacoronavirus-like	DOMAIN	f29d438017960c353cbea9fca6d28415
0c9efc6f6780e3e6f0d8079f36506df2	IPR044341	Spike_S1_N_SARS-CoV-like	Spike (S) protein S1 subunit	N-terminal domain	SARS-CoV-like	DOMAIN	b60d4dfd8f800baff10f03ad7ac82539
0caf9a6c2a663aad03541f5d9019e55c	IPR002552	Spike_S2_CoV	Spike glycoprotein S2	coronavirus	DOMAIN	9ca256043000d71984c281e85e6af797
0cba0e52e04ccb56a99744d6096bb91e	IPR042578	BETA_CORONA_SPIKE	Spike glycoprotein	betacoronavirus	FAMILY	7877c815daa30e07b206c23241214a03
0cba2bd6cefae14ec1a77472a837dd0b	IPR036326	Spike_rcpt-bd_sf_CoV	Spike receptor binding domain superfamily	coronavirus	HOMOLOGOUS_SUPERFAMILY	b202a8aa706d0918ab302beaf654a51a
0cc143c081d92217f451d779aca7cd79	IPR036326	Spike_rcpt-bd_sf_CoV	Spike receptor binding domain superfamily	coronavirus	HOMOLOGOUS_SUPERFAMILY	2e9686cbed183a1f86184bd1d449b34c
0cc143c081d92217f451d779aca7cd79	IPR036326	Spike_rcpt-bd_sf_CoV	Spike receptor binding domain superfamily	coronavirus	HOMOLOGOUS_SUPERFAMILY	884beabf0e9c0d953c1c7fb314c650a8
0cc143c081d92217f451d779aca7cd79	IPR036326	Spike_rcpt-bd_sf_CoV	Spike receptor binding domain superfamily	coronavirus	HOMOLOGOUS_SUPERFAMILY	3e3081b0960e54d37020f91e70838357
0cc143c081d92217f451d779aca7cd79	IPR036326	Spike_rcpt-bd_sf_CoV	Spike receptor binding domain superfamily	coronavirus	HOMOLOGOUS_SUPERFAMILY	b120b6adb2e561c4617bee393effe4fc
0cc143c081d92217f451d779aca7cd79	IPR036326	Spike_rcpt-bd_sf_CoV	Spike receptor binding domain superfamily	coronavirus	HOMOLOGOUS_SUPERFAMILY	07609ccb24dd56b7bc57478c1ec501e7
0cc65fba5f7e610f2a2687502096dcef	IPR018548	Spike_S1_RBD_bCoV	Spike (S) protein S1 subunit	receptor-binding domain	betacoronavirus	DOMAIN	b98bc0519afc6870f9afcb00d06f6e65
0cca89561f04415fde79c8e30c73ec5b	IPR032500	bCoV_S1_N	Spike glycoprotein S1	N-terminal domain	betacoronavirus-like	DOMAIN	0991f33f24a6bb57eb301cb8e792ae3a
0ce33c36a62a7f1adda5cdfae58432f4	IPR043473	S2_sf_CoV	Spike glycoprotein S2 superfamily	coronavirus	HOMOLOGOUS_SUPERFAMILY	9a7fc46bd43186f558ee05148b5b2c25
0d1100d2bdeed0973dd3077fe4aa838d	IPR032500	bCoV_S1_N	Spike glycoprotein S1	N-terminal domain	betacoronavirus-like	DOMAIN	48aad49c376899d1381a1a5ebf9a3f0c
0d38d74fc9f1957aa310074eb2b1ad7d	IPR032500	bCoV_S1_N	Spike glycoprotein S1	N-terminal domain	betacoronavirus-like	DOMAIN	eab12f1c0d74aa5a2367944739e48590
0d4d24dbf090f0066571f454ac0b73b5	IPR002552	Spike_S2_CoV	Spike glycoprotein S2	coronavirus	DOMAIN	3bc5f8d75ec4ebb024e601f566b11697
0d51882135002ad86190341359737e61	IPR032500	bCoV_S1_N	Spike glycoprotein S1	N-terminal domain	betacoronavirus-like	DOMAIN	4e6ec6e15e19974996f231fd9639563b
0d51882135002ad86190341359737e61	IPR032500	bCoV_S1_N	Spike glycoprotein S1	N-terminal domain	betacoronavirus-like	DOMAIN	2edb6e3926a21c6068f8c73e52ebc633
0d541816e0b8043560cbb18312ea1e1c	IPR044341	Spike_S1_N_SARS-CoV-like	Spike (S) protein S1 subunit	N-terminal domain	SARS-CoV-like	DOMAIN	eaff2d5c3b47dcbe6f71910ba684a039
0d541816e0b8043560cbb18312ea1e1c	IPR044341	Spike_S1_N_SARS-CoV-like	Spike (S) protein S1 subunit	N-terminal domain	SARS-CoV-like	DOMAIN	2f5dd4a47bd72a0d1296a6926ec635cb
0d541816e0b8043560cbb18312ea1e1c	IPR044341	Spike_S1_N_SARS-CoV-like	Spike (S) protein S1 subunit	N-terminal domain	SARS-CoV-like	DOMAIN	82580d8c6b7517be6210c0b2754918cc
0d541816e0b8043560cbb18312ea1e1c	IPR044341	Spike_S1_N_SARS-CoV-like	Spike (S) protein S1 subunit	N-terminal domain	SARS-CoV-like	DOMAIN	a1e54a95559d48d1b785603e024ee3b1
0d541816e0b8043560cbb18312ea1e1c	IPR044341	Spike_S1_N_SARS-CoV-like	Spike (S) protein S1 subunit	N-terminal domain	SARS-CoV-like	DOMAIN	b4d53df59e5318770551dedeb835cd19
0d541816e0b8043560cbb18312ea1e1c	IPR044341	Spike_S1_N_SARS-CoV-like	Spike (S) protein S1 subunit	N-terminal domain	SARS-CoV-like	DOMAIN	6ee64120adaef25ed2a7e5ae37d5fc28
0d541816e0b8043560cbb18312ea1e1c	IPR044341	Spike_S1_N_SARS-CoV-like	Spike (S) protein S1 subunit	N-terminal domain	SARS-CoV-like	DOMAIN	b2780bb44c3310eeda43195a1ffafd31
0d54236c5b9ab8cbbb8dde33646b0c97	IPR032500	bCoV_S1_N	Spike glycoprotein S1	N-terminal domain	betacoronavirus-like	DOMAIN	0c29016f8a2c1f32973afb0ca2e6150b
0d6346f4b49adfc9b63c9b11f5cfba94	IPR043473	S2_sf_CoV	Spike glycoprotein S2 superfamily	coronavirus	HOMOLOGOUS_SUPERFAMILY	38d0dbc922e1fe0893490a3ea57e347a
0d7660e1738520056fac6569eb927b84	IPR032500	bCoV_S1_N	Spike glycoprotein S1	N-terminal domain	betacoronavirus-like	DOMAIN	f9cc618b7d7532ef7ae589b4db8932d8
0d7660e1738520056fac6569eb927b84	IPR032500	bCoV_S1_N	Spike glycoprotein S1	N-terminal domain	betacoronavirus-like	DOMAIN	deef0fef00be4b0b6b5a03bdb786bdef
0d7bb425e03bdc554cfb975dc2c5b49b	IPR042578	BETA_CORONA_SPIKE	Spike glycoprotein	betacoronavirus	FAMILY	5adf6c8e80879997cdc62cb020e96604
0d808b5cfa9853da8332b5e8c9ed7285	IPR032500	bCoV_S1_N	Spike glycoprotein S1	N-terminal domain	betacoronavirus-like	DOMAIN	8a1ea24d14c032e16bf3c74d14d6e188
0d808b5cfa9853da8332b5e8c9ed7285	IPR032500	bCoV_S1_N	Spike glycoprotein S1	N-terminal domain	betacoronavirus-like	DOMAIN	0eb4355cf61aeb29c3460c988a817b49
0d808b5cfa9853da8332b5e8c9ed7285	IPR032500	bCoV_S1_N	Spike glycoprotein S1	N-terminal domain	betacoronavirus-like	DOMAIN	867ce58f2af266e0c3d747673532f3c8
0d838e39b6a46003ba526bdce55b7eab	IPR042578	BETA_CORONA_SPIKE	Spike glycoprotein	betacoronavirus	FAMILY	17f96e7bb2ede69c2aaaedc1de07525d
0d8a4c8c2c47b80a1db627b3df365c5e	IPR032500	bCoV_S1_N	Spike glycoprotein S1	N-terminal domain	betacoronavirus-like	DOMAIN	8ee7f38104cfbccb6d5c95984cfc7b3b
0d8a4c8c2c47b80a1db627b3df365c5e	IPR032500	bCoV_S1_N	Spike glycoprotein S1	N-terminal domain	betacoronavirus-like	DOMAIN	b147b830e980aeef56cb5cd52b58bd9a
0d92f03067713e020e85b74f8027790c	IPR002552	Spike_S2_CoV	Spike glycoprotein S2	coronavirus	DOMAIN	5f527b4342ac8ac6586406cc79ad5669
0d956d8d70e8955b600b2c8a6b4f28e9	IPR044341	Spike_S1_N_SARS-CoV-like	Spike (S) protein S1 subunit	N-terminal domain	SARS-CoV-like	DOMAIN	8870a6978f70590b21686bf4b82d01c0
0d961483a0ccef1c626e28b3183536a5	IPR032500	bCoV_S1_N	Spike glycoprotein S1	N-terminal domain	betacoronavirus-like	DOMAIN	02e5572dd4fc1fe0275bd2d9bbb3c3cf
0d9d7f1f38f359520628a059e29e79a5	IPR002552	Spike_S2_CoV	Spike glycoprotein S2	coronavirus	DOMAIN	b8a353971a33447552baf760c00c291d
0d9d7f1f38f359520628a059e29e79a5	IPR002552	Spike_S2_CoV	Spike glycoprotein S2	coronavirus	DOMAIN	bc6554a652ac7bd05207755245902287
0d9d7f1f38f359520628a059e29e79a5	IPR002552	Spike_S2_CoV	Spike glycoprotein S2	coronavirus	DOMAIN	c2a5aa2130a8627a4301e605356b0dc8
0daea00cbc0c6668fccfa3e3c5b39c83	IPR027400	S_HR2_CoV	Spike glycoprotein	heptad repeat 2	coronavirus	HOMOLOGOUS_SUPERFAMILY	bd5aa56bb40269ac65cc21b646edd887
0daea00cbc0c6668fccfa3e3c5b39c83	IPR027400	S_HR2_CoV	Spike glycoprotein	heptad repeat 2	coronavirus	HOMOLOGOUS_SUPERFAMILY	46a3ae1852048f47b07b1f415a341ba3
0dc47f88fc194ad261f108cdf27a12c8	IPR042578	BETA_CORONA_SPIKE	Spike glycoprotein	betacoronavirus	FAMILY	826c13610f265371206726d6d22a6961
0dc8952c22f281ba55e635cd3dba0b4a	IPR002552	Spike_S2_CoV	Spike glycoprotein S2	coronavirus	DOMAIN	190b74f5fa074152e0ec10f281bd21c4
0dd30118bffad23901ca6ce68ea0f25e	IPR002552	Spike_S2_CoV	Spike glycoprotein S2	coronavirus	DOMAIN	694550d54893c45adffc9ca65d775f25
0dd30118bffad23901ca6ce68ea0f25e	IPR002552	Spike_S2_CoV	Spike glycoprotein S2	coronavirus	DOMAIN	2b8987542c29b7fd2bb77d2ba08a3d05
0dd30118bffad23901ca6ce68ea0f25e	IPR002552	Spike_S2_CoV	Spike glycoprotein S2	coronavirus	DOMAIN	120896053e44715e71b11e34b59591c9
0df0c8cd4f0a4055455d979d07c80d54	IPR002552	Spike_S2_CoV	Spike glycoprotein S2	coronavirus	DOMAIN	8248a70f80f34a0ecc9552f057704596
0df1f1d8ba89827ef70b8f0ac896c56b	IPR044341	Spike_S1_N_SARS-CoV-like	Spike (S) protein S1 subunit	N-terminal domain	SARS-CoV-like	DOMAIN	323419d326f1dacc0889e91159e4f2fb
0dfd61daf8031601d06b3c753abd8818	IPR043473	S2_sf_CoV	Spike glycoprotein S2 superfamily	coronavirus	HOMOLOGOUS_SUPERFAMILY	3cb5e84fd8d187b9d2d01da63ea71a36
0e122c976d9ff6e80ea8fd6a5fd4ac1d	IPR044341	Spike_S1_N_SARS-CoV-like	Spike (S) protein S1 subunit	N-terminal domain	SARS-CoV-like	DOMAIN	e71085e0137277b4fdd12ed47312da52
0e167095f3e6958984b2e8bf98d6da55	IPR002552	Spike_S2_CoV	Spike glycoprotein S2	coronavirus	DOMAIN	28626b9f0e30f7a8a3b3c144f6585e85
0e20964b4ee4d0ca38855a004a12b1a7	IPR002552	Spike_S2_CoV	Spike glycoprotein S2	coronavirus	DOMAIN	36bb2386615ea2a1ff12afd4545abee9
0e248ad08978d004571ef1d88cecaf8c	IPR002552	Spike_S2_CoV	Spike glycoprotein S2	coronavirus	DOMAIN	0e56f0195327445ce9ee9b61eed7ff37
0e25512c902b2b742c5856799506859d	IPR018548	Spike_S1_RBD_bCoV	Spike (S) protein S1 subunit	receptor-binding domain	betacoronavirus	DOMAIN	cad85cdb2d41f359f352b7b3b9a1213b
0e2a51001c531f4602e051f3b25cc7ae	IPR043607	CoV_S1_C	Coronavirus spike glycoprotein S1	C-terminal	DOMAIN	bec40f3c46ed13f0ef7d41cb93230cd9
0e2a51001c531f4602e051f3b25cc7ae	IPR043607	CoV_S1_C	Coronavirus spike glycoprotein S1	C-terminal	DOMAIN	6682968c6fc2edb89e5618fbcf2818db
0e2a51001c531f4602e051f3b25cc7ae	IPR043607	CoV_S1_C	Coronavirus spike glycoprotein S1	C-terminal	DOMAIN	6af6ddc76c1b18c56a7af62c8c146585
0e2a51001c531f4602e051f3b25cc7ae	IPR043607	CoV_S1_C	Coronavirus spike glycoprotein S1	C-terminal	DOMAIN	31fcbfb4e79b6f5e9f156e4c4ff05530
0e2a51001c531f4602e051f3b25cc7ae	IPR043607	CoV_S1_C	Coronavirus spike glycoprotein S1	C-terminal	DOMAIN	f5f4554c378c361a0c6c0a229c0f82a0
0e2a51001c531f4602e051f3b25cc7ae	IPR043607	CoV_S1_C	Coronavirus spike glycoprotein S1	C-terminal	DOMAIN	3990f8314d5a2082462dd441f90266d3
0e2a51001c531f4602e051f3b25cc7ae	IPR043607	CoV_S1_C	Coronavirus spike glycoprotein S1	C-terminal	DOMAIN	d1ede0755803b8f16fbeedf4dca806ca
0e2a51001c531f4602e051f3b25cc7ae	IPR043607	CoV_S1_C	Coronavirus spike glycoprotein S1	C-terminal	DOMAIN	ed1d0a1684ec9e83528f343c21ee9fdc
0e2a51001c531f4602e051f3b25cc7ae	IPR043607	CoV_S1_C	Coronavirus spike glycoprotein S1	C-terminal	DOMAIN	be52e5fe1074dc8d59ea93db2103fe19
0e2a51001c531f4602e051f3b25cc7ae	IPR043607	CoV_S1_C	Coronavirus spike glycoprotein S1	C-terminal	DOMAIN	7bfe9591e87cd9b1c69c84ce2ce58968
0e2a51001c531f4602e051f3b25cc7ae	IPR043607	CoV_S1_C	Coronavirus spike glycoprotein S1	C-terminal	DOMAIN	13f4a0adf5333f9ac197a1fda27c1184
0e2a51001c531f4602e051f3b25cc7ae	IPR043607	CoV_S1_C	Coronavirus spike glycoprotein S1	C-terminal	DOMAIN	706abc5b326b8105b5e65636fedf04a3
0e2a51001c531f4602e051f3b25cc7ae	IPR043607	CoV_S1_C	Coronavirus spike glycoprotein S1	C-terminal	DOMAIN	7146ee61e92201484a93930d912f51c4
0e2a51001c531f4602e051f3b25cc7ae	IPR043607	CoV_S1_C	Coronavirus spike glycoprotein S1	C-terminal	DOMAIN	5785c9027715bef1f658f68e08405869
0e2a51001c531f4602e051f3b25cc7ae	IPR043607	CoV_S1_C	Coronavirus spike glycoprotein S1	C-terminal	DOMAIN	2aa199d32a19434a0333e3bc8160ee4b
0e2a51001c531f4602e051f3b25cc7ae	IPR043607	CoV_S1_C	Coronavirus spike glycoprotein S1	C-terminal	DOMAIN	cddbd340eb634590f9fbaa6cfb46b886
0e2a51001c531f4602e051f3b25cc7ae	IPR043607	CoV_S1_C	Coronavirus spike glycoprotein S1	C-terminal	DOMAIN	4f96824308c5bb37f5355892ce0aac0b
0e2a51001c531f4602e051f3b25cc7ae	IPR043607	CoV_S1_C	Coronavirus spike glycoprotein S1	C-terminal	DOMAIN	fd723590b9f97c49a2215f89d7ccf2e1
0e2a51001c531f4602e051f3b25cc7ae	IPR043607	CoV_S1_C	Coronavirus spike glycoprotein S1	C-terminal	DOMAIN	0309b205149ad884ab24aa61b1b38656
0e2a51001c531f4602e051f3b25cc7ae	IPR043607	CoV_S1_C	Coronavirus spike glycoprotein S1	C-terminal	DOMAIN	519316bf490489abb71a4c0ec88e37c0
0e2a51001c531f4602e051f3b25cc7ae	IPR043607	CoV_S1_C	Coronavirus spike glycoprotein S1	C-terminal	DOMAIN	7df8858432e515a5c019123ad0872288
0e2a51001c531f4602e051f3b25cc7ae	IPR043607	CoV_S1_C	Coronavirus spike glycoprotein S1	C-terminal	DOMAIN	b0f383f3ce8c2f275d70c94b161b18d8
0e2a51001c531f4602e051f3b25cc7ae	IPR043607	CoV_S1_C	Coronavirus spike glycoprotein S1	C-terminal	DOMAIN	dd500d6095caa771b76a4858b47ec754
0e2a51001c531f4602e051f3b25cc7ae	IPR043607	CoV_S1_C	Coronavirus spike glycoprotein S1	C-terminal	DOMAIN	0b59525c3216e937a0093ab1aab4c7b1
0e2a51001c531f4602e051f3b25cc7ae	IPR043607	CoV_S1_C	Coronavirus spike glycoprotein S1	C-terminal	DOMAIN	38ea20ac253f5546ce6ca26ba5770226
0e2a51001c531f4602e051f3b25cc7ae	IPR043607	CoV_S1_C	Coronavirus spike glycoprotein S1	C-terminal	DOMAIN	f72a176a33d114de8c7173326ed96b3d
0e2a51001c531f4602e051f3b25cc7ae	IPR043607	CoV_S1_C	Coronavirus spike glycoprotein S1	C-terminal	DOMAIN	83671285ebab84d0d621b9cafed1039f
0e2a51001c531f4602e051f3b25cc7ae	IPR043607	CoV_S1_C	Coronavirus spike glycoprotein S1	C-terminal	DOMAIN	f4b697b22156ce0caeee205b184f2567
0e2a51001c531f4602e051f3b25cc7ae	IPR043607	CoV_S1_C	Coronavirus spike glycoprotein S1	C-terminal	DOMAIN	db70b619ce0efcaa2763324b324c7fcf
0e2a51001c531f4602e051f3b25cc7ae	IPR043607	CoV_S1_C	Coronavirus spike glycoprotein S1	C-terminal	DOMAIN	c3ca8a269d4f017e04a4d32c7739a19e
0e2a51001c531f4602e051f3b25cc7ae	IPR043607	CoV_S1_C	Coronavirus spike glycoprotein S1	C-terminal	DOMAIN	755e54a1cb478259b810f43d592bab50
0e2a51001c531f4602e051f3b25cc7ae	IPR043607	CoV_S1_C	Coronavirus spike glycoprotein S1	C-terminal	DOMAIN	4de2d3cdebf770274338a1a8f0d59859
0e2a51001c531f4602e051f3b25cc7ae	IPR043607	CoV_S1_C	Coronavirus spike glycoprotein S1	C-terminal	DOMAIN	7165fa487df033a1a991d16e150c58b0
0e2a51001c531f4602e051f3b25cc7ae	IPR043607	CoV_S1_C	Coronavirus spike glycoprotein S1	C-terminal	DOMAIN	d99ca68034b3edbd2b9cf681da07c0f9
0e2a51001c531f4602e051f3b25cc7ae	IPR043607	CoV_S1_C	Coronavirus spike glycoprotein S1	C-terminal	DOMAIN	37f164259a67ef1d715cc055cb5615bb
0e2a51001c531f4602e051f3b25cc7ae	IPR043607	CoV_S1_C	Coronavirus spike glycoprotein S1	C-terminal	DOMAIN	8ff8854631a6d28b7f6729a64a807810
0e2a51001c531f4602e051f3b25cc7ae	IPR043607	CoV_S1_C	Coronavirus spike glycoprotein S1	C-terminal	DOMAIN	68399193251108410fb5cbccbbcd279f
0e2a51001c531f4602e051f3b25cc7ae	IPR043607	CoV_S1_C	Coronavirus spike glycoprotein S1	C-terminal	DOMAIN	448a5a96954c68a24079bcaa1fa4fba3
0e2a51001c531f4602e051f3b25cc7ae	IPR043607	CoV_S1_C	Coronavirus spike glycoprotein S1	C-terminal	DOMAIN	a1a13c7f555e7bc157f18e777ff7fc38
0e2a51001c531f4602e051f3b25cc7ae	IPR043607	CoV_S1_C	Coronavirus spike glycoprotein S1	C-terminal	DOMAIN	f802925ef5632e758099520769516ff1
0e2a51001c531f4602e051f3b25cc7ae	IPR043607	CoV_S1_C	Coronavirus spike glycoprotein S1	C-terminal	DOMAIN	a557f88420a75216c6dbf3bf4fbc799f
0e2a51001c531f4602e051f3b25cc7ae	IPR043607	CoV_S1_C	Coronavirus spike glycoprotein S1	C-terminal	DOMAIN	7c6a647f546571214e500987edec0e8b
0e2a51001c531f4602e051f3b25cc7ae	IPR043607	CoV_S1_C	Coronavirus spike glycoprotein S1	C-terminal	DOMAIN	e54db2d12f57da8175df81825c208668
0e2a51001c531f4602e051f3b25cc7ae	IPR043607	CoV_S1_C	Coronavirus spike glycoprotein S1	C-terminal	DOMAIN	adde6aeb45377514f115898d66861574
0e2a51001c531f4602e051f3b25cc7ae	IPR043607	CoV_S1_C	Coronavirus spike glycoprotein S1	C-terminal	DOMAIN	99e449624a0f071eaec48fa2cda87a06
0e2a51001c531f4602e051f3b25cc7ae	IPR043607	CoV_S1_C	Coronavirus spike glycoprotein S1	C-terminal	DOMAIN	7ca100bbfbdd20c64edff0601876817e
0e2a51001c531f4602e051f3b25cc7ae	IPR043607	CoV_S1_C	Coronavirus spike glycoprotein S1	C-terminal	DOMAIN	6f558b436187e2b5d591caef8b27b6b1
0e2a51001c531f4602e051f3b25cc7ae	IPR043607	CoV_S1_C	Coronavirus spike glycoprotein S1	C-terminal	DOMAIN	611d677eab9a784ca8cea0f351a8b36f
0e2a51001c531f4602e051f3b25cc7ae	IPR043607	CoV_S1_C	Coronavirus spike glycoprotein S1	C-terminal	DOMAIN	16541958de674f44538650e0162a2950
0e2a51001c531f4602e051f3b25cc7ae	IPR043607	CoV_S1_C	Coronavirus spike glycoprotein S1	C-terminal	DOMAIN	0699ca8a23244cce3fa7e6ea31a54a7e
0e2a51001c531f4602e051f3b25cc7ae	IPR043607	CoV_S1_C	Coronavirus spike glycoprotein S1	C-terminal	DOMAIN	32e221e56e413be7bb293cc3ab1979b1
0e2a51001c531f4602e051f3b25cc7ae	IPR043607	CoV_S1_C	Coronavirus spike glycoprotein S1	C-terminal	DOMAIN	7aec93aa8265907e268e3428cbae1171
0e2a51001c531f4602e051f3b25cc7ae	IPR043607	CoV_S1_C	Coronavirus spike glycoprotein S1	C-terminal	DOMAIN	5a82c604a9f3f37ae7ecfc33d40a5f55
0e2a51001c531f4602e051f3b25cc7ae	IPR043607	CoV_S1_C	Coronavirus spike glycoprotein S1	C-terminal	DOMAIN	9b63467837c9692a713cffce538f51e7
0e2a51001c531f4602e051f3b25cc7ae	IPR043607	CoV_S1_C	Coronavirus spike glycoprotein S1	C-terminal	DOMAIN	abb12d3f6570b033c89e80b15562d84e
0e2a51001c531f4602e051f3b25cc7ae	IPR043607	CoV_S1_C	Coronavirus spike glycoprotein S1	C-terminal	DOMAIN	f3543c4bfc2d9c98a4d6aab5f7d6884e
0e2a51001c531f4602e051f3b25cc7ae	IPR043607	CoV_S1_C	Coronavirus spike glycoprotein S1	C-terminal	DOMAIN	a14de83a415251aa01f36d4e838f4220
0e2a51001c531f4602e051f3b25cc7ae	IPR043607	CoV_S1_C	Coronavirus spike glycoprotein S1	C-terminal	DOMAIN	3ef00b04c5c2f94aed62f18296625015
0e2a51001c531f4602e051f3b25cc7ae	IPR043607	CoV_S1_C	Coronavirus spike glycoprotein S1	C-terminal	DOMAIN	45345928f0cc0ba41d435f8bab8f4eb7
0e2a51001c531f4602e051f3b25cc7ae	IPR043607	CoV_S1_C	Coronavirus spike glycoprotein S1	C-terminal	DOMAIN	ed90d161d7c78355fbc09ac2b39bed3c
0e2a51001c531f4602e051f3b25cc7ae	IPR043607	CoV_S1_C	Coronavirus spike glycoprotein S1	C-terminal	DOMAIN	05736ca6a25676a6ac3bfdeb97b44ff1
0e2a51001c531f4602e051f3b25cc7ae	IPR043607	CoV_S1_C	Coronavirus spike glycoprotein S1	C-terminal	DOMAIN	3510b3f94931d5b03155bfca13601ab1
0e2a51001c531f4602e051f3b25cc7ae	IPR043607	CoV_S1_C	Coronavirus spike glycoprotein S1	C-terminal	DOMAIN	092cde1375ab783656c5e535f4d81834
0e2a51001c531f4602e051f3b25cc7ae	IPR043607	CoV_S1_C	Coronavirus spike glycoprotein S1	C-terminal	DOMAIN	cf1c63c8bfc99c3cd119dc1a8bd1dda3
0e2a51001c531f4602e051f3b25cc7ae	IPR043607	CoV_S1_C	Coronavirus spike glycoprotein S1	C-terminal	DOMAIN	7c9faf607f07a100925a44c6060d4550
0e2a51001c531f4602e051f3b25cc7ae	IPR043607	CoV_S1_C	Coronavirus spike glycoprotein S1	C-terminal	DOMAIN	3abd258ff0a0b4e5769913b2bfeea2d5
0e2a51001c531f4602e051f3b25cc7ae	IPR043607	CoV_S1_C	Coronavirus spike glycoprotein S1	C-terminal	DOMAIN	261f16e13cec34fc9a52183d07b89920
0e2a51001c531f4602e051f3b25cc7ae	IPR043607	CoV_S1_C	Coronavirus spike glycoprotein S1	C-terminal	DOMAIN	024ef4ca96f713ca882b094e3723334e
0e2a51001c531f4602e051f3b25cc7ae	IPR043607	CoV_S1_C	Coronavirus spike glycoprotein S1	C-terminal	DOMAIN	1932731323f8c90ec5f20214f44fa075
0e2a51001c531f4602e051f3b25cc7ae	IPR043607	CoV_S1_C	Coronavirus spike glycoprotein S1	C-terminal	DOMAIN	1389b29b462127eb1fa79cf30f416a24
0e2a51001c531f4602e051f3b25cc7ae	IPR043607	CoV_S1_C	Coronavirus spike glycoprotein S1	C-terminal	DOMAIN	f656dd2268d74f17407b008209ea063c
0e2a51001c531f4602e051f3b25cc7ae	IPR043607	CoV_S1_C	Coronavirus spike glycoprotein S1	C-terminal	DOMAIN	05aa3237c436cdbf433b1ab982cbd17a
0e2a51001c531f4602e051f3b25cc7ae	IPR043607	CoV_S1_C	Coronavirus spike glycoprotein S1	C-terminal	DOMAIN	74388bf30590199a9492ade6aa7c1eed
0e2a51001c531f4602e051f3b25cc7ae	IPR043607	CoV_S1_C	Coronavirus spike glycoprotein S1	C-terminal	DOMAIN	bdfdc77588a88dc0ec6805363c2e743e
0e2a51001c531f4602e051f3b25cc7ae	IPR043607	CoV_S1_C	Coronavirus spike glycoprotein S1	C-terminal	DOMAIN	4564d7027bc3514d5595565b73bc639d
0e2a51001c531f4602e051f3b25cc7ae	IPR043607	CoV_S1_C	Coronavirus spike glycoprotein S1	C-terminal	DOMAIN	3c2b7e9ba8244233a51276b653a11b62
0e2a51001c531f4602e051f3b25cc7ae	IPR043607	CoV_S1_C	Coronavirus spike glycoprotein S1	C-terminal	DOMAIN	1754b3f4548cb3b94cc7c76117c00eab
0e2a51001c531f4602e051f3b25cc7ae	IPR043607	CoV_S1_C	Coronavirus spike glycoprotein S1	C-terminal	DOMAIN	53fb15b39536ab422a142131c1da0be7
0e2a51001c531f4602e051f3b25cc7ae	IPR043607	CoV_S1_C	Coronavirus spike glycoprotein S1	C-terminal	DOMAIN	58f5a1c0474cd175bfd11b91d14d28b8
0e2a51001c531f4602e051f3b25cc7ae	IPR043607	CoV_S1_C	Coronavirus spike glycoprotein S1	C-terminal	DOMAIN	fe1d0b6c6db781c7bbe74a81606aa996
0e2a51001c531f4602e051f3b25cc7ae	IPR043607	CoV_S1_C	Coronavirus spike glycoprotein S1	C-terminal	DOMAIN	5e0cd594de17668137c021debf587871
0e2a51001c531f4602e051f3b25cc7ae	IPR043607	CoV_S1_C	Coronavirus spike glycoprotein S1	C-terminal	DOMAIN	5bb77d5f4b1f042d2c1d5208f95fcc4d
0e2a51001c531f4602e051f3b25cc7ae	IPR043607	CoV_S1_C	Coronavirus spike glycoprotein S1	C-terminal	DOMAIN	1dc87cb82a174709bb58e1c74c2cd2b5
0e2a51001c531f4602e051f3b25cc7ae	IPR043607	CoV_S1_C	Coronavirus spike glycoprotein S1	C-terminal	DOMAIN	0e56f0195327445ce9ee9b61eed7ff37
0e2a51001c531f4602e051f3b25cc7ae	IPR043607	CoV_S1_C	Coronavirus spike glycoprotein S1	C-terminal	DOMAIN	706f408cccc1140444e8c91f383ef8e2
0e2a51001c531f4602e051f3b25cc7ae	IPR043607	CoV_S1_C	Coronavirus spike glycoprotein S1	C-terminal	DOMAIN	28775494cdcbb6c8595b171e54101d8d
0e2a51001c531f4602e051f3b25cc7ae	IPR043607	CoV_S1_C	Coronavirus spike glycoprotein S1	C-terminal	DOMAIN	02cf87c9289f934230fd5a6875f2e07f
0e2a51001c531f4602e051f3b25cc7ae	IPR043607	CoV_S1_C	Coronavirus spike glycoprotein S1	C-terminal	DOMAIN	d26ca78c751e7a9c203d3f259e01d06b
0e2a51001c531f4602e051f3b25cc7ae	IPR043607	CoV_S1_C	Coronavirus spike glycoprotein S1	C-terminal	DOMAIN	c6c7a16a03d080b085ee2ff0057c72db
0e2a51001c531f4602e051f3b25cc7ae	IPR043607	CoV_S1_C	Coronavirus spike glycoprotein S1	C-terminal	DOMAIN	6413f2a1bf2a551821d151f9a42104a4
0e2a51001c531f4602e051f3b25cc7ae	IPR043607	CoV_S1_C	Coronavirus spike glycoprotein S1	C-terminal	DOMAIN	658b44efdf593687c958c946b95aedb0
0e2a51001c531f4602e051f3b25cc7ae	IPR043607	CoV_S1_C	Coronavirus spike glycoprotein S1	C-terminal	DOMAIN	487d42880d137d8d87ea61467a149151
0e2a51001c531f4602e051f3b25cc7ae	IPR043607	CoV_S1_C	Coronavirus spike glycoprotein S1	C-terminal	DOMAIN	58a6cf1a2c013c542d5a1d564d42c5fc
0e2a51001c531f4602e051f3b25cc7ae	IPR043607	CoV_S1_C	Coronavirus spike glycoprotein S1	C-terminal	DOMAIN	193c11aa1cc82e2483355125a7a5d53b
0e2a51001c531f4602e051f3b25cc7ae	IPR043607	CoV_S1_C	Coronavirus spike glycoprotein S1	C-terminal	DOMAIN	f9eb8e2c2050678c9e0ee3accf857035
0e2a51001c531f4602e051f3b25cc7ae	IPR043607	CoV_S1_C	Coronavirus spike glycoprotein S1	C-terminal	DOMAIN	411d68e688c4f252df52af9af15500c5
0e2a51001c531f4602e051f3b25cc7ae	IPR043607	CoV_S1_C	Coronavirus spike glycoprotein S1	C-terminal	DOMAIN	e2c0e905a51571440061f59846397d2f
0e2a51001c531f4602e051f3b25cc7ae	IPR043607	CoV_S1_C	Coronavirus spike glycoprotein S1	C-terminal	DOMAIN	ada2e22f959d0fb1b8b9b618b05daa91
0e2a51001c531f4602e051f3b25cc7ae	IPR043607	CoV_S1_C	Coronavirus spike glycoprotein S1	C-terminal	DOMAIN	9e5ad1a9aa592af8517b516acdc5ae67
0e2a51001c531f4602e051f3b25cc7ae	IPR043607	CoV_S1_C	Coronavirus spike glycoprotein S1	C-terminal	DOMAIN	817aa02adb73c6f372f8862e0eadf6ea
0e2a51001c531f4602e051f3b25cc7ae	IPR043607	CoV_S1_C	Coronavirus spike glycoprotein S1	C-terminal	DOMAIN	e4845b07f044b24716f498472f7757f7
0e2a51001c531f4602e051f3b25cc7ae	IPR043607	CoV_S1_C	Coronavirus spike glycoprotein S1	C-terminal	DOMAIN	15f43cc8a20bd0df471ca570549ae2d5
0e2a51001c531f4602e051f3b25cc7ae	IPR043607	CoV_S1_C	Coronavirus spike glycoprotein S1	C-terminal	DOMAIN	ffccdcc9da72d5862d299b8c138340cf
0e2a51001c531f4602e051f3b25cc7ae	IPR043607	CoV_S1_C	Coronavirus spike glycoprotein S1	C-terminal	DOMAIN	1184cc3514f0d7a72bb3dc4152313d8d
0e2a51001c531f4602e051f3b25cc7ae	IPR043607	CoV_S1_C	Coronavirus spike glycoprotein S1	C-terminal	DOMAIN	b8625fee16af7d3de03a938c01ca09fa
0e2a51001c531f4602e051f3b25cc7ae	IPR043607	CoV_S1_C	Coronavirus spike glycoprotein S1	C-terminal	DOMAIN	bc3fc1522a605b3d2b2b8e8a4666c9a3
0e2a51001c531f4602e051f3b25cc7ae	IPR043607	CoV_S1_C	Coronavirus spike glycoprotein S1	C-terminal	DOMAIN	7cca1ff0d787fd017335dfa397b4e1d7
0e2a51001c531f4602e051f3b25cc7ae	IPR043607	CoV_S1_C	Coronavirus spike glycoprotein S1	C-terminal	DOMAIN	4fe3d0642d44e0d782949d794ebd6611
0e2a51001c531f4602e051f3b25cc7ae	IPR043607	CoV_S1_C	Coronavirus spike glycoprotein S1	C-terminal	DOMAIN	e6514236a6ac0ad7d51d05e941126b38
0e2a51001c531f4602e051f3b25cc7ae	IPR043607	CoV_S1_C	Coronavirus spike glycoprotein S1	C-terminal	DOMAIN	431e76812fbda301d795ebd373aa82b5
0e2a51001c531f4602e051f3b25cc7ae	IPR043607	CoV_S1_C	Coronavirus spike glycoprotein S1	C-terminal	DOMAIN	28aa73e404640cd33b14f458cf70b40d
0e2a51001c531f4602e051f3b25cc7ae	IPR043607	CoV_S1_C	Coronavirus spike glycoprotein S1	C-terminal	DOMAIN	ea7c803677fe03e022bed4b7b54e5fe1
0e2a51001c531f4602e051f3b25cc7ae	IPR043607	CoV_S1_C	Coronavirus spike glycoprotein S1	C-terminal	DOMAIN	655bb0f38b841c4d26d6a3738db35a08
0e2a51001c531f4602e051f3b25cc7ae	IPR043607	CoV_S1_C	Coronavirus spike glycoprotein S1	C-terminal	DOMAIN	ae3dec4de80088ced0430638144b463c
0e2a51001c531f4602e051f3b25cc7ae	IPR043607	CoV_S1_C	Coronavirus spike glycoprotein S1	C-terminal	DOMAIN	6802f75ccac8c9ca0f2e6e7e1a7b5d03
0e2a51001c531f4602e051f3b25cc7ae	IPR043607	CoV_S1_C	Coronavirus spike glycoprotein S1	C-terminal	DOMAIN	3729af289de9c8c1cf7b4543ecfd2620
0e2a51001c531f4602e051f3b25cc7ae	IPR043607	CoV_S1_C	Coronavirus spike glycoprotein S1	C-terminal	DOMAIN	605c9ef488803cae5082f7ffa8673c72
0e2a51001c531f4602e051f3b25cc7ae	IPR043607	CoV_S1_C	Coronavirus spike glycoprotein S1	C-terminal	DOMAIN	d4c3d36439d217319b98d64518d28816
0e2a51001c531f4602e051f3b25cc7ae	IPR043607	CoV_S1_C	Coronavirus spike glycoprotein S1	C-terminal	DOMAIN	7df92b1411de62db3a41b336654b41a4
0e2a51001c531f4602e051f3b25cc7ae	IPR043607	CoV_S1_C	Coronavirus spike glycoprotein S1	C-terminal	DOMAIN	033bbae66429041024f3169860c150d9
0e2a51001c531f4602e051f3b25cc7ae	IPR043607	CoV_S1_C	Coronavirus spike glycoprotein S1	C-terminal	DOMAIN	91f315305b15316b253d3af6b91b7700
0e2a51001c531f4602e051f3b25cc7ae	IPR043607	CoV_S1_C	Coronavirus spike glycoprotein S1	C-terminal	DOMAIN	07ac54074e1e51fee473866ed34c836e
0e2a51001c531f4602e051f3b25cc7ae	IPR043607	CoV_S1_C	Coronavirus spike glycoprotein S1	C-terminal	DOMAIN	aaaacc39310de588e5a478d30d1a696d
0e2a51001c531f4602e051f3b25cc7ae	IPR043607	CoV_S1_C	Coronavirus spike glycoprotein S1	C-terminal	DOMAIN	8bfbcf7fbdc7292c6880ff873af6308a
0e2a51001c531f4602e051f3b25cc7ae	IPR043607	CoV_S1_C	Coronavirus spike glycoprotein S1	C-terminal	DOMAIN	fce767fffa7cb9647aa001df631efa4e
0e2a51001c531f4602e051f3b25cc7ae	IPR043607	CoV_S1_C	Coronavirus spike glycoprotein S1	C-terminal	DOMAIN	9ad466f3f4f49cf90cf59b67a4338094
0e2a51001c531f4602e051f3b25cc7ae	IPR043607	CoV_S1_C	Coronavirus spike glycoprotein S1	C-terminal	DOMAIN	1e6d9496b320fb87c81c1efa38f1e8c6
0e2a51001c531f4602e051f3b25cc7ae	IPR043607	CoV_S1_C	Coronavirus spike glycoprotein S1	C-terminal	DOMAIN	8f05c607736cfc711e993aeea9aee29d
0e2a51001c531f4602e051f3b25cc7ae	IPR043607	CoV_S1_C	Coronavirus spike glycoprotein S1	C-terminal	DOMAIN	39785954ed6f613e71837599365b672e
0e2a51001c531f4602e051f3b25cc7ae	IPR043607	CoV_S1_C	Coronavirus spike glycoprotein S1	C-terminal	DOMAIN	502caadb2fbbe0a8ba8fac014b1fe8ff
0e2a51001c531f4602e051f3b25cc7ae	IPR043607	CoV_S1_C	Coronavirus spike glycoprotein S1	C-terminal	DOMAIN	91e0189b0f2448c037bb2e80165a6197
0e2a51001c531f4602e051f3b25cc7ae	IPR043607	CoV_S1_C	Coronavirus spike glycoprotein S1	C-terminal	DOMAIN	b1a509b9cce39ced5c344a75fb98827e
0e2a51001c531f4602e051f3b25cc7ae	IPR043607	CoV_S1_C	Coronavirus spike glycoprotein S1	C-terminal	DOMAIN	cf7bb6212db828014293b3b397e0fe41
0e2a51001c531f4602e051f3b25cc7ae	IPR043607	CoV_S1_C	Coronavirus spike glycoprotein S1	C-terminal	DOMAIN	da6e5f5a98da64d2644e49b6f53838ad
0e2a51001c531f4602e051f3b25cc7ae	IPR043607	CoV_S1_C	Coronavirus spike glycoprotein S1	C-terminal	DOMAIN	7835ac5015e519442872a8e542160282
0e2a51001c531f4602e051f3b25cc7ae	IPR043607	CoV_S1_C	Coronavirus spike glycoprotein S1	C-terminal	DOMAIN	9b9c1014c8fecbcb1ff4759826ea6439
0e2a51001c531f4602e051f3b25cc7ae	IPR043607	CoV_S1_C	Coronavirus spike glycoprotein S1	C-terminal	DOMAIN	f6704f34f878cb658aa2e96f9e6ce1c9
0e2a51001c531f4602e051f3b25cc7ae	IPR043607	CoV_S1_C	Coronavirus spike glycoprotein S1	C-terminal	DOMAIN	48323a89db4910918a17aa94c30877e7
0e2a51001c531f4602e051f3b25cc7ae	IPR043607	CoV_S1_C	Coronavirus spike glycoprotein S1	C-terminal	DOMAIN	7cb6e653ed58163d684f6a8e995d6f02
0e2a51001c531f4602e051f3b25cc7ae	IPR043607	CoV_S1_C	Coronavirus spike glycoprotein S1	C-terminal	DOMAIN	e38878cfb2fdb2ab1d17018801ea2c63
0e2a51001c531f4602e051f3b25cc7ae	IPR043607	CoV_S1_C	Coronavirus spike glycoprotein S1	C-terminal	DOMAIN	c1813619743dff17074769a552f63d23
0e2a51001c531f4602e051f3b25cc7ae	IPR043607	CoV_S1_C	Coronavirus spike glycoprotein S1	C-terminal	DOMAIN	c56e80275663cdf43d7936f6dd800fff
0e2a51001c531f4602e051f3b25cc7ae	IPR043607	CoV_S1_C	Coronavirus spike glycoprotein S1	C-terminal	DOMAIN	2d48ed546678981d468ede464a81d01a
0e2a51001c531f4602e051f3b25cc7ae	IPR043607	CoV_S1_C	Coronavirus spike glycoprotein S1	C-terminal	DOMAIN	a39fc864c950164cdb332d61825eb0e2
0e2a51001c531f4602e051f3b25cc7ae	IPR043607	CoV_S1_C	Coronavirus spike glycoprotein S1	C-terminal	DOMAIN	6b1f53c15d7a5353e5f6fe05bd107af7
0e2a51001c531f4602e051f3b25cc7ae	IPR043607	CoV_S1_C	Coronavirus spike glycoprotein S1	C-terminal	DOMAIN	4f8369b614bdcf753f57203716f72c02
0e2a51001c531f4602e051f3b25cc7ae	IPR043607	CoV_S1_C	Coronavirus spike glycoprotein S1	C-terminal	DOMAIN	31e16d9c6aafb6e34e713f80419f2bac
0e2a51001c531f4602e051f3b25cc7ae	IPR043607	CoV_S1_C	Coronavirus spike glycoprotein S1	C-terminal	DOMAIN	86f7b120f7c81c59d2c6c35edd0c5324
0e2a51001c531f4602e051f3b25cc7ae	IPR043607	CoV_S1_C	Coronavirus spike glycoprotein S1	C-terminal	DOMAIN	916922f77ae5fd881427f13def4e83d7
0e2a51001c531f4602e051f3b25cc7ae	IPR043607	CoV_S1_C	Coronavirus spike glycoprotein S1	C-terminal	DOMAIN	7366d179b4301ec394897535463b16bf
0e2a51001c531f4602e051f3b25cc7ae	IPR043607	CoV_S1_C	Coronavirus spike glycoprotein S1	C-terminal	DOMAIN	77479fa3abb5da503b8602830865d679
0e2a51001c531f4602e051f3b25cc7ae	IPR043607	CoV_S1_C	Coronavirus spike glycoprotein S1	C-terminal	DOMAIN	ea435954194f499c395f3be7e248fcf1
0e2a51001c531f4602e051f3b25cc7ae	IPR043607	CoV_S1_C	Coronavirus spike glycoprotein S1	C-terminal	DOMAIN	be58a4e0619a69a0823212b8ba0e9249
0e2a51001c531f4602e051f3b25cc7ae	IPR043607	CoV_S1_C	Coronavirus spike glycoprotein S1	C-terminal	DOMAIN	c82adf7e60140503a58783ca190d0257
0e2a51001c531f4602e051f3b25cc7ae	IPR043607	CoV_S1_C	Coronavirus spike glycoprotein S1	C-terminal	DOMAIN	c79755a80dc0cb6cf75897ecc041c4ad
0e2a51001c531f4602e051f3b25cc7ae	IPR043607	CoV_S1_C	Coronavirus spike glycoprotein S1	C-terminal	DOMAIN	d77c735ace44eda25799ab24be1d77b8
0e2a51001c531f4602e051f3b25cc7ae	IPR043607	CoV_S1_C	Coronavirus spike glycoprotein S1	C-terminal	DOMAIN	632709855fe17e51d90f185d43fe17e1
0e2a51001c531f4602e051f3b25cc7ae	IPR043607	CoV_S1_C	Coronavirus spike glycoprotein S1	C-terminal	DOMAIN	c058866b929faef8dc4d6d07525de6a5
0e2a51001c531f4602e051f3b25cc7ae	IPR043607	CoV_S1_C	Coronavirus spike glycoprotein S1	C-terminal	DOMAIN	603b8a243eb9bb91d90ba932729bb03c
0e2a51001c531f4602e051f3b25cc7ae	IPR043607	CoV_S1_C	Coronavirus spike glycoprotein S1	C-terminal	DOMAIN	02970345d3cbad1591116fee76648267
0e2a51001c531f4602e051f3b25cc7ae	IPR043607	CoV_S1_C	Coronavirus spike glycoprotein S1	C-terminal	DOMAIN	1e9f07380c053f4dc5f2ccc3f7f0ad13
0e2a51001c531f4602e051f3b25cc7ae	IPR043607	CoV_S1_C	Coronavirus spike glycoprotein S1	C-terminal	DOMAIN	3735669af6aa9053486f7a29b776fd18
0e2a51001c531f4602e051f3b25cc7ae	IPR043607	CoV_S1_C	Coronavirus spike glycoprotein S1	C-terminal	DOMAIN	32103939cfabb50fa0c6f7427b4389f0
0e2a51001c531f4602e051f3b25cc7ae	IPR043607	CoV_S1_C	Coronavirus spike glycoprotein S1	C-terminal	DOMAIN	b38b1db9197e43193afc2fc6df136903
0e2a51001c531f4602e051f3b25cc7ae	IPR043607	CoV_S1_C	Coronavirus spike glycoprotein S1	C-terminal	DOMAIN	e1c9665320c878e528cd1669611c33b1
0e2a51001c531f4602e051f3b25cc7ae	IPR043607	CoV_S1_C	Coronavirus spike glycoprotein S1	C-terminal	DOMAIN	4125e4d2e16b8d2c2dae745bd38d5ab5
0e2a51001c531f4602e051f3b25cc7ae	IPR043607	CoV_S1_C	Coronavirus spike glycoprotein S1	C-terminal	DOMAIN	84442f0290f9a0351d8a6e6ef238157a
0e2a51001c531f4602e051f3b25cc7ae	IPR043607	CoV_S1_C	Coronavirus spike glycoprotein S1	C-terminal	DOMAIN	d6112fe51a94af2ea9df2b9f447881f1
0e2a51001c531f4602e051f3b25cc7ae	IPR043607	CoV_S1_C	Coronavirus spike glycoprotein S1	C-terminal	DOMAIN	e870680b0a96d58fe64c16f4a478f068
0e2a51001c531f4602e051f3b25cc7ae	IPR043607	CoV_S1_C	Coronavirus spike glycoprotein S1	C-terminal	DOMAIN	dc81430c10828cbf5beac7109314ddae
0e2a51001c531f4602e051f3b25cc7ae	IPR043607	CoV_S1_C	Coronavirus spike glycoprotein S1	C-terminal	DOMAIN	81172dd98fe87be2152116cc29d4cbef
0e2a51001c531f4602e051f3b25cc7ae	IPR043607	CoV_S1_C	Coronavirus spike glycoprotein S1	C-terminal	DOMAIN	47696a951cca3aa441f4a9565be23b25
0e2a51001c531f4602e051f3b25cc7ae	IPR043607	CoV_S1_C	Coronavirus spike glycoprotein S1	C-terminal	DOMAIN	2d57a849271d0681fbc8424fd9670bb3
0e2a51001c531f4602e051f3b25cc7ae	IPR043607	CoV_S1_C	Coronavirus spike glycoprotein S1	C-terminal	DOMAIN	ec7fa69ac23ddd714b677c7a05b21156
0e2a51001c531f4602e051f3b25cc7ae	IPR043607	CoV_S1_C	Coronavirus spike glycoprotein S1	C-terminal	DOMAIN	af8b60ea6b6825963da3b4846f058116
0e2a51001c531f4602e051f3b25cc7ae	IPR043607	CoV_S1_C	Coronavirus spike glycoprotein S1	C-terminal	DOMAIN	c68c680d408f645707e06697126e2a5c
0e2a51001c531f4602e051f3b25cc7ae	IPR043607	CoV_S1_C	Coronavirus spike glycoprotein S1	C-terminal	DOMAIN	28626b9f0e30f7a8a3b3c144f6585e85
0e2a51001c531f4602e051f3b25cc7ae	IPR043607	CoV_S1_C	Coronavirus spike glycoprotein S1	C-terminal	DOMAIN	77abc2afcb408757b011a964586d931e
0e2a51001c531f4602e051f3b25cc7ae	IPR043607	CoV_S1_C	Coronavirus spike glycoprotein S1	C-terminal	DOMAIN	1dc125685701fa076b35aa8cb2cef790
0e2a51001c531f4602e051f3b25cc7ae	IPR043607	CoV_S1_C	Coronavirus spike glycoprotein S1	C-terminal	DOMAIN	4d20060c5596693da794607262efe41d
0e2a51001c531f4602e051f3b25cc7ae	IPR043607	CoV_S1_C	Coronavirus spike glycoprotein S1	C-terminal	DOMAIN	131f3f1498c6b57652c7e1e8176add61
0e2a51001c531f4602e051f3b25cc7ae	IPR043607	CoV_S1_C	Coronavirus spike glycoprotein S1	C-terminal	DOMAIN	fb0ff50e782886919fe954f169581782
0e2a51001c531f4602e051f3b25cc7ae	IPR043607	CoV_S1_C	Coronavirus spike glycoprotein S1	C-terminal	DOMAIN	3254e8bb9a4399385788352d3bdcf88e
0e2a51001c531f4602e051f3b25cc7ae	IPR043607	CoV_S1_C	Coronavirus spike glycoprotein S1	C-terminal	DOMAIN	973e6f453732b4adc468848926314614
0e2a51001c531f4602e051f3b25cc7ae	IPR043607	CoV_S1_C	Coronavirus spike glycoprotein S1	C-terminal	DOMAIN	221b8f2a17f2b2df7eca08aba9ebdbd3
0e2a51001c531f4602e051f3b25cc7ae	IPR043607	CoV_S1_C	Coronavirus spike glycoprotein S1	C-terminal	DOMAIN	c9b8f27a80c7c3b94c9ffe803b9ee1d2
0e2a51001c531f4602e051f3b25cc7ae	IPR043607	CoV_S1_C	Coronavirus spike glycoprotein S1	C-terminal	DOMAIN	d193611c1d18ac13328a700fed17abdd
0e2a51001c531f4602e051f3b25cc7ae	IPR043607	CoV_S1_C	Coronavirus spike glycoprotein S1	C-terminal	DOMAIN	00a88bc40fd4bc434c42f14c9b656179
0e2a51001c531f4602e051f3b25cc7ae	IPR043607	CoV_S1_C	Coronavirus spike glycoprotein S1	C-terminal	DOMAIN	c2a5aa2130a8627a4301e605356b0dc8
0e2a51001c531f4602e051f3b25cc7ae	IPR043607	CoV_S1_C	Coronavirus spike glycoprotein S1	C-terminal	DOMAIN	143e976d35efaea37d2ed08ec6a049e7
0e2a51001c531f4602e051f3b25cc7ae	IPR043607	CoV_S1_C	Coronavirus spike glycoprotein S1	C-terminal	DOMAIN	a7bbedaf8082e8cddf9e44e8b461635f
0e2a51001c531f4602e051f3b25cc7ae	IPR043607	CoV_S1_C	Coronavirus spike glycoprotein S1	C-terminal	DOMAIN	6276773f7a9384380072d4697f2414f3
0e2a51001c531f4602e051f3b25cc7ae	IPR043607	CoV_S1_C	Coronavirus spike glycoprotein S1	C-terminal	DOMAIN	3e8b4f70fdbd39d830567db5fe74d0c6
0e2a51001c531f4602e051f3b25cc7ae	IPR043607	CoV_S1_C	Coronavirus spike glycoprotein S1	C-terminal	DOMAIN	f8382575a815fdade82f32f28a4e4ebf
0e2a51001c531f4602e051f3b25cc7ae	IPR043607	CoV_S1_C	Coronavirus spike glycoprotein S1	C-terminal	DOMAIN	9f6018ae033c8f1dae95c51e8312822a
0e2a51001c531f4602e051f3b25cc7ae	IPR043607	CoV_S1_C	Coronavirus spike glycoprotein S1	C-terminal	DOMAIN	eb893653968f314274f60120b49fe57a
0e2a51001c531f4602e051f3b25cc7ae	IPR043607	CoV_S1_C	Coronavirus spike glycoprotein S1	C-terminal	DOMAIN	ca8d58499e2af786c605a054a4f580d0
0e2a51001c531f4602e051f3b25cc7ae	IPR043607	CoV_S1_C	Coronavirus spike glycoprotein S1	C-terminal	DOMAIN	44c9a6e71add8e81118c2942d79fe677
0e2a51001c531f4602e051f3b25cc7ae	IPR043607	CoV_S1_C	Coronavirus spike glycoprotein S1	C-terminal	DOMAIN	894086631772f733653638c5ca735c90
0e2a51001c531f4602e051f3b25cc7ae	IPR043607	CoV_S1_C	Coronavirus spike glycoprotein S1	C-terminal	DOMAIN	33ca117248f75564a97d6f0cc86fa9a4
0e2a51001c531f4602e051f3b25cc7ae	IPR043607	CoV_S1_C	Coronavirus spike glycoprotein S1	C-terminal	DOMAIN	d9903c68d8aea289d99d33e41df55e4b
0e2a51001c531f4602e051f3b25cc7ae	IPR043607	CoV_S1_C	Coronavirus spike glycoprotein S1	C-terminal	DOMAIN	e7a4cc28f4aadd0db66f2c78a72ee537
0e2a51001c531f4602e051f3b25cc7ae	IPR043607	CoV_S1_C	Coronavirus spike glycoprotein S1	C-terminal	DOMAIN	8e2eeea1eefeaa33757593f8feb14c06
0e2a51001c531f4602e051f3b25cc7ae	IPR043607	CoV_S1_C	Coronavirus spike glycoprotein S1	C-terminal	DOMAIN	4fe1f5f2de873163da1aeda3a1969cbd
0e2a51001c531f4602e051f3b25cc7ae	IPR043607	CoV_S1_C	Coronavirus spike glycoprotein S1	C-terminal	DOMAIN	df1049f1384c239699951405d617e484
0e2a51001c531f4602e051f3b25cc7ae	IPR043607	CoV_S1_C	Coronavirus spike glycoprotein S1	C-terminal	DOMAIN	63fc8f268a6ecfba0f7d24feb86d9a17
0e2a51001c531f4602e051f3b25cc7ae	IPR043607	CoV_S1_C	Coronavirus spike glycoprotein S1	C-terminal	DOMAIN	bcd92355e2d0744d1544238f799cbd54
0e2a51001c531f4602e051f3b25cc7ae	IPR043607	CoV_S1_C	Coronavirus spike glycoprotein S1	C-terminal	DOMAIN	0cdd4cea351ec49ef4abfd429210cbf0
0e2a51001c531f4602e051f3b25cc7ae	IPR043607	CoV_S1_C	Coronavirus spike glycoprotein S1	C-terminal	DOMAIN	4e43a25d4f902c3c287d05dda0583218
0e2a51001c531f4602e051f3b25cc7ae	IPR043607	CoV_S1_C	Coronavirus spike glycoprotein S1	C-terminal	DOMAIN	7b825a2c733cdafa8278a6ff4ea22855
0e2a51001c531f4602e051f3b25cc7ae	IPR043607	CoV_S1_C	Coronavirus spike glycoprotein S1	C-terminal	DOMAIN	8f6e8c69bcedfc6417b808e2a98888e8
0e2a51001c531f4602e051f3b25cc7ae	IPR043607	CoV_S1_C	Coronavirus spike glycoprotein S1	C-terminal	DOMAIN	0533b00a2a0e152d90aafeac7f4054df
0e2a51001c531f4602e051f3b25cc7ae	IPR043607	CoV_S1_C	Coronavirus spike glycoprotein S1	C-terminal	DOMAIN	cfa2a5033352500b12fb4cee07e84b44
0e2a51001c531f4602e051f3b25cc7ae	IPR043607	CoV_S1_C	Coronavirus spike glycoprotein S1	C-terminal	DOMAIN	4b6a88d2d4d5b0716ea4748b1cef2883
0e2a51001c531f4602e051f3b25cc7ae	IPR043607	CoV_S1_C	Coronavirus spike glycoprotein S1	C-terminal	DOMAIN	7adaa43cf5a20daea6b2174549f879eb
0e2a51001c531f4602e051f3b25cc7ae	IPR043607	CoV_S1_C	Coronavirus spike glycoprotein S1	C-terminal	DOMAIN	76021c83ee4fd7a7b2053ada2a5b0574
0e2a51001c531f4602e051f3b25cc7ae	IPR043607	CoV_S1_C	Coronavirus spike glycoprotein S1	C-terminal	DOMAIN	babe95b80bb7f907a56e8c4a81935678
0e2a51001c531f4602e051f3b25cc7ae	IPR043607	CoV_S1_C	Coronavirus spike glycoprotein S1	C-terminal	DOMAIN	b106b52d8af5a26d8b4d30efce384b00
0e2a51001c531f4602e051f3b25cc7ae	IPR043607	CoV_S1_C	Coronavirus spike glycoprotein S1	C-terminal	DOMAIN	8d3f5b8ca80df0c33be214738db2dabb
0e2a51001c531f4602e051f3b25cc7ae	IPR043607	CoV_S1_C	Coronavirus spike glycoprotein S1	C-terminal	DOMAIN	873b8c3004dc73c46773b5486e8cde8c
0e2a51001c531f4602e051f3b25cc7ae	IPR043607	CoV_S1_C	Coronavirus spike glycoprotein S1	C-terminal	DOMAIN	18d00f5a3818344b078612ec4163ca22
0e2a51001c531f4602e051f3b25cc7ae	IPR043607	CoV_S1_C	Coronavirus spike glycoprotein S1	C-terminal	DOMAIN	be5532cf2eae05c155bcb63f23d0eac4
0e2a51001c531f4602e051f3b25cc7ae	IPR043607	CoV_S1_C	Coronavirus spike glycoprotein S1	C-terminal	DOMAIN	3aabab3a226df731fe3138526304bec4
0e2a51001c531f4602e051f3b25cc7ae	IPR043607	CoV_S1_C	Coronavirus spike glycoprotein S1	C-terminal	DOMAIN	128593691a05025bb10e321fd3f4c1ad
0e2a51001c531f4602e051f3b25cc7ae	IPR043607	CoV_S1_C	Coronavirus spike glycoprotein S1	C-terminal	DOMAIN	653a2c441607f32d0c83134f8d05d0a7
0e2a51001c531f4602e051f3b25cc7ae	IPR043607	CoV_S1_C	Coronavirus spike glycoprotein S1	C-terminal	DOMAIN	5420f33d6546188f94f54a4dc9df129a
0e2a51001c531f4602e051f3b25cc7ae	IPR043607	CoV_S1_C	Coronavirus spike glycoprotein S1	C-terminal	DOMAIN	1500dcee842a7767777c46baa2e7e3c0
0e2a51001c531f4602e051f3b25cc7ae	IPR043607	CoV_S1_C	Coronavirus spike glycoprotein S1	C-terminal	DOMAIN	e47c42b172ccba33b9b875804d09a58c
0e2a51001c531f4602e051f3b25cc7ae	IPR043607	CoV_S1_C	Coronavirus spike glycoprotein S1	C-terminal	DOMAIN	9453307bf5e10d6f5332fd00135bc0bc
0e2a51001c531f4602e051f3b25cc7ae	IPR043607	CoV_S1_C	Coronavirus spike glycoprotein S1	C-terminal	DOMAIN	fa3c588c24e29458a333e21bad813f59
0e2a51001c531f4602e051f3b25cc7ae	IPR043607	CoV_S1_C	Coronavirus spike glycoprotein S1	C-terminal	DOMAIN	cbd80839ed1fe9c3eb360da08659f53d
0e2a51001c531f4602e051f3b25cc7ae	IPR043607	CoV_S1_C	Coronavirus spike glycoprotein S1	C-terminal	DOMAIN	b9322eeccdcf25b0f62918c9398fd9a5
0e2a51001c531f4602e051f3b25cc7ae	IPR043607	CoV_S1_C	Coronavirus spike glycoprotein S1	C-terminal	DOMAIN	0da6b0194a051ceed87d521bf7d798fe
0e2a51001c531f4602e051f3b25cc7ae	IPR043607	CoV_S1_C	Coronavirus spike glycoprotein S1	C-terminal	DOMAIN	200d07585f42e893f13e28f07ab97477
0e2a51001c531f4602e051f3b25cc7ae	IPR043607	CoV_S1_C	Coronavirus spike glycoprotein S1	C-terminal	DOMAIN	39fc2b5755871f19a9ecb6e7bcd62dcd
0e2a51001c531f4602e051f3b25cc7ae	IPR043607	CoV_S1_C	Coronavirus spike glycoprotein S1	C-terminal	DOMAIN	fc4f75d57c1b784a19f4db367a243f1e
0e2a51001c531f4602e051f3b25cc7ae	IPR043607	CoV_S1_C	Coronavirus spike glycoprotein S1	C-terminal	DOMAIN	62bce753c1397e488ebf764e398006f3
0e2a51001c531f4602e051f3b25cc7ae	IPR043607	CoV_S1_C	Coronavirus spike glycoprotein S1	C-terminal	DOMAIN	a61baf9bacf5e20928544240f01fac2c
0e2a51001c531f4602e051f3b25cc7ae	IPR043607	CoV_S1_C	Coronavirus spike glycoprotein S1	C-terminal	DOMAIN	d20c82b3c163a96404b3ad270a54791c
0e2a51001c531f4602e051f3b25cc7ae	IPR043607	CoV_S1_C	Coronavirus spike glycoprotein S1	C-terminal	DOMAIN	87d7c5b09aece4e9260b087347ceb9ab
0e2a51001c531f4602e051f3b25cc7ae	IPR043607	CoV_S1_C	Coronavirus spike glycoprotein S1	C-terminal	DOMAIN	696ef8f70876ff01ef9ccb35ea972845
0e2a51001c531f4602e051f3b25cc7ae	IPR043607	CoV_S1_C	Coronavirus spike glycoprotein S1	C-terminal	DOMAIN	d2030df427b7a4eb3c9943c091c0a5bf
0e2a51001c531f4602e051f3b25cc7ae	IPR043607	CoV_S1_C	Coronavirus spike glycoprotein S1	C-terminal	DOMAIN	949fa9564d10bebe881daf9ce0b0d81a
0e2a51001c531f4602e051f3b25cc7ae	IPR043607	CoV_S1_C	Coronavirus spike glycoprotein S1	C-terminal	DOMAIN	ebf21bb55aa48bbddfb1c0b6a788d3a1
0e2a51001c531f4602e051f3b25cc7ae	IPR043607	CoV_S1_C	Coronavirus spike glycoprotein S1	C-terminal	DOMAIN	ddd8db2fb8879eb27ac2f00998a9b063
0e2a51001c531f4602e051f3b25cc7ae	IPR043607	CoV_S1_C	Coronavirus spike glycoprotein S1	C-terminal	DOMAIN	8e59724ed0a961d07099e806eac5d581
0e2a51001c531f4602e051f3b25cc7ae	IPR043607	CoV_S1_C	Coronavirus spike glycoprotein S1	C-terminal	DOMAIN	4ae01d1dc9920342739b608426979f44
0e2a51001c531f4602e051f3b25cc7ae	IPR043607	CoV_S1_C	Coronavirus spike glycoprotein S1	C-terminal	DOMAIN	eb58179e63da2d148676204a76f34626
0e2a51001c531f4602e051f3b25cc7ae	IPR043607	CoV_S1_C	Coronavirus spike glycoprotein S1	C-terminal	DOMAIN	cc15e299cc987da3acabde7c0b730df5
0e2a51001c531f4602e051f3b25cc7ae	IPR043607	CoV_S1_C	Coronavirus spike glycoprotein S1	C-terminal	DOMAIN	25a0be1e72cb60c70eaf412188cd650c
0e2a51001c531f4602e051f3b25cc7ae	IPR043607	CoV_S1_C	Coronavirus spike glycoprotein S1	C-terminal	DOMAIN	de919ec0a5c8f4f8fd273ee654148d1b
0e2a51001c531f4602e051f3b25cc7ae	IPR043607	CoV_S1_C	Coronavirus spike glycoprotein S1	C-terminal	DOMAIN	0d5b71d8196ad5b973ca3d498a9e5b3a
0e2a51001c531f4602e051f3b25cc7ae	IPR043607	CoV_S1_C	Coronavirus spike glycoprotein S1	C-terminal	DOMAIN	c5bd98e055bd5c65ccb8ab33442a8c37
0e2a51001c531f4602e051f3b25cc7ae	IPR043607	CoV_S1_C	Coronavirus spike glycoprotein S1	C-terminal	DOMAIN	825b9f11586ecff1c8d178b73f88756b
0e2a51001c531f4602e051f3b25cc7ae	IPR043607	CoV_S1_C	Coronavirus spike glycoprotein S1	C-terminal	DOMAIN	eed2c32f05e0bb7bd76dbc5e528ec70f
0e2a51001c531f4602e051f3b25cc7ae	IPR043607	CoV_S1_C	Coronavirus spike glycoprotein S1	C-terminal	DOMAIN	023add95f356c3b224fe4fb32a69bf56
0e2a51001c531f4602e051f3b25cc7ae	IPR043607	CoV_S1_C	Coronavirus spike glycoprotein S1	C-terminal	DOMAIN	d0ffc7d96702f6788c31afe5ff4a0753
0e2a51001c531f4602e051f3b25cc7ae	IPR043607	CoV_S1_C	Coronavirus spike glycoprotein S1	C-terminal	DOMAIN	403c6bc52c4b9a7242aaf3156e42e334
0e2a51001c531f4602e051f3b25cc7ae	IPR043607	CoV_S1_C	Coronavirus spike glycoprotein S1	C-terminal	DOMAIN	81b8f146d6462456db75ae9e1d808ada
0e2a51001c531f4602e051f3b25cc7ae	IPR043607	CoV_S1_C	Coronavirus spike glycoprotein S1	C-terminal	DOMAIN	145c0e1ab894cb2758b4b93930d2a410
0e2a51001c531f4602e051f3b25cc7ae	IPR043607	CoV_S1_C	Coronavirus spike glycoprotein S1	C-terminal	DOMAIN	baabc2c30bd4ebd2c2bea487d583f50a
0e2a51001c531f4602e051f3b25cc7ae	IPR043607	CoV_S1_C	Coronavirus spike glycoprotein S1	C-terminal	DOMAIN	36cb47e831c2cce4f743a060bfaa63ef
0e2a51001c531f4602e051f3b25cc7ae	IPR043607	CoV_S1_C	Coronavirus spike glycoprotein S1	C-terminal	DOMAIN	c588daefb60a67e2a31ec66c25b98d2f
0e2a51001c531f4602e051f3b25cc7ae	IPR043607	CoV_S1_C	Coronavirus spike glycoprotein S1	C-terminal	DOMAIN	1a1c6994ec1123b1c5abf70755a15d6e
0e2a51001c531f4602e051f3b25cc7ae	IPR043607	CoV_S1_C	Coronavirus spike glycoprotein S1	C-terminal	DOMAIN	9e6d1f8b8f0a95eb089a8baf827b81f7
0e2a51001c531f4602e051f3b25cc7ae	IPR043607	CoV_S1_C	Coronavirus spike glycoprotein S1	C-terminal	DOMAIN	e69f1c2e542aea590f019f501efe27fc
0e2a51001c531f4602e051f3b25cc7ae	IPR043607	CoV_S1_C	Coronavirus spike glycoprotein S1	C-terminal	DOMAIN	327d983a0bd9e29bae868ea094109580
0e2a51001c531f4602e051f3b25cc7ae	IPR043607	CoV_S1_C	Coronavirus spike glycoprotein S1	C-terminal	DOMAIN	b263ea37d5043072dc2c2d94fd4505c2
0e2a51001c531f4602e051f3b25cc7ae	IPR043607	CoV_S1_C	Coronavirus spike glycoprotein S1	C-terminal	DOMAIN	de8f5d15e66a53399c274e83ac755252
0e2a51001c531f4602e051f3b25cc7ae	IPR043607	CoV_S1_C	Coronavirus spike glycoprotein S1	C-terminal	DOMAIN	534d0be1c808a152a0009a558583eb92
0e2a51001c531f4602e051f3b25cc7ae	IPR043607	CoV_S1_C	Coronavirus spike glycoprotein S1	C-terminal	DOMAIN	4b16a5b9b9bd4bf374146cb2fc6a4d75
0e2a51001c531f4602e051f3b25cc7ae	IPR043607	CoV_S1_C	Coronavirus spike glycoprotein S1	C-terminal	DOMAIN	09cf396337f53be3be3745f325caa855
0e2a51001c531f4602e051f3b25cc7ae	IPR043607	CoV_S1_C	Coronavirus spike glycoprotein S1	C-terminal	DOMAIN	902a6437121b9204e05a0ec999157956
0e2a51001c531f4602e051f3b25cc7ae	IPR043607	CoV_S1_C	Coronavirus spike glycoprotein S1	C-terminal	DOMAIN	0c7dc7a8d7fa88557fb7490381aa658a
0e2a51001c531f4602e051f3b25cc7ae	IPR043607	CoV_S1_C	Coronavirus spike glycoprotein S1	C-terminal	DOMAIN	f1d0e2e62715481c0871b1da58f1dc1b
0e2a51001c531f4602e051f3b25cc7ae	IPR043607	CoV_S1_C	Coronavirus spike glycoprotein S1	C-terminal	DOMAIN	e634b7482d556584f022c93443f2d145
0e2a51001c531f4602e051f3b25cc7ae	IPR043607	CoV_S1_C	Coronavirus spike glycoprotein S1	C-terminal	DOMAIN	0bc17ae2a59a0508ad78c51e69af3246
0e2a51001c531f4602e051f3b25cc7ae	IPR043607	CoV_S1_C	Coronavirus spike glycoprotein S1	C-terminal	DOMAIN	5071591def40b563d442075d445f68f6
0e2a51001c531f4602e051f3b25cc7ae	IPR043607	CoV_S1_C	Coronavirus spike glycoprotein S1	C-terminal	DOMAIN	5a5b7030544d8a6861cc40066e59d75d
0e2a51001c531f4602e051f3b25cc7ae	IPR043607	CoV_S1_C	Coronavirus spike glycoprotein S1	C-terminal	DOMAIN	3a60d00cb60e90793cd7ca5644734df0
0e2a51001c531f4602e051f3b25cc7ae	IPR043607	CoV_S1_C	Coronavirus spike glycoprotein S1	C-terminal	DOMAIN	eb98b58d26efe095e3d6634594147e41
0e2a51001c531f4602e051f3b25cc7ae	IPR043607	CoV_S1_C	Coronavirus spike glycoprotein S1	C-terminal	DOMAIN	5dfce102c2c9164ec0918ca09bfa754f
0e2a51001c531f4602e051f3b25cc7ae	IPR043607	CoV_S1_C	Coronavirus spike glycoprotein S1	C-terminal	DOMAIN	4e5f33ed8bd5b46a792a533c2b489f50
0e2a51001c531f4602e051f3b25cc7ae	IPR043607	CoV_S1_C	Coronavirus spike glycoprotein S1	C-terminal	DOMAIN	3d21ec82e03dff822e723ca884255671
0e2a51001c531f4602e051f3b25cc7ae	IPR043607	CoV_S1_C	Coronavirus spike glycoprotein S1	C-terminal	DOMAIN	433ab41886887174d040865a4afb8be4
0e2a51001c531f4602e051f3b25cc7ae	IPR043607	CoV_S1_C	Coronavirus spike glycoprotein S1	C-terminal	DOMAIN	6d4612f2421941ad86bf18082b938a1d
0e2a51001c531f4602e051f3b25cc7ae	IPR043607	CoV_S1_C	Coronavirus spike glycoprotein S1	C-terminal	DOMAIN	171dfd9bd865dd556243b2c382c597a6
0e2a51001c531f4602e051f3b25cc7ae	IPR043607	CoV_S1_C	Coronavirus spike glycoprotein S1	C-terminal	DOMAIN	06b1a91d30d1d2f6ba325200b2d4aa59
0e2a51001c531f4602e051f3b25cc7ae	IPR043607	CoV_S1_C	Coronavirus spike glycoprotein S1	C-terminal	DOMAIN	fa918a49b5251fb50ca9c2125762a726
0e2a51001c531f4602e051f3b25cc7ae	IPR043607	CoV_S1_C	Coronavirus spike glycoprotein S1	C-terminal	DOMAIN	cf68d4287871ea4a2e242548433e0314
0e2a51001c531f4602e051f3b25cc7ae	IPR043607	CoV_S1_C	Coronavirus spike glycoprotein S1	C-terminal	DOMAIN	1cfe249cda7bbec4f328cdaa4e153093
0e2a51001c531f4602e051f3b25cc7ae	IPR043607	CoV_S1_C	Coronavirus spike glycoprotein S1	C-terminal	DOMAIN	58c50456b58d4fad2e105555e50beac7
0e2a51001c531f4602e051f3b25cc7ae	IPR043607	CoV_S1_C	Coronavirus spike glycoprotein S1	C-terminal	DOMAIN	6f126118146ea4def1023753926f61f5
0e2a51001c531f4602e051f3b25cc7ae	IPR043607	CoV_S1_C	Coronavirus spike glycoprotein S1	C-terminal	DOMAIN	b125b612502b89dd31b3c0cd8958cf77
0e2a51001c531f4602e051f3b25cc7ae	IPR043607	CoV_S1_C	Coronavirus spike glycoprotein S1	C-terminal	DOMAIN	c7a8d8d1478e128b46d85227d7a5e7ff
0e2a51001c531f4602e051f3b25cc7ae	IPR043607	CoV_S1_C	Coronavirus spike glycoprotein S1	C-terminal	DOMAIN	2a314cd248005864efc54c42f1de5aeb
0e2a51001c531f4602e051f3b25cc7ae	IPR043607	CoV_S1_C	Coronavirus spike glycoprotein S1	C-terminal	DOMAIN	43684b9970c4021d800fd9dd48b80208
0e2a51001c531f4602e051f3b25cc7ae	IPR043607	CoV_S1_C	Coronavirus spike glycoprotein S1	C-terminal	DOMAIN	5bcd9e1e04d753d5e3f3c998c420394c
0e2a51001c531f4602e051f3b25cc7ae	IPR043607	CoV_S1_C	Coronavirus spike glycoprotein S1	C-terminal	DOMAIN	25fd35a92ec5491fe6f74db9355d370c
0e2a51001c531f4602e051f3b25cc7ae	IPR043607	CoV_S1_C	Coronavirus spike glycoprotein S1	C-terminal	DOMAIN	cedca3faea5accf2dbd7275338252652
0e2a51001c531f4602e051f3b25cc7ae	IPR043607	CoV_S1_C	Coronavirus spike glycoprotein S1	C-terminal	DOMAIN	0e3e9e2f7af8292217be49830b316dd8
0e2a51001c531f4602e051f3b25cc7ae	IPR043607	CoV_S1_C	Coronavirus spike glycoprotein S1	C-terminal	DOMAIN	6126e7b23116341a73f304ca6930ff18
0e2a51001c531f4602e051f3b25cc7ae	IPR043607	CoV_S1_C	Coronavirus spike glycoprotein S1	C-terminal	DOMAIN	286db5ce531185538e75464bd3b4c6d2
0e2a51001c531f4602e051f3b25cc7ae	IPR043607	CoV_S1_C	Coronavirus spike glycoprotein S1	C-terminal	DOMAIN	8210862e8abc7b574f8b411c242f4539
0e2a51001c531f4602e051f3b25cc7ae	IPR043607	CoV_S1_C	Coronavirus spike glycoprotein S1	C-terminal	DOMAIN	d99e5336177832b118b51de971795ed7
0e2a51001c531f4602e051f3b25cc7ae	IPR043607	CoV_S1_C	Coronavirus spike glycoprotein S1	C-terminal	DOMAIN	69694ad9e5d7b43a005feb3f7ced8210
0e2a51001c531f4602e051f3b25cc7ae	IPR043607	CoV_S1_C	Coronavirus spike glycoprotein S1	C-terminal	DOMAIN	da1dcaee3de9090c64ac8a6ac28436ea
0e2a51001c531f4602e051f3b25cc7ae	IPR043607	CoV_S1_C	Coronavirus spike glycoprotein S1	C-terminal	DOMAIN	1a1eb22fbc4563d8402eaa461f1bf768
0e2a51001c531f4602e051f3b25cc7ae	IPR043607	CoV_S1_C	Coronavirus spike glycoprotein S1	C-terminal	DOMAIN	f15de9437d9adf12c871cdc354014ccd
0e2a51001c531f4602e051f3b25cc7ae	IPR043607	CoV_S1_C	Coronavirus spike glycoprotein S1	C-terminal	DOMAIN	eba67d4d9d65261343d5352b704284de
0e2a51001c531f4602e051f3b25cc7ae	IPR043607	CoV_S1_C	Coronavirus spike glycoprotein S1	C-terminal	DOMAIN	915fe566422fc20610083ac29ef85593
0e2a51001c531f4602e051f3b25cc7ae	IPR043607	CoV_S1_C	Coronavirus spike glycoprotein S1	C-terminal	DOMAIN	6f63b8cb24ca20c0888b3e61264480ec
0e2a51001c531f4602e051f3b25cc7ae	IPR043607	CoV_S1_C	Coronavirus spike glycoprotein S1	C-terminal	DOMAIN	78773ebe63849db634ebe2f11f826ea3
0e2a51001c531f4602e051f3b25cc7ae	IPR043607	CoV_S1_C	Coronavirus spike glycoprotein S1	C-terminal	DOMAIN	7dd811d6c03b832d44ce5801f1e89cb7
0e2a51001c531f4602e051f3b25cc7ae	IPR043607	CoV_S1_C	Coronavirus spike glycoprotein S1	C-terminal	DOMAIN	c49b04d2d81dcd0da6d24a1bf281e939
0e2a51001c531f4602e051f3b25cc7ae	IPR043607	CoV_S1_C	Coronavirus spike glycoprotein S1	C-terminal	DOMAIN	367be39f139e70e0dfbcbe851d964d4a
0e2a51001c531f4602e051f3b25cc7ae	IPR043607	CoV_S1_C	Coronavirus spike glycoprotein S1	C-terminal	DOMAIN	dc17968535f886df3d8a7b932983d973
0e2a51001c531f4602e051f3b25cc7ae	IPR043607	CoV_S1_C	Coronavirus spike glycoprotein S1	C-terminal	DOMAIN	e425441ac55afe1566d22e9f43126f80
0e2a51001c531f4602e051f3b25cc7ae	IPR043607	CoV_S1_C	Coronavirus spike glycoprotein S1	C-terminal	DOMAIN	712d2e774c891af593fe8f4f5a60c509
0e2a51001c531f4602e051f3b25cc7ae	IPR043607	CoV_S1_C	Coronavirus spike glycoprotein S1	C-terminal	DOMAIN	822c3311bb20de07cf1a0a789e0f4e0f
0e2a51001c531f4602e051f3b25cc7ae	IPR043607	CoV_S1_C	Coronavirus spike glycoprotein S1	C-terminal	DOMAIN	41d78f3f01bcbdd0fcd69c80b90ed89d
0e2a51001c531f4602e051f3b25cc7ae	IPR043607	CoV_S1_C	Coronavirus spike glycoprotein S1	C-terminal	DOMAIN	3cbc19e23da49b28c1c59f91c152b4f7
0e2a51001c531f4602e051f3b25cc7ae	IPR043607	CoV_S1_C	Coronavirus spike glycoprotein S1	C-terminal	DOMAIN	cf9d52636b372b9c73de38abbbf696e8
0e2a51001c531f4602e051f3b25cc7ae	IPR043607	CoV_S1_C	Coronavirus spike glycoprotein S1	C-terminal	DOMAIN	477bf424a0e24f99f216ec91d8a93d3d
0e2a51001c531f4602e051f3b25cc7ae	IPR043607	CoV_S1_C	Coronavirus spike glycoprotein S1	C-terminal	DOMAIN	8a58e9ab29c1654647ff9af072eb2e5b
0e2a51001c531f4602e051f3b25cc7ae	IPR043607	CoV_S1_C	Coronavirus spike glycoprotein S1	C-terminal	DOMAIN	7da2801f2e25ae122659724af758d730
0e2a51001c531f4602e051f3b25cc7ae	IPR043607	CoV_S1_C	Coronavirus spike glycoprotein S1	C-terminal	DOMAIN	89f90bd37f1102956bfb611decd7b0bb
0e2a51001c531f4602e051f3b25cc7ae	IPR043607	CoV_S1_C	Coronavirus spike glycoprotein S1	C-terminal	DOMAIN	4058cabff2cb386b7f4ae2068b37a235
0e2a51001c531f4602e051f3b25cc7ae	IPR043607	CoV_S1_C	Coronavirus spike glycoprotein S1	C-terminal	DOMAIN	9e823c532cc487dc1bbf7480cee3036d
0e2a51001c531f4602e051f3b25cc7ae	IPR043607	CoV_S1_C	Coronavirus spike glycoprotein S1	C-terminal	DOMAIN	490d6d46dd5f1cb619f7bedb6e7afd6c
0e2a51001c531f4602e051f3b25cc7ae	IPR043607	CoV_S1_C	Coronavirus spike glycoprotein S1	C-terminal	DOMAIN	ea75bc5c6873a130fe39a6a8aede95ea
0e2a51001c531f4602e051f3b25cc7ae	IPR043607	CoV_S1_C	Coronavirus spike glycoprotein S1	C-terminal	DOMAIN	11eb235fadc2979644d4b57d2363c48b
0e2a51001c531f4602e051f3b25cc7ae	IPR043607	CoV_S1_C	Coronavirus spike glycoprotein S1	C-terminal	DOMAIN	8e1e828d0b3723ee9ee43522814e31ec
0e2a51001c531f4602e051f3b25cc7ae	IPR043607	CoV_S1_C	Coronavirus spike glycoprotein S1	C-terminal	DOMAIN	9bb8dcda661d78993e2e48ab71172676
0e2a51001c531f4602e051f3b25cc7ae	IPR043607	CoV_S1_C	Coronavirus spike glycoprotein S1	C-terminal	DOMAIN	ccfc9487fc5e0c171de307c5a72ac58e
0e2a51001c531f4602e051f3b25cc7ae	IPR043607	CoV_S1_C	Coronavirus spike glycoprotein S1	C-terminal	DOMAIN	3fa7b43fd8e58fd67e8fb66c573f75a9
0e2a51001c531f4602e051f3b25cc7ae	IPR043607	CoV_S1_C	Coronavirus spike glycoprotein S1	C-terminal	DOMAIN	f0739568ee912dea72368e88eb3eded2
0e2a51001c531f4602e051f3b25cc7ae	IPR043607	CoV_S1_C	Coronavirus spike glycoprotein S1	C-terminal	DOMAIN	f10250c5c18b195720d7837d150d7df4
0e2a51001c531f4602e051f3b25cc7ae	IPR043607	CoV_S1_C	Coronavirus spike glycoprotein S1	C-terminal	DOMAIN	69178b308a80c75e798f1f6cd0347ab6
0e2a51001c531f4602e051f3b25cc7ae	IPR043607	CoV_S1_C	Coronavirus spike glycoprotein S1	C-terminal	DOMAIN	531e3883edad6673c6ce8aa0c77bc18d
0e2a51001c531f4602e051f3b25cc7ae	IPR043607	CoV_S1_C	Coronavirus spike glycoprotein S1	C-terminal	DOMAIN	a841a1499dbffbe797a1282aceb39452
0e2a51001c531f4602e051f3b25cc7ae	IPR043607	CoV_S1_C	Coronavirus spike glycoprotein S1	C-terminal	DOMAIN	d64d149acd613ffce3bfbfe722f81105
0e2a51001c531f4602e051f3b25cc7ae	IPR043607	CoV_S1_C	Coronavirus spike glycoprotein S1	C-terminal	DOMAIN	6683cb20961979b7606daa64c4aff1fc
0e2a51001c531f4602e051f3b25cc7ae	IPR043607	CoV_S1_C	Coronavirus spike glycoprotein S1	C-terminal	DOMAIN	b17949c3e747d0287997ce7b1bdab299
0e2a51001c531f4602e051f3b25cc7ae	IPR043607	CoV_S1_C	Coronavirus spike glycoprotein S1	C-terminal	DOMAIN	6e2401f36f74a3e5192e4fb8d333f8f4
0e2a51001c531f4602e051f3b25cc7ae	IPR043607	CoV_S1_C	Coronavirus spike glycoprotein S1	C-terminal	DOMAIN	e0288c4d25f88acba86f72df09b8e6a8
0e2a51001c531f4602e051f3b25cc7ae	IPR043607	CoV_S1_C	Coronavirus spike glycoprotein S1	C-terminal	DOMAIN	38d0dbc922e1fe0893490a3ea57e347a
0e2a51001c531f4602e051f3b25cc7ae	IPR043607	CoV_S1_C	Coronavirus spike glycoprotein S1	C-terminal	DOMAIN	f4cd08ea22032f6f7d67ed7188cbfb63
0e2a51001c531f4602e051f3b25cc7ae	IPR043607	CoV_S1_C	Coronavirus spike glycoprotein S1	C-terminal	DOMAIN	ad198a34bdda7367e6bb2873e1bdb406
0e2a51001c531f4602e051f3b25cc7ae	IPR043607	CoV_S1_C	Coronavirus spike glycoprotein S1	C-terminal	DOMAIN	8b4284902caec9b4a1e0146491984fdf
0e2a51001c531f4602e051f3b25cc7ae	IPR043607	CoV_S1_C	Coronavirus spike glycoprotein S1	C-terminal	DOMAIN	20ebcb89abe6f257622b28f6ec8e4d75
0e2a51001c531f4602e051f3b25cc7ae	IPR043607	CoV_S1_C	Coronavirus spike glycoprotein S1	C-terminal	DOMAIN	946a5c714bb0b4ef72a049023d04d3c0
0e2a51001c531f4602e051f3b25cc7ae	IPR043607	CoV_S1_C	Coronavirus spike glycoprotein S1	C-terminal	DOMAIN	37ab6c706b9158b95ec85063216e2b75
0e2a51001c531f4602e051f3b25cc7ae	IPR043607	CoV_S1_C	Coronavirus spike glycoprotein S1	C-terminal	DOMAIN	b71520041756d222681cc3b68a1e33f8
0e2a51001c531f4602e051f3b25cc7ae	IPR043607	CoV_S1_C	Coronavirus spike glycoprotein S1	C-terminal	DOMAIN	01cbf027773d603dd46bc6126c241d51
0e2a51001c531f4602e051f3b25cc7ae	IPR043607	CoV_S1_C	Coronavirus spike glycoprotein S1	C-terminal	DOMAIN	aa07358e884e8ea39412e18844b891d4
0e2a51001c531f4602e051f3b25cc7ae	IPR043607	CoV_S1_C	Coronavirus spike glycoprotein S1	C-terminal	DOMAIN	a249b7503b654530e91e1dd50bca1dfb
0e2a51001c531f4602e051f3b25cc7ae	IPR043607	CoV_S1_C	Coronavirus spike glycoprotein S1	C-terminal	DOMAIN	5ee35828254310fd08a764bc406f9799
0e2a51001c531f4602e051f3b25cc7ae	IPR043607	CoV_S1_C	Coronavirus spike glycoprotein S1	C-terminal	DOMAIN	9fa9956fb580e77a5574794822d15a73
0e2a51001c531f4602e051f3b25cc7ae	IPR043607	CoV_S1_C	Coronavirus spike glycoprotein S1	C-terminal	DOMAIN	95b73d3d8f4dd7f90475b12c0aa76117
0e2a51001c531f4602e051f3b25cc7ae	IPR043607	CoV_S1_C	Coronavirus spike glycoprotein S1	C-terminal	DOMAIN	6fd874124ac218986cb9c98946d7d63e
0e2a51001c531f4602e051f3b25cc7ae	IPR043607	CoV_S1_C	Coronavirus spike glycoprotein S1	C-terminal	DOMAIN	145d71cab4992232b1766f7a3758c7db
0e2a51001c531f4602e051f3b25cc7ae	IPR043607	CoV_S1_C	Coronavirus spike glycoprotein S1	C-terminal	DOMAIN	bcf2251e13b6f0d83f8d7e1de15e0a4f
0e2a51001c531f4602e051f3b25cc7ae	IPR043607	CoV_S1_C	Coronavirus spike glycoprotein S1	C-terminal	DOMAIN	b905eed4132c6fa391e4ee24b2158634
0e2a51001c531f4602e051f3b25cc7ae	IPR043607	CoV_S1_C	Coronavirus spike glycoprotein S1	C-terminal	DOMAIN	e76a24df4c7741c678e71d21590af904
0e2a51001c531f4602e051f3b25cc7ae	IPR043607	CoV_S1_C	Coronavirus spike glycoprotein S1	C-terminal	DOMAIN	2c37778650b050f8997b9b40de4b24c6
0e2a51001c531f4602e051f3b25cc7ae	IPR043607	CoV_S1_C	Coronavirus spike glycoprotein S1	C-terminal	DOMAIN	985c273d448b78c11f61f5e13b8d03b1
0e2a51001c531f4602e051f3b25cc7ae	IPR043607	CoV_S1_C	Coronavirus spike glycoprotein S1	C-terminal	DOMAIN	6b3f91c673a6439358bff12de6426ad3
0e2a51001c531f4602e051f3b25cc7ae	IPR043607	CoV_S1_C	Coronavirus spike glycoprotein S1	C-terminal	DOMAIN	edfb305a9d111a083af5caff5c8cf625
0e2a51001c531f4602e051f3b25cc7ae	IPR043607	CoV_S1_C	Coronavirus spike glycoprotein S1	C-terminal	DOMAIN	5695ffd4eec180f2dd1ce59fa121e25b
0e2a51001c531f4602e051f3b25cc7ae	IPR043607	CoV_S1_C	Coronavirus spike glycoprotein S1	C-terminal	DOMAIN	1e773993b69e07c51d69d32c6d6a679c
0e2a51001c531f4602e051f3b25cc7ae	IPR043607	CoV_S1_C	Coronavirus spike glycoprotein S1	C-terminal	DOMAIN	1519c90e9e9c18e63c4b140f8f78061d
0e2a51001c531f4602e051f3b25cc7ae	IPR043607	CoV_S1_C	Coronavirus spike glycoprotein S1	C-terminal	DOMAIN	8653aa174ca2b77b6830417037abd03f
0e2a51001c531f4602e051f3b25cc7ae	IPR043607	CoV_S1_C	Coronavirus spike glycoprotein S1	C-terminal	DOMAIN	dad6cb1ce2afb3a1706d6e066b1ff068
0e2a51001c531f4602e051f3b25cc7ae	IPR043607	CoV_S1_C	Coronavirus spike glycoprotein S1	C-terminal	DOMAIN	9a859970c039cfb76f32c10112e67bfd
0e2a51001c531f4602e051f3b25cc7ae	IPR043607	CoV_S1_C	Coronavirus spike glycoprotein S1	C-terminal	DOMAIN	a45d60a53973a338fdcc00ece392a537
0e2a51001c531f4602e051f3b25cc7ae	IPR043607	CoV_S1_C	Coronavirus spike glycoprotein S1	C-terminal	DOMAIN	c5dbe737fecb7a343f1076a70d283836
0e2a51001c531f4602e051f3b25cc7ae	IPR043607	CoV_S1_C	Coronavirus spike glycoprotein S1	C-terminal	DOMAIN	6717a2e298e5cfe6c4ec03346f0b9374
0e2a51001c531f4602e051f3b25cc7ae	IPR043607	CoV_S1_C	Coronavirus spike glycoprotein S1	C-terminal	DOMAIN	4f54f3fdceda93be90276460a07cc1ff
0e2a51001c531f4602e051f3b25cc7ae	IPR043607	CoV_S1_C	Coronavirus spike glycoprotein S1	C-terminal	DOMAIN	f04d043de4074c5e7f6cb5e9538f7823
0e2a51001c531f4602e051f3b25cc7ae	IPR043607	CoV_S1_C	Coronavirus spike glycoprotein S1	C-terminal	DOMAIN	ca51d6b3a8fbb7e5f602f8a188045b06
0e2a51001c531f4602e051f3b25cc7ae	IPR043607	CoV_S1_C	Coronavirus spike glycoprotein S1	C-terminal	DOMAIN	b9856f8a53eaad089f53d0437ee84f5c
0e2a51001c531f4602e051f3b25cc7ae	IPR043607	CoV_S1_C	Coronavirus spike glycoprotein S1	C-terminal	DOMAIN	784072edd0afeac61b1ea82a7d77c3b6
0e2a51001c531f4602e051f3b25cc7ae	IPR043607	CoV_S1_C	Coronavirus spike glycoprotein S1	C-terminal	DOMAIN	9a5ddff73c4a2b5b136b59362b1a39fa
0e2a51001c531f4602e051f3b25cc7ae	IPR043607	CoV_S1_C	Coronavirus spike glycoprotein S1	C-terminal	DOMAIN	06c87f7d1992b3d0477d43079e0771d9
0e2a51001c531f4602e051f3b25cc7ae	IPR043607	CoV_S1_C	Coronavirus spike glycoprotein S1	C-terminal	DOMAIN	f5be55d179af3445e446e2bbfb98bab1
0e2a51001c531f4602e051f3b25cc7ae	IPR043607	CoV_S1_C	Coronavirus spike glycoprotein S1	C-terminal	DOMAIN	69f26470539ccd9a4a3ac4aaff70d037
0e2a51001c531f4602e051f3b25cc7ae	IPR043607	CoV_S1_C	Coronavirus spike glycoprotein S1	C-terminal	DOMAIN	7681d093b38b7ae3ec3ea58ecb9279c8
0e2a51001c531f4602e051f3b25cc7ae	IPR043607	CoV_S1_C	Coronavirus spike glycoprotein S1	C-terminal	DOMAIN	a9fd4fc2d50d0f658f38dcf3e4138512
0e2a51001c531f4602e051f3b25cc7ae	IPR043607	CoV_S1_C	Coronavirus spike glycoprotein S1	C-terminal	DOMAIN	49e2fd6224e5fcfea4ea2715215baa0e
0e2a51001c531f4602e051f3b25cc7ae	IPR043607	CoV_S1_C	Coronavirus spike glycoprotein S1	C-terminal	DOMAIN	4b89687d82fa9383f210738dc1d95d8d
0e2a51001c531f4602e051f3b25cc7ae	IPR043607	CoV_S1_C	Coronavirus spike glycoprotein S1	C-terminal	DOMAIN	21a71f3c6633334618649c8dab21286b
0e2a51001c531f4602e051f3b25cc7ae	IPR043607	CoV_S1_C	Coronavirus spike glycoprotein S1	C-terminal	DOMAIN	b7f49fdfb0721bfe28b6550720dc221b
0e2a51001c531f4602e051f3b25cc7ae	IPR043607	CoV_S1_C	Coronavirus spike glycoprotein S1	C-terminal	DOMAIN	fc609cbb62cd725304901c3f62225d02
0e2a51001c531f4602e051f3b25cc7ae	IPR043607	CoV_S1_C	Coronavirus spike glycoprotein S1	C-terminal	DOMAIN	7106742e0a3635e0a111473ff2630fc6
0e2a51001c531f4602e051f3b25cc7ae	IPR043607	CoV_S1_C	Coronavirus spike glycoprotein S1	C-terminal	DOMAIN	c45d130380729152bf937ff4ec5c5f7c
0e2a51001c531f4602e051f3b25cc7ae	IPR043607	CoV_S1_C	Coronavirus spike glycoprotein S1	C-terminal	DOMAIN	0bde749c08c0b069e64146e9598d1299
0e2a51001c531f4602e051f3b25cc7ae	IPR043607	CoV_S1_C	Coronavirus spike glycoprotein S1	C-terminal	DOMAIN	b94fbe97365727b88025243490e798cb
0e2a51001c531f4602e051f3b25cc7ae	IPR043607	CoV_S1_C	Coronavirus spike glycoprotein S1	C-terminal	DOMAIN	b81b6549ea5237f44725ffee0feab9ec
0e2a51001c531f4602e051f3b25cc7ae	IPR043607	CoV_S1_C	Coronavirus spike glycoprotein S1	C-terminal	DOMAIN	0a02c2d2ce3d9ae792bcb6492e14ca79
0e2a51001c531f4602e051f3b25cc7ae	IPR043607	CoV_S1_C	Coronavirus spike glycoprotein S1	C-terminal	DOMAIN	bf6e89e7e78a038aac7e6bd57d0120c6
0e2a51001c531f4602e051f3b25cc7ae	IPR043607	CoV_S1_C	Coronavirus spike glycoprotein S1	C-terminal	DOMAIN	ec4369e9528e97d5f54eb35335c66207
0e2a51001c531f4602e051f3b25cc7ae	IPR043607	CoV_S1_C	Coronavirus spike glycoprotein S1	C-terminal	DOMAIN	2315f35d4ca1c8a06610aa208b4d853d
0e2a51001c531f4602e051f3b25cc7ae	IPR043607	CoV_S1_C	Coronavirus spike glycoprotein S1	C-terminal	DOMAIN	746fd7952c6a5cd98f2e21c8a93e0a71
0e2a51001c531f4602e051f3b25cc7ae	IPR043607	CoV_S1_C	Coronavirus spike glycoprotein S1	C-terminal	DOMAIN	1857485453663522014ca6cd3a752efb
0e2a51001c531f4602e051f3b25cc7ae	IPR043607	CoV_S1_C	Coronavirus spike glycoprotein S1	C-terminal	DOMAIN	3a6ab6aac4a98e24d049b1bec03f7128
0e2a51001c531f4602e051f3b25cc7ae	IPR043607	CoV_S1_C	Coronavirus spike glycoprotein S1	C-terminal	DOMAIN	96ba4f732039fd8d7667df3591a50a6f
0e2a51001c531f4602e051f3b25cc7ae	IPR043607	CoV_S1_C	Coronavirus spike glycoprotein S1	C-terminal	DOMAIN	a0f7780ae965d9eb8caa69093b9e1a61
0e2a51001c531f4602e051f3b25cc7ae	IPR043607	CoV_S1_C	Coronavirus spike glycoprotein S1	C-terminal	DOMAIN	aa12ac877514ebd32e628cdae61f07cf
0e2a51001c531f4602e051f3b25cc7ae	IPR043607	CoV_S1_C	Coronavirus spike glycoprotein S1	C-terminal	DOMAIN	03d42d8271e7acc01d10c30f5c9de065
0e2a51001c531f4602e051f3b25cc7ae	IPR043607	CoV_S1_C	Coronavirus spike glycoprotein S1	C-terminal	DOMAIN	2e8574ee5d6f9f333af4ccdce485b9a6
0e2a51001c531f4602e051f3b25cc7ae	IPR043607	CoV_S1_C	Coronavirus spike glycoprotein S1	C-terminal	DOMAIN	2ae0b6665d865dd0da4d39f5bef32682
0e2a51001c531f4602e051f3b25cc7ae	IPR043607	CoV_S1_C	Coronavirus spike glycoprotein S1	C-terminal	DOMAIN	9cc7bbae7d793007fadaaabadf8bae6e
0e2a51001c531f4602e051f3b25cc7ae	IPR043607	CoV_S1_C	Coronavirus spike glycoprotein S1	C-terminal	DOMAIN	2cd610a30195ba195def80b089bf34d3
0e2a51001c531f4602e051f3b25cc7ae	IPR043607	CoV_S1_C	Coronavirus spike glycoprotein S1	C-terminal	DOMAIN	3044c84b040796e148a72cbeca10fab4
0e2a51001c531f4602e051f3b25cc7ae	IPR043607	CoV_S1_C	Coronavirus spike glycoprotein S1	C-terminal	DOMAIN	5516bb0a121869daf0df5bd13a4da50e
0e2a51001c531f4602e051f3b25cc7ae	IPR043607	CoV_S1_C	Coronavirus spike glycoprotein S1	C-terminal	DOMAIN	9aa4a179957d4a97ea3d82c6ba0e0243
0e2a51001c531f4602e051f3b25cc7ae	IPR043607	CoV_S1_C	Coronavirus spike glycoprotein S1	C-terminal	DOMAIN	f3bd606f5a9a2625a23fe3345784f974
0e2a51001c531f4602e051f3b25cc7ae	IPR043607	CoV_S1_C	Coronavirus spike glycoprotein S1	C-terminal	DOMAIN	922a25ed7740b68e4543a2a4ccba515b
0e2a51001c531f4602e051f3b25cc7ae	IPR043607	CoV_S1_C	Coronavirus spike glycoprotein S1	C-terminal	DOMAIN	2ea92f351e5404fd9c08b2f462f3a6ff
0e2a51001c531f4602e051f3b25cc7ae	IPR043607	CoV_S1_C	Coronavirus spike glycoprotein S1	C-terminal	DOMAIN	3c2a352c45575942d70d4e0f841123e0
0e2a51001c531f4602e051f3b25cc7ae	IPR043607	CoV_S1_C	Coronavirus spike glycoprotein S1	C-terminal	DOMAIN	d06bb224c75675a67b371c9c8aa38d0e
0e2a51001c531f4602e051f3b25cc7ae	IPR043607	CoV_S1_C	Coronavirus spike glycoprotein S1	C-terminal	DOMAIN	c29b144bd93eb0ddb838030f15b1bd36
0e2a51001c531f4602e051f3b25cc7ae	IPR043607	CoV_S1_C	Coronavirus spike glycoprotein S1	C-terminal	DOMAIN	f525e9a636d8ea1b04c5b75936ef6de3
0e2a51001c531f4602e051f3b25cc7ae	IPR043607	CoV_S1_C	Coronavirus spike glycoprotein S1	C-terminal	DOMAIN	17ef39766fd20b87a7c72d59f9aff1b4
0e2a51001c531f4602e051f3b25cc7ae	IPR043607	CoV_S1_C	Coronavirus spike glycoprotein S1	C-terminal	DOMAIN	41e961780882b0541a5ccd9bbd5630c5
0e2a51001c531f4602e051f3b25cc7ae	IPR043607	CoV_S1_C	Coronavirus spike glycoprotein S1	C-terminal	DOMAIN	e115ef564989cadb799f7383c03a9c25
0e2a51001c531f4602e051f3b25cc7ae	IPR043607	CoV_S1_C	Coronavirus spike glycoprotein S1	C-terminal	DOMAIN	6acc01f51a3fc42a47de140489e67f90
0e2a51001c531f4602e051f3b25cc7ae	IPR043607	CoV_S1_C	Coronavirus spike glycoprotein S1	C-terminal	DOMAIN	ae0445a4768206be6209e6a18dc4d2f1
0e2a51001c531f4602e051f3b25cc7ae	IPR043607	CoV_S1_C	Coronavirus spike glycoprotein S1	C-terminal	DOMAIN	9d8de29b7823fd4695b947a9a20396bb
0e2a51001c531f4602e051f3b25cc7ae	IPR043607	CoV_S1_C	Coronavirus spike glycoprotein S1	C-terminal	DOMAIN	d92a143aa1b86d2e445b9efdb0c8e041
0e2a51001c531f4602e051f3b25cc7ae	IPR043607	CoV_S1_C	Coronavirus spike glycoprotein S1	C-terminal	DOMAIN	d9400b0f5adee0c7ff8a5dc499d9b3eb
0e2a51001c531f4602e051f3b25cc7ae	IPR043607	CoV_S1_C	Coronavirus spike glycoprotein S1	C-terminal	DOMAIN	364ca533b2b0422266358e39ca4adf1f
0e2a51001c531f4602e051f3b25cc7ae	IPR043607	CoV_S1_C	Coronavirus spike glycoprotein S1	C-terminal	DOMAIN	995026f51c81235cc7c120395980b7ed
0e2a51001c531f4602e051f3b25cc7ae	IPR043607	CoV_S1_C	Coronavirus spike glycoprotein S1	C-terminal	DOMAIN	bb2d5d1a87744884fc163e66c6b1a16d
0e2a51001c531f4602e051f3b25cc7ae	IPR043607	CoV_S1_C	Coronavirus spike glycoprotein S1	C-terminal	DOMAIN	a8fd8f6af2beb039d7f69392a2c4b98c
0e2a51001c531f4602e051f3b25cc7ae	IPR043607	CoV_S1_C	Coronavirus spike glycoprotein S1	C-terminal	DOMAIN	ce4a7dd1a22055bf8e22b877ddbc2c8c
0e2a51001c531f4602e051f3b25cc7ae	IPR043607	CoV_S1_C	Coronavirus spike glycoprotein S1	C-terminal	DOMAIN	b0990c37185809eb6208ebf0ed19b41e
0e2a51001c531f4602e051f3b25cc7ae	IPR043607	CoV_S1_C	Coronavirus spike glycoprotein S1	C-terminal	DOMAIN	065ebb742e4bb2ad0d8c40a2fa37b7b5
0e2a51001c531f4602e051f3b25cc7ae	IPR043607	CoV_S1_C	Coronavirus spike glycoprotein S1	C-terminal	DOMAIN	2f4dc576f40c130f2c60a5fee8099e7b
0e2a51001c531f4602e051f3b25cc7ae	IPR043607	CoV_S1_C	Coronavirus spike glycoprotein S1	C-terminal	DOMAIN	56b6597f0aadd807ff2b28c9ca8486ea
0e2a51001c531f4602e051f3b25cc7ae	IPR043607	CoV_S1_C	Coronavirus spike glycoprotein S1	C-terminal	DOMAIN	a97dcc397a129ebf19297a649a4df986
0e2a51001c531f4602e051f3b25cc7ae	IPR043607	CoV_S1_C	Coronavirus spike glycoprotein S1	C-terminal	DOMAIN	980daf76dd1860a8743f858037f53402
0e2a51001c531f4602e051f3b25cc7ae	IPR043607	CoV_S1_C	Coronavirus spike glycoprotein S1	C-terminal	DOMAIN	b89ae449cc4351239a19969455e3818d
0e2a51001c531f4602e051f3b25cc7ae	IPR043607	CoV_S1_C	Coronavirus spike glycoprotein S1	C-terminal	DOMAIN	b2d013450ef1e5a5381c7b46f343e8ff
0e2a51001c531f4602e051f3b25cc7ae	IPR043607	CoV_S1_C	Coronavirus spike glycoprotein S1	C-terminal	DOMAIN	44e40de93516de4be98957fe76ac5677
0e2a51001c531f4602e051f3b25cc7ae	IPR043607	CoV_S1_C	Coronavirus spike glycoprotein S1	C-terminal	DOMAIN	6ae0a926b80564a77a356b8173d31b01
0e2a51001c531f4602e051f3b25cc7ae	IPR043607	CoV_S1_C	Coronavirus spike glycoprotein S1	C-terminal	DOMAIN	e6cdd846295a273499b4ba4d7de378d6
0e2a51001c531f4602e051f3b25cc7ae	IPR043607	CoV_S1_C	Coronavirus spike glycoprotein S1	C-terminal	DOMAIN	f6fdffc920ad573b5fb2885ba79e1004
0e2a51001c531f4602e051f3b25cc7ae	IPR043607	CoV_S1_C	Coronavirus spike glycoprotein S1	C-terminal	DOMAIN	190b74f5fa074152e0ec10f281bd21c4
0e2a51001c531f4602e051f3b25cc7ae	IPR043607	CoV_S1_C	Coronavirus spike glycoprotein S1	C-terminal	DOMAIN	ea6e186305cfe322ed38853f2845393c
0e2a51001c531f4602e051f3b25cc7ae	IPR043607	CoV_S1_C	Coronavirus spike glycoprotein S1	C-terminal	DOMAIN	517907de445e161a77719dece6a2140c
0e2a51001c531f4602e051f3b25cc7ae	IPR043607	CoV_S1_C	Coronavirus spike glycoprotein S1	C-terminal	DOMAIN	8c4a363db599dcf56e02f32db2d9026d
0e2a51001c531f4602e051f3b25cc7ae	IPR043607	CoV_S1_C	Coronavirus spike glycoprotein S1	C-terminal	DOMAIN	94cbe9ee05fed8fec95e4c4947f49d59
0e2a51001c531f4602e051f3b25cc7ae	IPR043607	CoV_S1_C	Coronavirus spike glycoprotein S1	C-terminal	DOMAIN	8248c01e89cb919a0b2da26ef2eca952
0e2a51001c531f4602e051f3b25cc7ae	IPR043607	CoV_S1_C	Coronavirus spike glycoprotein S1	C-terminal	DOMAIN	3aa51c5c836051708cdb0ff0d0b3316e
0e2a51001c531f4602e051f3b25cc7ae	IPR043607	CoV_S1_C	Coronavirus spike glycoprotein S1	C-terminal	DOMAIN	9775284d3b74650f2bcb81a3065ca29a
0e2a51001c531f4602e051f3b25cc7ae	IPR043607	CoV_S1_C	Coronavirus spike glycoprotein S1	C-terminal	DOMAIN	fc1a8238ba6fc4fdd0f14ded94873a7d
0e2a51001c531f4602e051f3b25cc7ae	IPR043607	CoV_S1_C	Coronavirus spike glycoprotein S1	C-terminal	DOMAIN	3819369f8baf93d6a773d57a9487c055
0e2a51001c531f4602e051f3b25cc7ae	IPR043607	CoV_S1_C	Coronavirus spike glycoprotein S1	C-terminal	DOMAIN	9bf7896d8054900c84555f7ec3655a90
0e2a51001c531f4602e051f3b25cc7ae	IPR043607	CoV_S1_C	Coronavirus spike glycoprotein S1	C-terminal	DOMAIN	bae737e0c4d9aa83d7ceffacf7ffe68f
0e2a51001c531f4602e051f3b25cc7ae	IPR043607	CoV_S1_C	Coronavirus spike glycoprotein S1	C-terminal	DOMAIN	a73b15a7dc383ab022c2a17e1de0c30d
0e2a51001c531f4602e051f3b25cc7ae	IPR043607	CoV_S1_C	Coronavirus spike glycoprotein S1	C-terminal	DOMAIN	225b503cae5afb729c130ea2e4904758
0e2a51001c531f4602e051f3b25cc7ae	IPR043607	CoV_S1_C	Coronavirus spike glycoprotein S1	C-terminal	DOMAIN	1a2de54ff31e332c86990e839ba3082f
0e2a51001c531f4602e051f3b25cc7ae	IPR043607	CoV_S1_C	Coronavirus spike glycoprotein S1	C-terminal	DOMAIN	ad25daf91000c30f59a5f7a3d9875af9
0e2a51001c531f4602e051f3b25cc7ae	IPR043607	CoV_S1_C	Coronavirus spike glycoprotein S1	C-terminal	DOMAIN	354006a0b0f4cb094830e691bdcad809
0e2a51001c531f4602e051f3b25cc7ae	IPR043607	CoV_S1_C	Coronavirus spike glycoprotein S1	C-terminal	DOMAIN	54546ff40997dbcb2a33cc9145758619
0e2a51001c531f4602e051f3b25cc7ae	IPR043607	CoV_S1_C	Coronavirus spike glycoprotein S1	C-terminal	DOMAIN	e99504b28aa5356505a91cc461675295
0e2a51001c531f4602e051f3b25cc7ae	IPR043607	CoV_S1_C	Coronavirus spike glycoprotein S1	C-terminal	DOMAIN	24798a561c0f424dbab51c6a6b070f85
0e2a51001c531f4602e051f3b25cc7ae	IPR043607	CoV_S1_C	Coronavirus spike glycoprotein S1	C-terminal	DOMAIN	06a898040eaac73075911434d6312cdc
0e2a51001c531f4602e051f3b25cc7ae	IPR043607	CoV_S1_C	Coronavirus spike glycoprotein S1	C-terminal	DOMAIN	8b713f129ebf0aeacaeb77bbf4035b5d
0e2a51001c531f4602e051f3b25cc7ae	IPR043607	CoV_S1_C	Coronavirus spike glycoprotein S1	C-terminal	DOMAIN	e3e7e5d5e3ccb99435e61d6061fb6868
0e2a51001c531f4602e051f3b25cc7ae	IPR043607	CoV_S1_C	Coronavirus spike glycoprotein S1	C-terminal	DOMAIN	4c35f09aac2f7be4f3cffd30c6aecac8
0e2a51001c531f4602e051f3b25cc7ae	IPR043607	CoV_S1_C	Coronavirus spike glycoprotein S1	C-terminal	DOMAIN	8ac131905f0b248d1c8ab06023580a5d
0e2a51001c531f4602e051f3b25cc7ae	IPR043607	CoV_S1_C	Coronavirus spike glycoprotein S1	C-terminal	DOMAIN	76c9810adcbbf01c727a5c043f137549
0e2a51001c531f4602e051f3b25cc7ae	IPR043607	CoV_S1_C	Coronavirus spike glycoprotein S1	C-terminal	DOMAIN	f24648ed4f46786f4aaa3b4738cf4755
0e2a51001c531f4602e051f3b25cc7ae	IPR043607	CoV_S1_C	Coronavirus spike glycoprotein S1	C-terminal	DOMAIN	c7adfbce66979fb5b8f5f86a96814916
0e2a51001c531f4602e051f3b25cc7ae	IPR043607	CoV_S1_C	Coronavirus spike glycoprotein S1	C-terminal	DOMAIN	e2cde11078093d7c92f848001c17e48f
0e2a51001c531f4602e051f3b25cc7ae	IPR043607	CoV_S1_C	Coronavirus spike glycoprotein S1	C-terminal	DOMAIN	6158f5a13fa93ca1e8905c6aa845ef4c
0e2a51001c531f4602e051f3b25cc7ae	IPR043607	CoV_S1_C	Coronavirus spike glycoprotein S1	C-terminal	DOMAIN	009457424eb24bd9123f7f5b6c757b00
0e2a51001c531f4602e051f3b25cc7ae	IPR043607	CoV_S1_C	Coronavirus spike glycoprotein S1	C-terminal	DOMAIN	3a1aa9373e019b41a702ce0a1d05f54e
0e2a51001c531f4602e051f3b25cc7ae	IPR043607	CoV_S1_C	Coronavirus spike glycoprotein S1	C-terminal	DOMAIN	f582317929cbbbcf307590f5e4e51321
0e2a51001c531f4602e051f3b25cc7ae	IPR043607	CoV_S1_C	Coronavirus spike glycoprotein S1	C-terminal	DOMAIN	d385617810244888170c1f2296ee6a2d
0e2a51001c531f4602e051f3b25cc7ae	IPR043607	CoV_S1_C	Coronavirus spike glycoprotein S1	C-terminal	DOMAIN	5b5caee22013768fd1f468440bf38313
0e2a51001c531f4602e051f3b25cc7ae	IPR043607	CoV_S1_C	Coronavirus spike glycoprotein S1	C-terminal	DOMAIN	78eea1343d0713cca7c7e3c8ec6101a6
0e2a51001c531f4602e051f3b25cc7ae	IPR043607	CoV_S1_C	Coronavirus spike glycoprotein S1	C-terminal	DOMAIN	d58480edc18a2f5651846e36ed679aef
0e2a51001c531f4602e051f3b25cc7ae	IPR043607	CoV_S1_C	Coronavirus spike glycoprotein S1	C-terminal	DOMAIN	857f74621292e4e3114308719cd341ae
0e2a51001c531f4602e051f3b25cc7ae	IPR043607	CoV_S1_C	Coronavirus spike glycoprotein S1	C-terminal	DOMAIN	09c7bd1a9d8242d9102f258c8c562491
0e2a51001c531f4602e051f3b25cc7ae	IPR043607	CoV_S1_C	Coronavirus spike glycoprotein S1	C-terminal	DOMAIN	9a35c27a273ed018512d6f38f26e38a9
0e2a51001c531f4602e051f3b25cc7ae	IPR043607	CoV_S1_C	Coronavirus spike glycoprotein S1	C-terminal	DOMAIN	c1b0c683581478202b5dab35c3d1b0d4
0e2a51001c531f4602e051f3b25cc7ae	IPR043607	CoV_S1_C	Coronavirus spike glycoprotein S1	C-terminal	DOMAIN	5170748bbd8ed22c4ab381c06da2fefc
0e2a51001c531f4602e051f3b25cc7ae	IPR043607	CoV_S1_C	Coronavirus spike glycoprotein S1	C-terminal	DOMAIN	336112930c16c12e0ef74d971ef5026c
0e2a51001c531f4602e051f3b25cc7ae	IPR043607	CoV_S1_C	Coronavirus spike glycoprotein S1	C-terminal	DOMAIN	af5dcc18dc7a464b7fa7f0eeecc1ac14
0e2a51001c531f4602e051f3b25cc7ae	IPR043607	CoV_S1_C	Coronavirus spike glycoprotein S1	C-terminal	DOMAIN	3b59d6f73b4517555945e7de8ec09f16
0e2a51001c531f4602e051f3b25cc7ae	IPR043607	CoV_S1_C	Coronavirus spike glycoprotein S1	C-terminal	DOMAIN	cbf34d89e06962f9cdaeed833a1dc546
0e2a51001c531f4602e051f3b25cc7ae	IPR043607	CoV_S1_C	Coronavirus spike glycoprotein S1	C-terminal	DOMAIN	55f665376fa8f8b63f41d32a842934dc
0e2a51001c531f4602e051f3b25cc7ae	IPR043607	CoV_S1_C	Coronavirus spike glycoprotein S1	C-terminal	DOMAIN	f67eaa7ead749293d137f0a2f9bc901d
0e2a51001c531f4602e051f3b25cc7ae	IPR043607	CoV_S1_C	Coronavirus spike glycoprotein S1	C-terminal	DOMAIN	13cfed463cfd0badad44ab04e6a0198d
0e2a51001c531f4602e051f3b25cc7ae	IPR043607	CoV_S1_C	Coronavirus spike glycoprotein S1	C-terminal	DOMAIN	b146d75ac671d7abf6a75042a0cb30d0
0e2a51001c531f4602e051f3b25cc7ae	IPR043607	CoV_S1_C	Coronavirus spike glycoprotein S1	C-terminal	DOMAIN	a9ea81afc76b99d1b63e2b3234e79167
0e2a51001c531f4602e051f3b25cc7ae	IPR043607	CoV_S1_C	Coronavirus spike glycoprotein S1	C-terminal	DOMAIN	0e31a1d902aab8baa62c5d11ba2a4600
0e2a51001c531f4602e051f3b25cc7ae	IPR043607	CoV_S1_C	Coronavirus spike glycoprotein S1	C-terminal	DOMAIN	5a975ad6b890eb4aa0f670c031ad0195
0e2a51001c531f4602e051f3b25cc7ae	IPR043607	CoV_S1_C	Coronavirus spike glycoprotein S1	C-terminal	DOMAIN	b782bea19bc4607edb2f3d3fb0e04bda
0e2a51001c531f4602e051f3b25cc7ae	IPR043607	CoV_S1_C	Coronavirus spike glycoprotein S1	C-terminal	DOMAIN	a108b83465bd64554547b34191770ff2
0e2a51001c531f4602e051f3b25cc7ae	IPR043607	CoV_S1_C	Coronavirus spike glycoprotein S1	C-terminal	DOMAIN	4a16ae39facbfbfbe4b90ec3d26651e7
0e2a51001c531f4602e051f3b25cc7ae	IPR043607	CoV_S1_C	Coronavirus spike glycoprotein S1	C-terminal	DOMAIN	a1e54a95559d48d1b785603e024ee3b1
0e2a51001c531f4602e051f3b25cc7ae	IPR043607	CoV_S1_C	Coronavirus spike glycoprotein S1	C-terminal	DOMAIN	5626cf880ad5b5d6197d30a6703cd5b9
0e2a51001c531f4602e051f3b25cc7ae	IPR043607	CoV_S1_C	Coronavirus spike glycoprotein S1	C-terminal	DOMAIN	93a2ea27d8aba66529251be6c7aeeff3
0e2a51001c531f4602e051f3b25cc7ae	IPR043607	CoV_S1_C	Coronavirus spike glycoprotein S1	C-terminal	DOMAIN	7761413b4a7d1cee6d2abb50ec264ec8
0e2a51001c531f4602e051f3b25cc7ae	IPR043607	CoV_S1_C	Coronavirus spike glycoprotein S1	C-terminal	DOMAIN	fb0803c30ef97fce25a2b8c88fe0b90c
0e2a51001c531f4602e051f3b25cc7ae	IPR043607	CoV_S1_C	Coronavirus spike glycoprotein S1	C-terminal	DOMAIN	1cd97820427ad88bb7c925e16974ae0e
0e2a51001c531f4602e051f3b25cc7ae	IPR043607	CoV_S1_C	Coronavirus spike glycoprotein S1	C-terminal	DOMAIN	2359869f539619b0c0a26e23ff3e529c
0e2a51001c531f4602e051f3b25cc7ae	IPR043607	CoV_S1_C	Coronavirus spike glycoprotein S1	C-terminal	DOMAIN	75a4e987c6bf05f65b07fe2b2718e887
0e2a51001c531f4602e051f3b25cc7ae	IPR043607	CoV_S1_C	Coronavirus spike glycoprotein S1	C-terminal	DOMAIN	d20385f31f4beaa169c765b187ee834e
0e2a51001c531f4602e051f3b25cc7ae	IPR043607	CoV_S1_C	Coronavirus spike glycoprotein S1	C-terminal	DOMAIN	8473fdfd795cb525b920b9aeedd63bde
0e2a51001c531f4602e051f3b25cc7ae	IPR043607	CoV_S1_C	Coronavirus spike glycoprotein S1	C-terminal	DOMAIN	a6bb8a44a117e397b0fcd5d0dcfc4425
0e2a51001c531f4602e051f3b25cc7ae	IPR043607	CoV_S1_C	Coronavirus spike glycoprotein S1	C-terminal	DOMAIN	f1a6d51953f78fa6a54c1910e8e39737
0e2a51001c531f4602e051f3b25cc7ae	IPR043607	CoV_S1_C	Coronavirus spike glycoprotein S1	C-terminal	DOMAIN	855bfb651b28ad1309e08fa8f89f2b85
0e2a51001c531f4602e051f3b25cc7ae	IPR043607	CoV_S1_C	Coronavirus spike glycoprotein S1	C-terminal	DOMAIN	32d491b4439a072f825dc535279ccc3c
0e2a51001c531f4602e051f3b25cc7ae	IPR043607	CoV_S1_C	Coronavirus spike glycoprotein S1	C-terminal	DOMAIN	e037215b0ade2fa57868d7aca4809ff4
0e2a51001c531f4602e051f3b25cc7ae	IPR043607	CoV_S1_C	Coronavirus spike glycoprotein S1	C-terminal	DOMAIN	411211ae01322c1753df7c9db6c6b1cb
0e2a51001c531f4602e051f3b25cc7ae	IPR043607	CoV_S1_C	Coronavirus spike glycoprotein S1	C-terminal	DOMAIN	a532a0178b0e8d52f6e3c7e69d6b5e20
0e2a51001c531f4602e051f3b25cc7ae	IPR043607	CoV_S1_C	Coronavirus spike glycoprotein S1	C-terminal	DOMAIN	749d0f8ee33f2ba7b72f7d672d8085ad
0e2a51001c531f4602e051f3b25cc7ae	IPR043607	CoV_S1_C	Coronavirus spike glycoprotein S1	C-terminal	DOMAIN	f908c414aebc4586658f58015c1f57b7
0e2a51001c531f4602e051f3b25cc7ae	IPR043607	CoV_S1_C	Coronavirus spike glycoprotein S1	C-terminal	DOMAIN	7b853aade2e596dd202d871c69705401
0e2a51001c531f4602e051f3b25cc7ae	IPR043607	CoV_S1_C	Coronavirus spike glycoprotein S1	C-terminal	DOMAIN	120896053e44715e71b11e34b59591c9
0e2a51001c531f4602e051f3b25cc7ae	IPR043607	CoV_S1_C	Coronavirus spike glycoprotein S1	C-terminal	DOMAIN	f9db9c968829039cc4ff939ebc16a7e3
0e2a51001c531f4602e051f3b25cc7ae	IPR043607	CoV_S1_C	Coronavirus spike glycoprotein S1	C-terminal	DOMAIN	aa1a481c6691a26fe5ad9000348aaeed
0e2a51001c531f4602e051f3b25cc7ae	IPR043607	CoV_S1_C	Coronavirus spike glycoprotein S1	C-terminal	DOMAIN	eb8da32f360fc3488f5e1b03276c5c87
0e2a51001c531f4602e051f3b25cc7ae	IPR043607	CoV_S1_C	Coronavirus spike glycoprotein S1	C-terminal	DOMAIN	18811e1d302fd664ac581230d9fa2be3
0e2a51001c531f4602e051f3b25cc7ae	IPR043607	CoV_S1_C	Coronavirus spike glycoprotein S1	C-terminal	DOMAIN	94ab602709d5ef89e02be55350a4e89f
0e2a51001c531f4602e051f3b25cc7ae	IPR043607	CoV_S1_C	Coronavirus spike glycoprotein S1	C-terminal	DOMAIN	011803b7a0d05c1c45b0d02a6dadfac2
0e2a51001c531f4602e051f3b25cc7ae	IPR043607	CoV_S1_C	Coronavirus spike glycoprotein S1	C-terminal	DOMAIN	cec23b62461d31b7d22f8844dbf3b61d
0e2a51001c531f4602e051f3b25cc7ae	IPR043607	CoV_S1_C	Coronavirus spike glycoprotein S1	C-terminal	DOMAIN	3b7c9d30c3b64e26ebd541175b0e1b36
0e2a51001c531f4602e051f3b25cc7ae	IPR043607	CoV_S1_C	Coronavirus spike glycoprotein S1	C-terminal	DOMAIN	8dbf1916a099503f43df557eb85e588b
0e2a51001c531f4602e051f3b25cc7ae	IPR043607	CoV_S1_C	Coronavirus spike glycoprotein S1	C-terminal	DOMAIN	4f99a84db870ef9d5d61bf7c769c64e6
0e2a51001c531f4602e051f3b25cc7ae	IPR043607	CoV_S1_C	Coronavirus spike glycoprotein S1	C-terminal	DOMAIN	e71085e0137277b4fdd12ed47312da52
0e2a51001c531f4602e051f3b25cc7ae	IPR043607	CoV_S1_C	Coronavirus spike glycoprotein S1	C-terminal	DOMAIN	9e6cad8663e4deca2feae24d038e08b9
0e2a51001c531f4602e051f3b25cc7ae	IPR043607	CoV_S1_C	Coronavirus spike glycoprotein S1	C-terminal	DOMAIN	dc768a11bc6073c22fcbdafb523481ce
0e2a51001c531f4602e051f3b25cc7ae	IPR043607	CoV_S1_C	Coronavirus spike glycoprotein S1	C-terminal	DOMAIN	c8bbef1c2c01841d44c28dbd4654071b
0e2a51001c531f4602e051f3b25cc7ae	IPR043607	CoV_S1_C	Coronavirus spike glycoprotein S1	C-terminal	DOMAIN	f76868ca82769b42836936bf9377328c
0e2a51001c531f4602e051f3b25cc7ae	IPR043607	CoV_S1_C	Coronavirus spike glycoprotein S1	C-terminal	DOMAIN	7d4479e3df9086406ced181f6c599c3e
0e2a51001c531f4602e051f3b25cc7ae	IPR043607	CoV_S1_C	Coronavirus spike glycoprotein S1	C-terminal	DOMAIN	b5a7cdb0458a98fe458afd27c0cfee56
0e2a51001c531f4602e051f3b25cc7ae	IPR043607	CoV_S1_C	Coronavirus spike glycoprotein S1	C-terminal	DOMAIN	57a1aee61242f6520911e4e3f83f2490
0e2a51001c531f4602e051f3b25cc7ae	IPR043607	CoV_S1_C	Coronavirus spike glycoprotein S1	C-terminal	DOMAIN	c1e4cb36adca2c663966c20251351ba8
0e2a51001c531f4602e051f3b25cc7ae	IPR043607	CoV_S1_C	Coronavirus spike glycoprotein S1	C-terminal	DOMAIN	a6b4d0d0e9d3b1546e8b6604abc2d70a
0e2a51001c531f4602e051f3b25cc7ae	IPR043607	CoV_S1_C	Coronavirus spike glycoprotein S1	C-terminal	DOMAIN	2858658af8088b203d8889a1cea3c841
0e2a51001c531f4602e051f3b25cc7ae	IPR043607	CoV_S1_C	Coronavirus spike glycoprotein S1	C-terminal	DOMAIN	71bc7417eae7254c81a2a82157bfc519
0e2a51001c531f4602e051f3b25cc7ae	IPR043607	CoV_S1_C	Coronavirus spike glycoprotein S1	C-terminal	DOMAIN	e1d087a3ef1677f7c8821130517bac0a
0e2a51001c531f4602e051f3b25cc7ae	IPR043607	CoV_S1_C	Coronavirus spike glycoprotein S1	C-terminal	DOMAIN	a0c4a5fdd37fef5d8dd6bf4072442ae9
0e2a51001c531f4602e051f3b25cc7ae	IPR043607	CoV_S1_C	Coronavirus spike glycoprotein S1	C-terminal	DOMAIN	52227a4dfa12248d37d1a1a45038d754
0e2a51001c531f4602e051f3b25cc7ae	IPR043607	CoV_S1_C	Coronavirus spike glycoprotein S1	C-terminal	DOMAIN	f4679d096fdcb70f088b6708ab27ac20
0e2a51001c531f4602e051f3b25cc7ae	IPR043607	CoV_S1_C	Coronavirus spike glycoprotein S1	C-terminal	DOMAIN	b6cf8f29f58b6586d05c6695f2591a45
0e2a51001c531f4602e051f3b25cc7ae	IPR043607	CoV_S1_C	Coronavirus spike glycoprotein S1	C-terminal	DOMAIN	d73a8e09ed2bf4d4186cc8da45aaeb52
0e2a51001c531f4602e051f3b25cc7ae	IPR043607	CoV_S1_C	Coronavirus spike glycoprotein S1	C-terminal	DOMAIN	d280117956ff4ab1608535b05169db5b
0e2a51001c531f4602e051f3b25cc7ae	IPR043607	CoV_S1_C	Coronavirus spike glycoprotein S1	C-terminal	DOMAIN	cd1eaef63835d083f250aa4bec001fad
0e2a51001c531f4602e051f3b25cc7ae	IPR043607	CoV_S1_C	Coronavirus spike glycoprotein S1	C-terminal	DOMAIN	3a514a05b9d7a36488b91552dfffa7fe
0e2a51001c531f4602e051f3b25cc7ae	IPR043607	CoV_S1_C	Coronavirus spike glycoprotein S1	C-terminal	DOMAIN	e3f451237d151db6f360a35762ccaf2e
0e2a51001c531f4602e051f3b25cc7ae	IPR043607	CoV_S1_C	Coronavirus spike glycoprotein S1	C-terminal	DOMAIN	d001ccdabebc695bb99a736c08062888
0e2a51001c531f4602e051f3b25cc7ae	IPR043607	CoV_S1_C	Coronavirus spike glycoprotein S1	C-terminal	DOMAIN	3163931973a40944541e68fa62a65707
0e2a51001c531f4602e051f3b25cc7ae	IPR043607	CoV_S1_C	Coronavirus spike glycoprotein S1	C-terminal	DOMAIN	2a2e7ac568e0c8a3dde4d924168a086f
0e2a51001c531f4602e051f3b25cc7ae	IPR043607	CoV_S1_C	Coronavirus spike glycoprotein S1	C-terminal	DOMAIN	33f6d102f5315da4b5bcc0df120f1523
0e2a51001c531f4602e051f3b25cc7ae	IPR043607	CoV_S1_C	Coronavirus spike glycoprotein S1	C-terminal	DOMAIN	ddc48e995dbab04a5cfd4cd7e66afa29
0e2a51001c531f4602e051f3b25cc7ae	IPR043607	CoV_S1_C	Coronavirus spike glycoprotein S1	C-terminal	DOMAIN	4866c7a4427587739a6e71d1f5533e37
0e2a51001c531f4602e051f3b25cc7ae	IPR043607	CoV_S1_C	Coronavirus spike glycoprotein S1	C-terminal	DOMAIN	7eee6bc153a269c99ac1d8ca5d4bb935
0e2a51001c531f4602e051f3b25cc7ae	IPR043607	CoV_S1_C	Coronavirus spike glycoprotein S1	C-terminal	DOMAIN	1fb1c9bd49139e1fa0ca9af0137908a0
0e2a51001c531f4602e051f3b25cc7ae	IPR043607	CoV_S1_C	Coronavirus spike glycoprotein S1	C-terminal	DOMAIN	e6dba45c00c9bd41df524330abca25ea
0e2a51001c531f4602e051f3b25cc7ae	IPR043607	CoV_S1_C	Coronavirus spike glycoprotein S1	C-terminal	DOMAIN	c21f62cc93f21e027a6fdb9d0f2b3664
0e2a51001c531f4602e051f3b25cc7ae	IPR043607	CoV_S1_C	Coronavirus spike glycoprotein S1	C-terminal	DOMAIN	4f17ee28a695d21873bfe31ec72635b0
0e2a51001c531f4602e051f3b25cc7ae	IPR043607	CoV_S1_C	Coronavirus spike glycoprotein S1	C-terminal	DOMAIN	0f7a54958d8fe5ffb6f9842fdb1cf1c4
0e2a51001c531f4602e051f3b25cc7ae	IPR043607	CoV_S1_C	Coronavirus spike glycoprotein S1	C-terminal	DOMAIN	db8a3fd56feae4e670b983aa221a7186
0e2a51001c531f4602e051f3b25cc7ae	IPR043607	CoV_S1_C	Coronavirus spike glycoprotein S1	C-terminal	DOMAIN	9995425692563397cb001b777fb09df4
0e2a51001c531f4602e051f3b25cc7ae	IPR043607	CoV_S1_C	Coronavirus spike glycoprotein S1	C-terminal	DOMAIN	f8afa7bedf4e7a81c6d6246c59dd3f46
0e2a51001c531f4602e051f3b25cc7ae	IPR043607	CoV_S1_C	Coronavirus spike glycoprotein S1	C-terminal	DOMAIN	0c25370a32c48424c6512feebbad2818
0e2a51001c531f4602e051f3b25cc7ae	IPR043607	CoV_S1_C	Coronavirus spike glycoprotein S1	C-terminal	DOMAIN	fbf36e48f28aadb985d783b68a6165eb
0e2a51001c531f4602e051f3b25cc7ae	IPR043607	CoV_S1_C	Coronavirus spike glycoprotein S1	C-terminal	DOMAIN	538fc897427185c05e2cc28a762852f0
0e2a51001c531f4602e051f3b25cc7ae	IPR043607	CoV_S1_C	Coronavirus spike glycoprotein S1	C-terminal	DOMAIN	1d728f5612b9562a0e30138181ba15c1
0e2a51001c531f4602e051f3b25cc7ae	IPR043607	CoV_S1_C	Coronavirus spike glycoprotein S1	C-terminal	DOMAIN	5cb1039207c84956405451c042fc1c88
0e2a51001c531f4602e051f3b25cc7ae	IPR043607	CoV_S1_C	Coronavirus spike glycoprotein S1	C-terminal	DOMAIN	c0c2460b073554cb4c695388cc6fd88b
0e2a51001c531f4602e051f3b25cc7ae	IPR043607	CoV_S1_C	Coronavirus spike glycoprotein S1	C-terminal	DOMAIN	15060367c74a24be49e99859f5d88544
0e2a51001c531f4602e051f3b25cc7ae	IPR043607	CoV_S1_C	Coronavirus spike glycoprotein S1	C-terminal	DOMAIN	5b7f361836752bbab04e9840710a11cd
0e2a51001c531f4602e051f3b25cc7ae	IPR043607	CoV_S1_C	Coronavirus spike glycoprotein S1	C-terminal	DOMAIN	5fa804b949194bdae2b3cb903b66250d
0e2a51001c531f4602e051f3b25cc7ae	IPR043607	CoV_S1_C	Coronavirus spike glycoprotein S1	C-terminal	DOMAIN	191c2e7e53c742bdcb17ac0a86589f76
0e2a51001c531f4602e051f3b25cc7ae	IPR043607	CoV_S1_C	Coronavirus spike glycoprotein S1	C-terminal	DOMAIN	9af9d4576c1becffceea609b8844aaa3
0e2a51001c531f4602e051f3b25cc7ae	IPR043607	CoV_S1_C	Coronavirus spike glycoprotein S1	C-terminal	DOMAIN	aeb42b162a5b009264781debeda0b8de
0e2a51001c531f4602e051f3b25cc7ae	IPR043607	CoV_S1_C	Coronavirus spike glycoprotein S1	C-terminal	DOMAIN	93478f07d893eb2c43cf96360729f43d
0e2a51001c531f4602e051f3b25cc7ae	IPR043607	CoV_S1_C	Coronavirus spike glycoprotein S1	C-terminal	DOMAIN	759167220b803589784ebfa03894c3ce
0e2a51001c531f4602e051f3b25cc7ae	IPR043607	CoV_S1_C	Coronavirus spike glycoprotein S1	C-terminal	DOMAIN	66c8973bb4f64e142dd6620a0906e9f3
0e2a51001c531f4602e051f3b25cc7ae	IPR043607	CoV_S1_C	Coronavirus spike glycoprotein S1	C-terminal	DOMAIN	8465217977efeddd71787d2de8eb9cd2
0e2a51001c531f4602e051f3b25cc7ae	IPR043607	CoV_S1_C	Coronavirus spike glycoprotein S1	C-terminal	DOMAIN	2d162104ded702a19ad8ccf75c6b9d0e
0e2a51001c531f4602e051f3b25cc7ae	IPR043607	CoV_S1_C	Coronavirus spike glycoprotein S1	C-terminal	DOMAIN	be7848e9325557603a846afa92d4356e
0e2a51001c531f4602e051f3b25cc7ae	IPR043607	CoV_S1_C	Coronavirus spike glycoprotein S1	C-terminal	DOMAIN	14a65f7f640e9b4a407b91700f7a9887
0e2a51001c531f4602e051f3b25cc7ae	IPR043607	CoV_S1_C	Coronavirus spike glycoprotein S1	C-terminal	DOMAIN	071a61e7cc62ae242456e5467f4b3931
0e2a51001c531f4602e051f3b25cc7ae	IPR043607	CoV_S1_C	Coronavirus spike glycoprotein S1	C-terminal	DOMAIN	4b6f41847533c0e71e6b038981f7d19e
0e2a51001c531f4602e051f3b25cc7ae	IPR043607	CoV_S1_C	Coronavirus spike glycoprotein S1	C-terminal	DOMAIN	d8cc7396c3f0ad71f3c0a641175deb8d
0e2a51001c531f4602e051f3b25cc7ae	IPR043607	CoV_S1_C	Coronavirus spike glycoprotein S1	C-terminal	DOMAIN	9927c37ccc961094fdcf6f77d0725d12
0e2a51001c531f4602e051f3b25cc7ae	IPR043607	CoV_S1_C	Coronavirus spike glycoprotein S1	C-terminal	DOMAIN	fa0de55b665a80c73afdffb27766466d
0e2a51001c531f4602e051f3b25cc7ae	IPR043607	CoV_S1_C	Coronavirus spike glycoprotein S1	C-terminal	DOMAIN	ef1bca097d35857882095c9a60a5473d
0e2a51001c531f4602e051f3b25cc7ae	IPR043607	CoV_S1_C	Coronavirus spike glycoprotein S1	C-terminal	DOMAIN	4647d9c0a2c3bceaaae75d755011f72c
0e2a51001c531f4602e051f3b25cc7ae	IPR043607	CoV_S1_C	Coronavirus spike glycoprotein S1	C-terminal	DOMAIN	1c39e0a309aef9444f383d03d059d1f5
0e2a51001c531f4602e051f3b25cc7ae	IPR043607	CoV_S1_C	Coronavirus spike glycoprotein S1	C-terminal	DOMAIN	a1c6ce00b31e0d28fec1f9ae766054f7
0e2a51001c531f4602e051f3b25cc7ae	IPR043607	CoV_S1_C	Coronavirus spike glycoprotein S1	C-terminal	DOMAIN	681895a1671ff398fa8992bfd0084802
0e2a51001c531f4602e051f3b25cc7ae	IPR043607	CoV_S1_C	Coronavirus spike glycoprotein S1	C-terminal	DOMAIN	8c4364176abd58437a42d9585d3c1a28
0e2a51001c531f4602e051f3b25cc7ae	IPR043607	CoV_S1_C	Coronavirus spike glycoprotein S1	C-terminal	DOMAIN	2ea5ff37f7a1b4f06b1dbc7363977669
0e2a51001c531f4602e051f3b25cc7ae	IPR043607	CoV_S1_C	Coronavirus spike glycoprotein S1	C-terminal	DOMAIN	46ff4fad0f7a710cf6f9b5c7bff6905e
0e2a51001c531f4602e051f3b25cc7ae	IPR043607	CoV_S1_C	Coronavirus spike glycoprotein S1	C-terminal	DOMAIN	2d66fcd6db10d469518daa36c26e0797
0e2a51001c531f4602e051f3b25cc7ae	IPR043607	CoV_S1_C	Coronavirus spike glycoprotein S1	C-terminal	DOMAIN	01838a9d729bfd9a5fddc066ef0422db
0e2a51001c531f4602e051f3b25cc7ae	IPR043607	CoV_S1_C	Coronavirus spike glycoprotein S1	C-terminal	DOMAIN	44f6655429d845a94ba86f68c5c6e042
0e2a51001c531f4602e051f3b25cc7ae	IPR043607	CoV_S1_C	Coronavirus spike glycoprotein S1	C-terminal	DOMAIN	e81f6c064fb175502be7be560e7648f7
0e2a51001c531f4602e051f3b25cc7ae	IPR043607	CoV_S1_C	Coronavirus spike glycoprotein S1	C-terminal	DOMAIN	fb83752b68903a0c63e7fdbfaf27ea52
0e2a51001c531f4602e051f3b25cc7ae	IPR043607	CoV_S1_C	Coronavirus spike glycoprotein S1	C-terminal	DOMAIN	306e8df93ab8ce74456df1cd505d2ecf
0e2a51001c531f4602e051f3b25cc7ae	IPR043607	CoV_S1_C	Coronavirus spike glycoprotein S1	C-terminal	DOMAIN	9b6063c335afc386258985eacb757379
0e2a51001c531f4602e051f3b25cc7ae	IPR043607	CoV_S1_C	Coronavirus spike glycoprotein S1	C-terminal	DOMAIN	daff55a6ab334a531271d6c4653e55ed
0e2a51001c531f4602e051f3b25cc7ae	IPR043607	CoV_S1_C	Coronavirus spike glycoprotein S1	C-terminal	DOMAIN	073f85d34367a39773ab7969ec17b26f
0e2a51001c531f4602e051f3b25cc7ae	IPR043607	CoV_S1_C	Coronavirus spike glycoprotein S1	C-terminal	DOMAIN	0eb4355cf61aeb29c3460c988a817b49
0e2a51001c531f4602e051f3b25cc7ae	IPR043607	CoV_S1_C	Coronavirus spike glycoprotein S1	C-terminal	DOMAIN	74d0f46a97f3fb8d06323b19470eb3ab
0e2a51001c531f4602e051f3b25cc7ae	IPR043607	CoV_S1_C	Coronavirus spike glycoprotein S1	C-terminal	DOMAIN	1499ee343b16b0af86aabf27bad37f9c
0e2a51001c531f4602e051f3b25cc7ae	IPR043607	CoV_S1_C	Coronavirus spike glycoprotein S1	C-terminal	DOMAIN	38c2124a832c35bbfa80b35e7d93110f
0e2a51001c531f4602e051f3b25cc7ae	IPR043607	CoV_S1_C	Coronavirus spike glycoprotein S1	C-terminal	DOMAIN	bcc210b00a79d07bd0aad0dc1766602b
0e2a51001c531f4602e051f3b25cc7ae	IPR043607	CoV_S1_C	Coronavirus spike glycoprotein S1	C-terminal	DOMAIN	eb677ac4178c5afcf84da58d361d75e5
0e2a51001c531f4602e051f3b25cc7ae	IPR043607	CoV_S1_C	Coronavirus spike glycoprotein S1	C-terminal	DOMAIN	bef96db00f4f3f55d460d901d39079cf
0e2a51001c531f4602e051f3b25cc7ae	IPR043607	CoV_S1_C	Coronavirus spike glycoprotein S1	C-terminal	DOMAIN	994a6b4b4997bcd52ebd479ad94edc41
0e2a51001c531f4602e051f3b25cc7ae	IPR043607	CoV_S1_C	Coronavirus spike glycoprotein S1	C-terminal	DOMAIN	71afe531bfd7448f7df6687b45a48d8b
0e2a51001c531f4602e051f3b25cc7ae	IPR043607	CoV_S1_C	Coronavirus spike glycoprotein S1	C-terminal	DOMAIN	c5ad7ab83120b42b5d7b24ecaabbaee6
0e2a51001c531f4602e051f3b25cc7ae	IPR043607	CoV_S1_C	Coronavirus spike glycoprotein S1	C-terminal	DOMAIN	c6e663a5558cc1c74d439966d0ce5ccc
0e2a51001c531f4602e051f3b25cc7ae	IPR043607	CoV_S1_C	Coronavirus spike glycoprotein S1	C-terminal	DOMAIN	8aabd1d69990f070468376e3e8ac69a2
0e2a51001c531f4602e051f3b25cc7ae	IPR043607	CoV_S1_C	Coronavirus spike glycoprotein S1	C-terminal	DOMAIN	633134ff007f0389ac547fad667f654a
0e2a51001c531f4602e051f3b25cc7ae	IPR043607	CoV_S1_C	Coronavirus spike glycoprotein S1	C-terminal	DOMAIN	670cd6098655be51472f909ad76980cb
0e2a51001c531f4602e051f3b25cc7ae	IPR043607	CoV_S1_C	Coronavirus spike glycoprotein S1	C-terminal	DOMAIN	1c42a806ed562a590fb02aec7c3e29f5
0e2a51001c531f4602e051f3b25cc7ae	IPR043607	CoV_S1_C	Coronavirus spike glycoprotein S1	C-terminal	DOMAIN	65a87e050070379684bc866ea378fefa
0e2a51001c531f4602e051f3b25cc7ae	IPR043607	CoV_S1_C	Coronavirus spike glycoprotein S1	C-terminal	DOMAIN	4d773dc225a0730d9e6155946d007913
0e2a51001c531f4602e051f3b25cc7ae	IPR043607	CoV_S1_C	Coronavirus spike glycoprotein S1	C-terminal	DOMAIN	2f39563a9febd0bcb29f31f97cbd547e
0e2a51001c531f4602e051f3b25cc7ae	IPR043607	CoV_S1_C	Coronavirus spike glycoprotein S1	C-terminal	DOMAIN	ffe6db4973e0f2073a2af6cf4774de69
0e2a51001c531f4602e051f3b25cc7ae	IPR043607	CoV_S1_C	Coronavirus spike glycoprotein S1	C-terminal	DOMAIN	c06ea63ffa46588c168aab3773896de2
0e2a51001c531f4602e051f3b25cc7ae	IPR043607	CoV_S1_C	Coronavirus spike glycoprotein S1	C-terminal	DOMAIN	7ddbb3e7c60a4bccacc48abc4fc37030
0e2a51001c531f4602e051f3b25cc7ae	IPR043607	CoV_S1_C	Coronavirus spike glycoprotein S1	C-terminal	DOMAIN	27632af345239fc411606aaec065c5d0
0e2a51001c531f4602e051f3b25cc7ae	IPR043607	CoV_S1_C	Coronavirus spike glycoprotein S1	C-terminal	DOMAIN	820f1539a907a4ca989e350d96e9dcbf
0e2a51001c531f4602e051f3b25cc7ae	IPR043607	CoV_S1_C	Coronavirus spike glycoprotein S1	C-terminal	DOMAIN	7825ab3d1056813cf17af32b1e2e0b1b
0e2a51001c531f4602e051f3b25cc7ae	IPR043607	CoV_S1_C	Coronavirus spike glycoprotein S1	C-terminal	DOMAIN	682435fca5aa0a39a8716cb884c27084
0e2a51001c531f4602e051f3b25cc7ae	IPR043607	CoV_S1_C	Coronavirus spike glycoprotein S1	C-terminal	DOMAIN	6c9808454905ff70c82725b4e283bf19
0e2a51001c531f4602e051f3b25cc7ae	IPR043607	CoV_S1_C	Coronavirus spike glycoprotein S1	C-terminal	DOMAIN	75fcf5d724b4eb1d05cbb4d6d51487ec
0e2a51001c531f4602e051f3b25cc7ae	IPR043607	CoV_S1_C	Coronavirus spike glycoprotein S1	C-terminal	DOMAIN	3b906f5c920dbca037a37af58f8863f6
0e2a51001c531f4602e051f3b25cc7ae	IPR043607	CoV_S1_C	Coronavirus spike glycoprotein S1	C-terminal	DOMAIN	8945cc46e2470605723d2397245fd52d
0e2a51001c531f4602e051f3b25cc7ae	IPR043607	CoV_S1_C	Coronavirus spike glycoprotein S1	C-terminal	DOMAIN	b7176c69a0e597b3da393c4935b432fa
0e2a51001c531f4602e051f3b25cc7ae	IPR043607	CoV_S1_C	Coronavirus spike glycoprotein S1	C-terminal	DOMAIN	b0adeef8a8424bd97b52619b8a3f9df7
0e2a51001c531f4602e051f3b25cc7ae	IPR043607	CoV_S1_C	Coronavirus spike glycoprotein S1	C-terminal	DOMAIN	b86e861c741fcdeb112cfabe2db9cfb8
0e2a51001c531f4602e051f3b25cc7ae	IPR043607	CoV_S1_C	Coronavirus spike glycoprotein S1	C-terminal	DOMAIN	f382fce08942128b7e49ef1b87b95593
0e2a51001c531f4602e051f3b25cc7ae	IPR043607	CoV_S1_C	Coronavirus spike glycoprotein S1	C-terminal	DOMAIN	fed708e2dcba89e6e58cdf3dccdb7f19
0e2a51001c531f4602e051f3b25cc7ae	IPR043607	CoV_S1_C	Coronavirus spike glycoprotein S1	C-terminal	DOMAIN	3845bb94d68a2509e27cb700e1f797ac
0e2a51001c531f4602e051f3b25cc7ae	IPR043607	CoV_S1_C	Coronavirus spike glycoprotein S1	C-terminal	DOMAIN	d7a4efe319fed30f778ceee1f844ac13
0e2a51001c531f4602e051f3b25cc7ae	IPR043607	CoV_S1_C	Coronavirus spike glycoprotein S1	C-terminal	DOMAIN	2ed39a4cf4c106f36d2f43459b98cea2
0e2a51001c531f4602e051f3b25cc7ae	IPR043607	CoV_S1_C	Coronavirus spike glycoprotein S1	C-terminal	DOMAIN	c972072b527acc457349aa1d68253b8e
0e2a51001c531f4602e051f3b25cc7ae	IPR043607	CoV_S1_C	Coronavirus spike glycoprotein S1	C-terminal	DOMAIN	d7a28fb4481b5c0c4b6d79a41e0023f7
0e2a51001c531f4602e051f3b25cc7ae	IPR043607	CoV_S1_C	Coronavirus spike glycoprotein S1	C-terminal	DOMAIN	c394fd652c107a72ed2f7591ab70c951
0e2a51001c531f4602e051f3b25cc7ae	IPR043607	CoV_S1_C	Coronavirus spike glycoprotein S1	C-terminal	DOMAIN	6beb457ee65016eff4d2ebe4b4b3c80a
0e2a51001c531f4602e051f3b25cc7ae	IPR043607	CoV_S1_C	Coronavirus spike glycoprotein S1	C-terminal	DOMAIN	d96a331a9c665dabfdd9cfb05eb2383c
0e2a51001c531f4602e051f3b25cc7ae	IPR043607	CoV_S1_C	Coronavirus spike glycoprotein S1	C-terminal	DOMAIN	51cea261ce4dcd2f9d03020761718f9e
0e2a51001c531f4602e051f3b25cc7ae	IPR043607	CoV_S1_C	Coronavirus spike glycoprotein S1	C-terminal	DOMAIN	a6d99cdd221c375fa94007e143faecf3
0e2a51001c531f4602e051f3b25cc7ae	IPR043607	CoV_S1_C	Coronavirus spike glycoprotein S1	C-terminal	DOMAIN	a54da5db9dba099f22a58153a413e9e9
0e2a51001c531f4602e051f3b25cc7ae	IPR043607	CoV_S1_C	Coronavirus spike glycoprotein S1	C-terminal	DOMAIN	122baab2dd34cfb25fae663df4c3a477
0e2a51001c531f4602e051f3b25cc7ae	IPR043607	CoV_S1_C	Coronavirus spike glycoprotein S1	C-terminal	DOMAIN	8cf57409c16061093bf4b6de2636056f
0e2a51001c531f4602e051f3b25cc7ae	IPR043607	CoV_S1_C	Coronavirus spike glycoprotein S1	C-terminal	DOMAIN	bb87220add617a8bfa494023d8fa7419
0e2a51001c531f4602e051f3b25cc7ae	IPR043607	CoV_S1_C	Coronavirus spike glycoprotein S1	C-terminal	DOMAIN	bc28096675c0ad5e3678653bd61d12e4
0e2a51001c531f4602e051f3b25cc7ae	IPR043607	CoV_S1_C	Coronavirus spike glycoprotein S1	C-terminal	DOMAIN	45c16863a7e9689fda7ef834d8c12c6f
0e2a51001c531f4602e051f3b25cc7ae	IPR043607	CoV_S1_C	Coronavirus spike glycoprotein S1	C-terminal	DOMAIN	49b9d4d8389de7115be407904d48e788
0e2a51001c531f4602e051f3b25cc7ae	IPR043607	CoV_S1_C	Coronavirus spike glycoprotein S1	C-terminal	DOMAIN	56c94d7d578939408aacce205d99e33b
0e2a51001c531f4602e051f3b25cc7ae	IPR043607	CoV_S1_C	Coronavirus spike glycoprotein S1	C-terminal	DOMAIN	d9dab363b0df7e214780e4b7e6053f65
0e2a51001c531f4602e051f3b25cc7ae	IPR043607	CoV_S1_C	Coronavirus spike glycoprotein S1	C-terminal	DOMAIN	47d6e72ede4a99dc4473d6b2294189da
0e2a51001c531f4602e051f3b25cc7ae	IPR043607	CoV_S1_C	Coronavirus spike glycoprotein S1	C-terminal	DOMAIN	7d3cc1ceec70f019482b76c5f92f9f96
0e2a51001c531f4602e051f3b25cc7ae	IPR043607	CoV_S1_C	Coronavirus spike glycoprotein S1	C-terminal	DOMAIN	0e0580effec36bccea65e8c036b148bd
0e2a51001c531f4602e051f3b25cc7ae	IPR043607	CoV_S1_C	Coronavirus spike glycoprotein S1	C-terminal	DOMAIN	5cdd1bcdf5c9d93aa379689ff42779c8
0e2a51001c531f4602e051f3b25cc7ae	IPR043607	CoV_S1_C	Coronavirus spike glycoprotein S1	C-terminal	DOMAIN	9b86ef11087ea0f0fbabe88cfa2b1035
0e2a51001c531f4602e051f3b25cc7ae	IPR043607	CoV_S1_C	Coronavirus spike glycoprotein S1	C-terminal	DOMAIN	4885476c044ef22d903f7464933731c4
0e2a51001c531f4602e051f3b25cc7ae	IPR043607	CoV_S1_C	Coronavirus spike glycoprotein S1	C-terminal	DOMAIN	801d8f7ea95fc2d58f5e64d43804c586
0e2a51001c531f4602e051f3b25cc7ae	IPR043607	CoV_S1_C	Coronavirus spike glycoprotein S1	C-terminal	DOMAIN	0cbeb1c22595f37c2e041bd2e9da6d3e
0e2a51001c531f4602e051f3b25cc7ae	IPR043607	CoV_S1_C	Coronavirus spike glycoprotein S1	C-terminal	DOMAIN	d8758d35441e6df39b65a7faee332c12
0e2a51001c531f4602e051f3b25cc7ae	IPR043607	CoV_S1_C	Coronavirus spike glycoprotein S1	C-terminal	DOMAIN	78be4706a7dda14d2ce2a389648850d9
0e2a51001c531f4602e051f3b25cc7ae	IPR043607	CoV_S1_C	Coronavirus spike glycoprotein S1	C-terminal	DOMAIN	f1a8a56ae33cd4436b4e8ce715148e5c
0e2a51001c531f4602e051f3b25cc7ae	IPR043607	CoV_S1_C	Coronavirus spike glycoprotein S1	C-terminal	DOMAIN	b3ca3686fc12623df506247c8e89892c
0e2a51001c531f4602e051f3b25cc7ae	IPR043607	CoV_S1_C	Coronavirus spike glycoprotein S1	C-terminal	DOMAIN	9a59e38634b1d391b3fb2079dbda8cc9
0e2a51001c531f4602e051f3b25cc7ae	IPR043607	CoV_S1_C	Coronavirus spike glycoprotein S1	C-terminal	DOMAIN	a5d9f696135bd94ddc2b801d0b7a2d1f
0e2a51001c531f4602e051f3b25cc7ae	IPR043607	CoV_S1_C	Coronavirus spike glycoprotein S1	C-terminal	DOMAIN	1665e2e1119f612f45cb607311ab98c8
0e2a51001c531f4602e051f3b25cc7ae	IPR043607	CoV_S1_C	Coronavirus spike glycoprotein S1	C-terminal	DOMAIN	c0c62e3041bf06d8dbd0da5e247e664b
0e2a51001c531f4602e051f3b25cc7ae	IPR043607	CoV_S1_C	Coronavirus spike glycoprotein S1	C-terminal	DOMAIN	68b58679b0a0421094faf64e338704b9
0e2a51001c531f4602e051f3b25cc7ae	IPR043607	CoV_S1_C	Coronavirus spike glycoprotein S1	C-terminal	DOMAIN	da25f876c705c8ed90e984e8d858fb1b
0e2a51001c531f4602e051f3b25cc7ae	IPR043607	CoV_S1_C	Coronavirus spike glycoprotein S1	C-terminal	DOMAIN	6fe71f653871056c11d3c7e578c0835a
0e2a51001c531f4602e051f3b25cc7ae	IPR043607	CoV_S1_C	Coronavirus spike glycoprotein S1	C-terminal	DOMAIN	7d4916f3d86e9ca8afe1eea5ee3c8123
0e2a51001c531f4602e051f3b25cc7ae	IPR043607	CoV_S1_C	Coronavirus spike glycoprotein S1	C-terminal	DOMAIN	1430f5a2b17248161fc93baf3c7fe263
0e2a51001c531f4602e051f3b25cc7ae	IPR043607	CoV_S1_C	Coronavirus spike glycoprotein S1	C-terminal	DOMAIN	3dce0f846f110e2b875a800a62a3a969
0e2a51001c531f4602e051f3b25cc7ae	IPR043607	CoV_S1_C	Coronavirus spike glycoprotein S1	C-terminal	DOMAIN	10fff90f9df6fa94ec0133ab56928d67
0e2a51001c531f4602e051f3b25cc7ae	IPR043607	CoV_S1_C	Coronavirus spike glycoprotein S1	C-terminal	DOMAIN	f612f8ab921c87d5c04bcc2f35ef8d4b
0e2a51001c531f4602e051f3b25cc7ae	IPR043607	CoV_S1_C	Coronavirus spike glycoprotein S1	C-terminal	DOMAIN	8170bd480bc1577c69c2807f226c87b6
0e2a51001c531f4602e051f3b25cc7ae	IPR043607	CoV_S1_C	Coronavirus spike glycoprotein S1	C-terminal	DOMAIN	b4d0d83860ef4155dad1211588ca9c42
0e2a51001c531f4602e051f3b25cc7ae	IPR043607	CoV_S1_C	Coronavirus spike glycoprotein S1	C-terminal	DOMAIN	78cd19ca581c17b6866775699ac7b009
0e2a51001c531f4602e051f3b25cc7ae	IPR043607	CoV_S1_C	Coronavirus spike glycoprotein S1	C-terminal	DOMAIN	85d588fd91e2e49db3efe9ec4345eba5
0e2a51001c531f4602e051f3b25cc7ae	IPR043607	CoV_S1_C	Coronavirus spike glycoprotein S1	C-terminal	DOMAIN	8b56db46b2ccd802b98303e453c98853
0e2a51001c531f4602e051f3b25cc7ae	IPR043607	CoV_S1_C	Coronavirus spike glycoprotein S1	C-terminal	DOMAIN	429d3c44814f9596fd2c222d9f824cf2
0e2a51001c531f4602e051f3b25cc7ae	IPR043607	CoV_S1_C	Coronavirus spike glycoprotein S1	C-terminal	DOMAIN	4171d5e385660463cd05192ba899c556
0e2a51001c531f4602e051f3b25cc7ae	IPR043607	CoV_S1_C	Coronavirus spike glycoprotein S1	C-terminal	DOMAIN	a0e3755978d3bf20549c2d033944c662
0e2a51001c531f4602e051f3b25cc7ae	IPR043607	CoV_S1_C	Coronavirus spike glycoprotein S1	C-terminal	DOMAIN	65fe455edeb04e901457b43748af6393
0e2a51001c531f4602e051f3b25cc7ae	IPR043607	CoV_S1_C	Coronavirus spike glycoprotein S1	C-terminal	DOMAIN	67920cdbb7d916ed0023dcb801b082c6
0e2a51001c531f4602e051f3b25cc7ae	IPR043607	CoV_S1_C	Coronavirus spike glycoprotein S1	C-terminal	DOMAIN	0ccb5e027659f8b2e1ee4fefbc9ca128
0e2a51001c531f4602e051f3b25cc7ae	IPR043607	CoV_S1_C	Coronavirus spike glycoprotein S1	C-terminal	DOMAIN	f077c5337510443d36b8516a4d5e7b3d
0e2a51001c531f4602e051f3b25cc7ae	IPR043607	CoV_S1_C	Coronavirus spike glycoprotein S1	C-terminal	DOMAIN	c5556058a1f94132072c33fa0188e1eb
0e2a51001c531f4602e051f3b25cc7ae	IPR043607	CoV_S1_C	Coronavirus spike glycoprotein S1	C-terminal	DOMAIN	88681b8c96eac35fe47e725bc67b181f
0e2a51001c531f4602e051f3b25cc7ae	IPR043607	CoV_S1_C	Coronavirus spike glycoprotein S1	C-terminal	DOMAIN	c84f4458f4e446af1ed3794a0ece3eb4
0e2a51001c531f4602e051f3b25cc7ae	IPR043607	CoV_S1_C	Coronavirus spike glycoprotein S1	C-terminal	DOMAIN	7b7a33d193708c5a9489387f6cf650dd
0e2a51001c531f4602e051f3b25cc7ae	IPR043607	CoV_S1_C	Coronavirus spike glycoprotein S1	C-terminal	DOMAIN	04bbf6ab90fdb0acd2e7241cb91f1a27
0e2a51001c531f4602e051f3b25cc7ae	IPR043607	CoV_S1_C	Coronavirus spike glycoprotein S1	C-terminal	DOMAIN	e50ba1c1a894974ec5e053a7b6a82d46
0e2a51001c531f4602e051f3b25cc7ae	IPR043607	CoV_S1_C	Coronavirus spike glycoprotein S1	C-terminal	DOMAIN	3d33ae7a09a2237b1c14347e055de77a
0e2a51001c531f4602e051f3b25cc7ae	IPR043607	CoV_S1_C	Coronavirus spike glycoprotein S1	C-terminal	DOMAIN	1aebac3b74e927f5a33f95145d27b655
0e2a51001c531f4602e051f3b25cc7ae	IPR043607	CoV_S1_C	Coronavirus spike glycoprotein S1	C-terminal	DOMAIN	923963f22a10c46eddc357b687198c02
0e2a51001c531f4602e051f3b25cc7ae	IPR043607	CoV_S1_C	Coronavirus spike glycoprotein S1	C-terminal	DOMAIN	81ea41fd55e3bf5b2d66a4933fdf8a5c
0e2a51001c531f4602e051f3b25cc7ae	IPR043607	CoV_S1_C	Coronavirus spike glycoprotein S1	C-terminal	DOMAIN	d9ccd5710428b7506a2ea12fc805b2ec
0e2a51001c531f4602e051f3b25cc7ae	IPR043607	CoV_S1_C	Coronavirus spike glycoprotein S1	C-terminal	DOMAIN	fdd317d7d53635913fa157e9894f7394
0e2a51001c531f4602e051f3b25cc7ae	IPR043607	CoV_S1_C	Coronavirus spike glycoprotein S1	C-terminal	DOMAIN	af1c17bcdfe3adaceb9351cb9fdecf46
0e2a51001c531f4602e051f3b25cc7ae	IPR043607	CoV_S1_C	Coronavirus spike glycoprotein S1	C-terminal	DOMAIN	bc23e96bf440c093f8e98a9a64c4524b
0e2a51001c531f4602e051f3b25cc7ae	IPR043607	CoV_S1_C	Coronavirus spike glycoprotein S1	C-terminal	DOMAIN	99e3d30445dae85d4a9de2c5c0f7a11d
0e2a51001c531f4602e051f3b25cc7ae	IPR043607	CoV_S1_C	Coronavirus spike glycoprotein S1	C-terminal	DOMAIN	7f7210e89647d1fd565e8e918b896cf3
0e2a51001c531f4602e051f3b25cc7ae	IPR043607	CoV_S1_C	Coronavirus spike glycoprotein S1	C-terminal	DOMAIN	bae2ff52bdaabff744ba6901d0f88f11
0e2a51001c531f4602e051f3b25cc7ae	IPR043607	CoV_S1_C	Coronavirus spike glycoprotein S1	C-terminal	DOMAIN	c43667bbea488c87f60d3d086ba5a8c3
0e2a51001c531f4602e051f3b25cc7ae	IPR043607	CoV_S1_C	Coronavirus spike glycoprotein S1	C-terminal	DOMAIN	bbb31a963e02e7269ab3a3d070ad4dca
0e2a51001c531f4602e051f3b25cc7ae	IPR043607	CoV_S1_C	Coronavirus spike glycoprotein S1	C-terminal	DOMAIN	160e2cd190586cbadee3d67df4d5dabf
0e2a51001c531f4602e051f3b25cc7ae	IPR043607	CoV_S1_C	Coronavirus spike glycoprotein S1	C-terminal	DOMAIN	54c6813facf1be03a7c2f5719bb0bfc6
0e2a51001c531f4602e051f3b25cc7ae	IPR043607	CoV_S1_C	Coronavirus spike glycoprotein S1	C-terminal	DOMAIN	28b741cacb31ce12242d74e80e1715c5
0e2a51001c531f4602e051f3b25cc7ae	IPR043607	CoV_S1_C	Coronavirus spike glycoprotein S1	C-terminal	DOMAIN	d540ad8b1141b4e016eaed21f4cc709d
0e2a51001c531f4602e051f3b25cc7ae	IPR043607	CoV_S1_C	Coronavirus spike glycoprotein S1	C-terminal	DOMAIN	e8719ce5f59f0e33460931c2b2f2acc0
0e2a51001c531f4602e051f3b25cc7ae	IPR043607	CoV_S1_C	Coronavirus spike glycoprotein S1	C-terminal	DOMAIN	9cdd8413dea713d9fd2d8a61ad923baa
0e2a51001c531f4602e051f3b25cc7ae	IPR043607	CoV_S1_C	Coronavirus spike glycoprotein S1	C-terminal	DOMAIN	e59ae6e047582a8a4d92aa199a58dadc
0e2a51001c531f4602e051f3b25cc7ae	IPR043607	CoV_S1_C	Coronavirus spike glycoprotein S1	C-terminal	DOMAIN	419d28a8039e375b033bf8450ce20450
0e2a51001c531f4602e051f3b25cc7ae	IPR043607	CoV_S1_C	Coronavirus spike glycoprotein S1	C-terminal	DOMAIN	2910f89eda262a5ff50c82b66ecc2a55
0e2a51001c531f4602e051f3b25cc7ae	IPR043607	CoV_S1_C	Coronavirus spike glycoprotein S1	C-terminal	DOMAIN	ce7c9c1ebead01c98ae8b86b205e5ac8
0e2a51001c531f4602e051f3b25cc7ae	IPR043607	CoV_S1_C	Coronavirus spike glycoprotein S1	C-terminal	DOMAIN	357352863ff85d943d9cb876afb20332
0e2a51001c531f4602e051f3b25cc7ae	IPR043607	CoV_S1_C	Coronavirus spike glycoprotein S1	C-terminal	DOMAIN	09728283cb71e92e0bcd2d46b21d4fb6
0e2a51001c531f4602e051f3b25cc7ae	IPR043607	CoV_S1_C	Coronavirus spike glycoprotein S1	C-terminal	DOMAIN	4b15cc602d34ffe2999e17d99fb101a2
0e2a51001c531f4602e051f3b25cc7ae	IPR043607	CoV_S1_C	Coronavirus spike glycoprotein S1	C-terminal	DOMAIN	2e1e81826e861e74f9b36a2a3d7a5ff9
0e2a51001c531f4602e051f3b25cc7ae	IPR043607	CoV_S1_C	Coronavirus spike glycoprotein S1	C-terminal	DOMAIN	5729f5fdae54a1c8c6cc0944702ae7be
0e2a51001c531f4602e051f3b25cc7ae	IPR043607	CoV_S1_C	Coronavirus spike glycoprotein S1	C-terminal	DOMAIN	24704b7cdbad7b6b5dc514dc148cc189
0e2a51001c531f4602e051f3b25cc7ae	IPR043607	CoV_S1_C	Coronavirus spike glycoprotein S1	C-terminal	DOMAIN	910b842febfa08f7cb9732a262409595
0e2a51001c531f4602e051f3b25cc7ae	IPR043607	CoV_S1_C	Coronavirus spike glycoprotein S1	C-terminal	DOMAIN	03b481661c498c6bab2398c9799b54ef
0e2a51001c531f4602e051f3b25cc7ae	IPR043607	CoV_S1_C	Coronavirus spike glycoprotein S1	C-terminal	DOMAIN	b072bafa7654a5a0effa46dd2b1d77a7
0e2a51001c531f4602e051f3b25cc7ae	IPR043607	CoV_S1_C	Coronavirus spike glycoprotein S1	C-terminal	DOMAIN	10d02f9d34f2914dc44f950cf5d0b3b8
0e2a51001c531f4602e051f3b25cc7ae	IPR043607	CoV_S1_C	Coronavirus spike glycoprotein S1	C-terminal	DOMAIN	a807b0747395d8b1a8a2dd9e12cdf6ae
0e2a51001c531f4602e051f3b25cc7ae	IPR043607	CoV_S1_C	Coronavirus spike glycoprotein S1	C-terminal	DOMAIN	c56ef570a8199b8e2e215a877a6576ef
0e2a51001c531f4602e051f3b25cc7ae	IPR043607	CoV_S1_C	Coronavirus spike glycoprotein S1	C-terminal	DOMAIN	ee1652beb46b766d0f6ec034fc26e6bb
0e2a51001c531f4602e051f3b25cc7ae	IPR043607	CoV_S1_C	Coronavirus spike glycoprotein S1	C-terminal	DOMAIN	2695843573010d9223d27a6c7409b547
0e2a51001c531f4602e051f3b25cc7ae	IPR043607	CoV_S1_C	Coronavirus spike glycoprotein S1	C-terminal	DOMAIN	d834e9574bb1d0517712ad6c44abc8a0
0e2a51001c531f4602e051f3b25cc7ae	IPR043607	CoV_S1_C	Coronavirus spike glycoprotein S1	C-terminal	DOMAIN	ad7b8036c4640203265511fd74da226f
0e2a51001c531f4602e051f3b25cc7ae	IPR043607	CoV_S1_C	Coronavirus spike glycoprotein S1	C-terminal	DOMAIN	e82ce6b6919cc5e9549bf622f56697ff
0e2a51001c531f4602e051f3b25cc7ae	IPR043607	CoV_S1_C	Coronavirus spike glycoprotein S1	C-terminal	DOMAIN	47f77202c439807bd4cf5e11884afb61
0e2a51001c531f4602e051f3b25cc7ae	IPR043607	CoV_S1_C	Coronavirus spike glycoprotein S1	C-terminal	DOMAIN	513320aa462ede62f4dd0fb9a3d3abee
0e2a51001c531f4602e051f3b25cc7ae	IPR043607	CoV_S1_C	Coronavirus spike glycoprotein S1	C-terminal	DOMAIN	71c97a0053108b3e292527d551eceff8
0e2a51001c531f4602e051f3b25cc7ae	IPR043607	CoV_S1_C	Coronavirus spike glycoprotein S1	C-terminal	DOMAIN	6678e1f128591c2ffb1b590e2f3d6fe0
0e2a51001c531f4602e051f3b25cc7ae	IPR043607	CoV_S1_C	Coronavirus spike glycoprotein S1	C-terminal	DOMAIN	0e09a5a7944f32e44ab5378421602fe4
0e2a51001c531f4602e051f3b25cc7ae	IPR043607	CoV_S1_C	Coronavirus spike glycoprotein S1	C-terminal	DOMAIN	c843dee312140743df38da8ba30b64cf
0e2a51001c531f4602e051f3b25cc7ae	IPR043607	CoV_S1_C	Coronavirus spike glycoprotein S1	C-terminal	DOMAIN	a353ffce83e1d8c4f5872ef22b26a29c
0e2a51001c531f4602e051f3b25cc7ae	IPR043607	CoV_S1_C	Coronavirus spike glycoprotein S1	C-terminal	DOMAIN	d2afb329d4d9f4907386271ea4628a97
0e2a51001c531f4602e051f3b25cc7ae	IPR043607	CoV_S1_C	Coronavirus spike glycoprotein S1	C-terminal	DOMAIN	3af8cb74e500d79046f2e5b58e0c617a
0e2a51001c531f4602e051f3b25cc7ae	IPR043607	CoV_S1_C	Coronavirus spike glycoprotein S1	C-terminal	DOMAIN	11a54d5dc172be85637af5633af6fa7f
0e2a51001c531f4602e051f3b25cc7ae	IPR043607	CoV_S1_C	Coronavirus spike glycoprotein S1	C-terminal	DOMAIN	45f6b8d6797f3e10940db827c90e1e5a
0e2a51001c531f4602e051f3b25cc7ae	IPR043607	CoV_S1_C	Coronavirus spike glycoprotein S1	C-terminal	DOMAIN	9b0b9311edaf4b1c11a7ee2bda2ffb92
0e2a51001c531f4602e051f3b25cc7ae	IPR043607	CoV_S1_C	Coronavirus spike glycoprotein S1	C-terminal	DOMAIN	ce245450cfdc20f5dbb04a0b3c5acf34
0e2a51001c531f4602e051f3b25cc7ae	IPR043607	CoV_S1_C	Coronavirus spike glycoprotein S1	C-terminal	DOMAIN	b32cbf35aad04a87fb592339a10ae5bd
0e2a51001c531f4602e051f3b25cc7ae	IPR043607	CoV_S1_C	Coronavirus spike glycoprotein S1	C-terminal	DOMAIN	184f913bb5dc991d9e48a896522b1eb5
0e2a51001c531f4602e051f3b25cc7ae	IPR043607	CoV_S1_C	Coronavirus spike glycoprotein S1	C-terminal	DOMAIN	0bccc143870912d05ae6c8e8fa8c62e6
0e2a51001c531f4602e051f3b25cc7ae	IPR043607	CoV_S1_C	Coronavirus spike glycoprotein S1	C-terminal	DOMAIN	04789219bce53557639aecf0998fb1fb
0e2a51001c531f4602e051f3b25cc7ae	IPR043607	CoV_S1_C	Coronavirus spike glycoprotein S1	C-terminal	DOMAIN	4cb244de69eeab975ad1886ff375b48d
0e2a51001c531f4602e051f3b25cc7ae	IPR043607	CoV_S1_C	Coronavirus spike glycoprotein S1	C-terminal	DOMAIN	9475b9e241f906dccb9eee24560d306c
0e2a51001c531f4602e051f3b25cc7ae	IPR043607	CoV_S1_C	Coronavirus spike glycoprotein S1	C-terminal	DOMAIN	430233414f7d635c94272d657f1814d6
0e2a51001c531f4602e051f3b25cc7ae	IPR043607	CoV_S1_C	Coronavirus spike glycoprotein S1	C-terminal	DOMAIN	a08acfd49ec48587d81dcee68afb8f2c
0e2a51001c531f4602e051f3b25cc7ae	IPR043607	CoV_S1_C	Coronavirus spike glycoprotein S1	C-terminal	DOMAIN	063d83af23c6cf74ba8c0304e69f3bb8
0e2a51001c531f4602e051f3b25cc7ae	IPR043607	CoV_S1_C	Coronavirus spike glycoprotein S1	C-terminal	DOMAIN	51b3d6da4129ab68f55578779717ef7d
0e2a51001c531f4602e051f3b25cc7ae	IPR043607	CoV_S1_C	Coronavirus spike glycoprotein S1	C-terminal	DOMAIN	bdfdcef12b70374115ec96a94416c3eb
0e2a51001c531f4602e051f3b25cc7ae	IPR043607	CoV_S1_C	Coronavirus spike glycoprotein S1	C-terminal	DOMAIN	6bdcc2b367efac3a795c70c4018e88eb
0e2a51001c531f4602e051f3b25cc7ae	IPR043607	CoV_S1_C	Coronavirus spike glycoprotein S1	C-terminal	DOMAIN	13e8dd3f713b565e2e9cd6828649fe22
0e2a51001c531f4602e051f3b25cc7ae	IPR043607	CoV_S1_C	Coronavirus spike glycoprotein S1	C-terminal	DOMAIN	01281364612bfa86432904cbdbc0facf
0e2a51001c531f4602e051f3b25cc7ae	IPR043607	CoV_S1_C	Coronavirus spike glycoprotein S1	C-terminal	DOMAIN	200b78b616764189d40bfd92813a85d5
0e2a51001c531f4602e051f3b25cc7ae	IPR043607	CoV_S1_C	Coronavirus spike glycoprotein S1	C-terminal	DOMAIN	9b0b4ec9e97506f46d97db8d8dbf415d
0e2a51001c531f4602e051f3b25cc7ae	IPR043607	CoV_S1_C	Coronavirus spike glycoprotein S1	C-terminal	DOMAIN	1c791ad984cc902cebc125e1e2736da5
0e2a51001c531f4602e051f3b25cc7ae	IPR043607	CoV_S1_C	Coronavirus spike glycoprotein S1	C-terminal	DOMAIN	e257ec1ad35e8e26433ec6f1cfe45933
0e2a51001c531f4602e051f3b25cc7ae	IPR043607	CoV_S1_C	Coronavirus spike glycoprotein S1	C-terminal	DOMAIN	b48c2027e178f3dcd032c18691944da9
0e2a51001c531f4602e051f3b25cc7ae	IPR043607	CoV_S1_C	Coronavirus spike glycoprotein S1	C-terminal	DOMAIN	a95280af5edf25205030f1b954c769fa
0e2a51001c531f4602e051f3b25cc7ae	IPR043607	CoV_S1_C	Coronavirus spike glycoprotein S1	C-terminal	DOMAIN	d06bc504c1f52b68d4ade62aad4123b4
0e2a51001c531f4602e051f3b25cc7ae	IPR043607	CoV_S1_C	Coronavirus spike glycoprotein S1	C-terminal	DOMAIN	63454c49d48aa5d2a7a76d11a9a68132
0e2a51001c531f4602e051f3b25cc7ae	IPR043607	CoV_S1_C	Coronavirus spike glycoprotein S1	C-terminal	DOMAIN	504a429743e0c28d3e67dc6c0d4c840c
0e2a51001c531f4602e051f3b25cc7ae	IPR043607	CoV_S1_C	Coronavirus spike glycoprotein S1	C-terminal	DOMAIN	53290f8b54130c4890979b58ec801d13
0e2a51001c531f4602e051f3b25cc7ae	IPR043607	CoV_S1_C	Coronavirus spike glycoprotein S1	C-terminal	DOMAIN	7bc66e41c081752f41d66746de967b9e
0e2a51001c531f4602e051f3b25cc7ae	IPR043607	CoV_S1_C	Coronavirus spike glycoprotein S1	C-terminal	DOMAIN	88623415b57d391d66c3489607a53ec0
0e2a51001c531f4602e051f3b25cc7ae	IPR043607	CoV_S1_C	Coronavirus spike glycoprotein S1	C-terminal	DOMAIN	46c59f0331107079d8f0f3a6cc0357aa
0e2a51001c531f4602e051f3b25cc7ae	IPR043607	CoV_S1_C	Coronavirus spike glycoprotein S1	C-terminal	DOMAIN	d3abd110ff3eb0e29c1fc706147238b7
0e2a51001c531f4602e051f3b25cc7ae	IPR043607	CoV_S1_C	Coronavirus spike glycoprotein S1	C-terminal	DOMAIN	a4343920cc8fbf3a1e4f55c809d06d24
0e2a51001c531f4602e051f3b25cc7ae	IPR043607	CoV_S1_C	Coronavirus spike glycoprotein S1	C-terminal	DOMAIN	5248f6a690688b88c92ab6c17c42d958
0e2a51001c531f4602e051f3b25cc7ae	IPR043607	CoV_S1_C	Coronavirus spike glycoprotein S1	C-terminal	DOMAIN	b147b830e980aeef56cb5cd52b58bd9a
0e2a51001c531f4602e051f3b25cc7ae	IPR043607	CoV_S1_C	Coronavirus spike glycoprotein S1	C-terminal	DOMAIN	3fd8145bca6ba4478b202cebb99cd8a0
0e2a51001c531f4602e051f3b25cc7ae	IPR043607	CoV_S1_C	Coronavirus spike glycoprotein S1	C-terminal	DOMAIN	433acc28725ee413f6e8e3ea8d3a65f9
0e2a51001c531f4602e051f3b25cc7ae	IPR043607	CoV_S1_C	Coronavirus spike glycoprotein S1	C-terminal	DOMAIN	2a970a1e58795dff7d7190b5b529e6d9
0e2a51001c531f4602e051f3b25cc7ae	IPR043607	CoV_S1_C	Coronavirus spike glycoprotein S1	C-terminal	DOMAIN	9af39a9cc2087539e1b41c551e10ed59
0e2a51001c531f4602e051f3b25cc7ae	IPR043607	CoV_S1_C	Coronavirus spike glycoprotein S1	C-terminal	DOMAIN	06f5fa27dc0a745f955a58e2b2d812d5
0e2a51001c531f4602e051f3b25cc7ae	IPR043607	CoV_S1_C	Coronavirus spike glycoprotein S1	C-terminal	DOMAIN	12064702a691ee0eb7a82f175071f693
0e2a51001c531f4602e051f3b25cc7ae	IPR043607	CoV_S1_C	Coronavirus spike glycoprotein S1	C-terminal	DOMAIN	db5d6ba0e39d2097ced46e39d36e9cdc
0e2a51001c531f4602e051f3b25cc7ae	IPR043607	CoV_S1_C	Coronavirus spike glycoprotein S1	C-terminal	DOMAIN	4dd96b153f1d21f8c9455da94d0ce63b
0e2a51001c531f4602e051f3b25cc7ae	IPR043607	CoV_S1_C	Coronavirus spike glycoprotein S1	C-terminal	DOMAIN	eab12f1c0d74aa5a2367944739e48590
0e2a51001c531f4602e051f3b25cc7ae	IPR043607	CoV_S1_C	Coronavirus spike glycoprotein S1	C-terminal	DOMAIN	6ab1e2e0e5ed4a9f6f3b8ef1f28078df
0e2a51001c531f4602e051f3b25cc7ae	IPR043607	CoV_S1_C	Coronavirus spike glycoprotein S1	C-terminal	DOMAIN	96be246929eb95b63ea0aead6f32a8b8
0e2a51001c531f4602e051f3b25cc7ae	IPR043607	CoV_S1_C	Coronavirus spike glycoprotein S1	C-terminal	DOMAIN	73904d5c7051c4ee6f3e7c3f3d50298b
0e2a51001c531f4602e051f3b25cc7ae	IPR043607	CoV_S1_C	Coronavirus spike glycoprotein S1	C-terminal	DOMAIN	4979046e9fbff5f09b0c6a5217472de0
0e2a51001c531f4602e051f3b25cc7ae	IPR043607	CoV_S1_C	Coronavirus spike glycoprotein S1	C-terminal	DOMAIN	f174066afd7bfd40c15575146d23512a
0e2a51001c531f4602e051f3b25cc7ae	IPR043607	CoV_S1_C	Coronavirus spike glycoprotein S1	C-terminal	DOMAIN	b2fe8d31d70590b45c05c719b8d1354b
0e2a51001c531f4602e051f3b25cc7ae	IPR043607	CoV_S1_C	Coronavirus spike glycoprotein S1	C-terminal	DOMAIN	078eca123437e6fda4cb438efb339853
0e2a51001c531f4602e051f3b25cc7ae	IPR043607	CoV_S1_C	Coronavirus spike glycoprotein S1	C-terminal	DOMAIN	8adc0273e48c6400f33f2d91a5e22967
0e2a51001c531f4602e051f3b25cc7ae	IPR043607	CoV_S1_C	Coronavirus spike glycoprotein S1	C-terminal	DOMAIN	6d3e9934f5fccf6ab17ce8ef3e0f9ffc
0e2a51001c531f4602e051f3b25cc7ae	IPR043607	CoV_S1_C	Coronavirus spike glycoprotein S1	C-terminal	DOMAIN	dd16ab128c5b074df871225e96af10cb
0e2a51001c531f4602e051f3b25cc7ae	IPR043607	CoV_S1_C	Coronavirus spike glycoprotein S1	C-terminal	DOMAIN	c41a176ffcbc18b5c6952e7f7a263b1c
0e2a51001c531f4602e051f3b25cc7ae	IPR043607	CoV_S1_C	Coronavirus spike glycoprotein S1	C-terminal	DOMAIN	64f6dfdf4fe8bbbb25d2fd6aae3b2342
0e2a51001c531f4602e051f3b25cc7ae	IPR043607	CoV_S1_C	Coronavirus spike glycoprotein S1	C-terminal	DOMAIN	3d8e3930364605b7aac21e81f1583e82
0e2a51001c531f4602e051f3b25cc7ae	IPR043607	CoV_S1_C	Coronavirus spike glycoprotein S1	C-terminal	DOMAIN	99ffc3e7d0c10f4b653bd3ccc5284568
0e2a51001c531f4602e051f3b25cc7ae	IPR043607	CoV_S1_C	Coronavirus spike glycoprotein S1	C-terminal	DOMAIN	13ec3fc3b106372761332be3f25c9238
0e2a51001c531f4602e051f3b25cc7ae	IPR043607	CoV_S1_C	Coronavirus spike glycoprotein S1	C-terminal	DOMAIN	79d018dbd5c7d2340e442e1eed5c979c
0e2a51001c531f4602e051f3b25cc7ae	IPR043607	CoV_S1_C	Coronavirus spike glycoprotein S1	C-terminal	DOMAIN	6e6537daf9295e17a4ddcca9ad08e186
0e2a51001c531f4602e051f3b25cc7ae	IPR043607	CoV_S1_C	Coronavirus spike glycoprotein S1	C-terminal	DOMAIN	b9b21e16f4e2240f6e2907069a063ded
0e2a51001c531f4602e051f3b25cc7ae	IPR043607	CoV_S1_C	Coronavirus spike glycoprotein S1	C-terminal	DOMAIN	d117c01a471529ab8eb30a57d5804842
0e2a51001c531f4602e051f3b25cc7ae	IPR043607	CoV_S1_C	Coronavirus spike glycoprotein S1	C-terminal	DOMAIN	d58026ead523547ddec5917053fdf0c5
0e2a51001c531f4602e051f3b25cc7ae	IPR043607	CoV_S1_C	Coronavirus spike glycoprotein S1	C-terminal	DOMAIN	c863a5b9e2a845a3c73564047983bc04
0e2a51001c531f4602e051f3b25cc7ae	IPR043607	CoV_S1_C	Coronavirus spike glycoprotein S1	C-terminal	DOMAIN	096647c317d0589094b96c92ba25c4e5
0e2a51001c531f4602e051f3b25cc7ae	IPR043607	CoV_S1_C	Coronavirus spike glycoprotein S1	C-terminal	DOMAIN	ee216416649d531209bdf9fb24dfef38
0e2a51001c531f4602e051f3b25cc7ae	IPR043607	CoV_S1_C	Coronavirus spike glycoprotein S1	C-terminal	DOMAIN	fde41b24329faf5ca2cde2fff8f8ccdd
0e2a51001c531f4602e051f3b25cc7ae	IPR043607	CoV_S1_C	Coronavirus spike glycoprotein S1	C-terminal	DOMAIN	12a0157a5e3964ee409e9d17611adbb5
0e2a51001c531f4602e051f3b25cc7ae	IPR043607	CoV_S1_C	Coronavirus spike glycoprotein S1	C-terminal	DOMAIN	1a8b803d35c6d2ce66a0757c852cbbe2
0e2a51001c531f4602e051f3b25cc7ae	IPR043607	CoV_S1_C	Coronavirus spike glycoprotein S1	C-terminal	DOMAIN	883e7d934e007616f158e9078d2a3410
0e2a51001c531f4602e051f3b25cc7ae	IPR043607	CoV_S1_C	Coronavirus spike glycoprotein S1	C-terminal	DOMAIN	be5327926d2315f0b6264d3e114b397d
0e2a51001c531f4602e051f3b25cc7ae	IPR043607	CoV_S1_C	Coronavirus spike glycoprotein S1	C-terminal	DOMAIN	f97dff69db4bcbb7526749be4902d60b
0e2a51001c531f4602e051f3b25cc7ae	IPR043607	CoV_S1_C	Coronavirus spike glycoprotein S1	C-terminal	DOMAIN	d954df9bd3d791642fadc558708527d8
0e2a51001c531f4602e051f3b25cc7ae	IPR043607	CoV_S1_C	Coronavirus spike glycoprotein S1	C-terminal	DOMAIN	0247a4a6ab6f000a9ef43ddff4db4487
0e2a51001c531f4602e051f3b25cc7ae	IPR043607	CoV_S1_C	Coronavirus spike glycoprotein S1	C-terminal	DOMAIN	81b3eabe531c4c8869567d4fc17fe0b7
0e2a51001c531f4602e051f3b25cc7ae	IPR043607	CoV_S1_C	Coronavirus spike glycoprotein S1	C-terminal	DOMAIN	20679e32d54efedade78c11406d52095
0e2a51001c531f4602e051f3b25cc7ae	IPR043607	CoV_S1_C	Coronavirus spike glycoprotein S1	C-terminal	DOMAIN	6e1bb10a5363fb61f4649bc9783e9e3c
0e2a51001c531f4602e051f3b25cc7ae	IPR043607	CoV_S1_C	Coronavirus spike glycoprotein S1	C-terminal	DOMAIN	ff8185761f15c65e7818b6bf1d7431ae
0e2a51001c531f4602e051f3b25cc7ae	IPR043607	CoV_S1_C	Coronavirus spike glycoprotein S1	C-terminal	DOMAIN	c2fcbdb8c172e9e3c5ce831e96d8443e
0e2a51001c531f4602e051f3b25cc7ae	IPR043607	CoV_S1_C	Coronavirus spike glycoprotein S1	C-terminal	DOMAIN	15c1f99d639f001e0c6d2d2e12bdf0ba
0e2a51001c531f4602e051f3b25cc7ae	IPR043607	CoV_S1_C	Coronavirus spike glycoprotein S1	C-terminal	DOMAIN	ea9aded417d7589b8b48f2913762e247
0e2a51001c531f4602e051f3b25cc7ae	IPR043607	CoV_S1_C	Coronavirus spike glycoprotein S1	C-terminal	DOMAIN	57ece9bf957b1c6738f3ad1e5bc39209
0e2a51001c531f4602e051f3b25cc7ae	IPR043607	CoV_S1_C	Coronavirus spike glycoprotein S1	C-terminal	DOMAIN	0d26bde1b6a8304dd5fbac5fecc1c289
0e2a51001c531f4602e051f3b25cc7ae	IPR043607	CoV_S1_C	Coronavirus spike glycoprotein S1	C-terminal	DOMAIN	0a72bb9b439658da4182cc3935682584
0e2a51001c531f4602e051f3b25cc7ae	IPR043607	CoV_S1_C	Coronavirus spike glycoprotein S1	C-terminal	DOMAIN	36ab5266daa39b6290486bd8c3ee54a0
0e2a51001c531f4602e051f3b25cc7ae	IPR043607	CoV_S1_C	Coronavirus spike glycoprotein S1	C-terminal	DOMAIN	4b1ae9d9cc3c490341577c5c47391e08
0e2a51001c531f4602e051f3b25cc7ae	IPR043607	CoV_S1_C	Coronavirus spike glycoprotein S1	C-terminal	DOMAIN	6cec8785b6d9535b95034eb57b289dc7
0e2a51001c531f4602e051f3b25cc7ae	IPR043607	CoV_S1_C	Coronavirus spike glycoprotein S1	C-terminal	DOMAIN	ec0966997758fd521ccee30dc1f79449
0e2a51001c531f4602e051f3b25cc7ae	IPR043607	CoV_S1_C	Coronavirus spike glycoprotein S1	C-terminal	DOMAIN	f8f9f54b09df6e0429faa446831281d2
0e2a51001c531f4602e051f3b25cc7ae	IPR043607	CoV_S1_C	Coronavirus spike glycoprotein S1	C-terminal	DOMAIN	c3bcac9219fa5077c332db237e3da900
0e2a51001c531f4602e051f3b25cc7ae	IPR043607	CoV_S1_C	Coronavirus spike glycoprotein S1	C-terminal	DOMAIN	dd028cfda3b6f73c39517086a9b608f9
0e2a51001c531f4602e051f3b25cc7ae	IPR043607	CoV_S1_C	Coronavirus spike glycoprotein S1	C-terminal	DOMAIN	df56b5b613bd16008a9c51ab540fece7
0e2a51001c531f4602e051f3b25cc7ae	IPR043607	CoV_S1_C	Coronavirus spike glycoprotein S1	C-terminal	DOMAIN	d2ee361ae276a028af35537f1868487e
0e2a51001c531f4602e051f3b25cc7ae	IPR043607	CoV_S1_C	Coronavirus spike glycoprotein S1	C-terminal	DOMAIN	8b755355897c11f006f64db2c0a5f572
0e2a51001c531f4602e051f3b25cc7ae	IPR043607	CoV_S1_C	Coronavirus spike glycoprotein S1	C-terminal	DOMAIN	5fb941ce81805ca7af65d1ef1ebd1d7a
0e2a51001c531f4602e051f3b25cc7ae	IPR043607	CoV_S1_C	Coronavirus spike glycoprotein S1	C-terminal	DOMAIN	34e2b8ee73fe8aa9ef8cfef3d21321e9
0e2a51001c531f4602e051f3b25cc7ae	IPR043607	CoV_S1_C	Coronavirus spike glycoprotein S1	C-terminal	DOMAIN	2f32ae3fe11f7d95ea86baa06576a902
0e2a51001c531f4602e051f3b25cc7ae	IPR043607	CoV_S1_C	Coronavirus spike glycoprotein S1	C-terminal	DOMAIN	5d063bc945caaaee610fe83ff508a451
0e2a51001c531f4602e051f3b25cc7ae	IPR043607	CoV_S1_C	Coronavirus spike glycoprotein S1	C-terminal	DOMAIN	4ec56bb1f56a92b04366dad04683cd9d
0e2a51001c531f4602e051f3b25cc7ae	IPR043607	CoV_S1_C	Coronavirus spike glycoprotein S1	C-terminal	DOMAIN	be99e36454fa9bfa7c38bdbc09e9605c
0e2a51001c531f4602e051f3b25cc7ae	IPR043607	CoV_S1_C	Coronavirus spike glycoprotein S1	C-terminal	DOMAIN	fd1ab670a1b1102306b64f07a3f5f12f
0e2a51001c531f4602e051f3b25cc7ae	IPR043607	CoV_S1_C	Coronavirus spike glycoprotein S1	C-terminal	DOMAIN	a106264681289b3ffd0b53eb62eb9cce
0e2a51001c531f4602e051f3b25cc7ae	IPR043607	CoV_S1_C	Coronavirus spike glycoprotein S1	C-terminal	DOMAIN	8d03a4ecf17fc883b5c804acd9f66f56
0e2a51001c531f4602e051f3b25cc7ae	IPR043607	CoV_S1_C	Coronavirus spike glycoprotein S1	C-terminal	DOMAIN	e5ec387a01b54488c72faaf8c1e6bbf0
0e2a51001c531f4602e051f3b25cc7ae	IPR043607	CoV_S1_C	Coronavirus spike glycoprotein S1	C-terminal	DOMAIN	6b6c650e1a6f8455bac71c41c79795d6
0e2a51001c531f4602e051f3b25cc7ae	IPR043607	CoV_S1_C	Coronavirus spike glycoprotein S1	C-terminal	DOMAIN	7bdb89442d80e0a2516e714717c30c7a
0e2a51001c531f4602e051f3b25cc7ae	IPR043607	CoV_S1_C	Coronavirus spike glycoprotein S1	C-terminal	DOMAIN	7ab3bfcd71fcb3b32b5fa3dd8f337a06
0e2a51001c531f4602e051f3b25cc7ae	IPR043607	CoV_S1_C	Coronavirus spike glycoprotein S1	C-terminal	DOMAIN	d704fd87089524e3dbca4dbeb723f905
0e2a51001c531f4602e051f3b25cc7ae	IPR043607	CoV_S1_C	Coronavirus spike glycoprotein S1	C-terminal	DOMAIN	563348eb16d397ab85829044a2cd9410
0e2a51001c531f4602e051f3b25cc7ae	IPR043607	CoV_S1_C	Coronavirus spike glycoprotein S1	C-terminal	DOMAIN	b3da20895fed666643c442fcb20bc08f
0e2a51001c531f4602e051f3b25cc7ae	IPR043607	CoV_S1_C	Coronavirus spike glycoprotein S1	C-terminal	DOMAIN	ac11b0254e6e0cb3ba8d4008949d9b15
0e2a51001c531f4602e051f3b25cc7ae	IPR043607	CoV_S1_C	Coronavirus spike glycoprotein S1	C-terminal	DOMAIN	87102a6d0e79bd887e3482f249133f73
0e2a51001c531f4602e051f3b25cc7ae	IPR043607	CoV_S1_C	Coronavirus spike glycoprotein S1	C-terminal	DOMAIN	0b9fa33c6476a8502e1be2ff5312d359
0e2a51001c531f4602e051f3b25cc7ae	IPR043607	CoV_S1_C	Coronavirus spike glycoprotein S1	C-terminal	DOMAIN	957911dba0b2105f84cc5e32a9c46548
0e2a51001c531f4602e051f3b25cc7ae	IPR043607	CoV_S1_C	Coronavirus spike glycoprotein S1	C-terminal	DOMAIN	2876ded66f151d799b5aa91084169f3d
0e2a51001c531f4602e051f3b25cc7ae	IPR043607	CoV_S1_C	Coronavirus spike glycoprotein S1	C-terminal	DOMAIN	f501b086351879ae68c83948acc7704b
0e2a51001c531f4602e051f3b25cc7ae	IPR043607	CoV_S1_C	Coronavirus spike glycoprotein S1	C-terminal	DOMAIN	0b2dcd1d7f13b7c4242aa12858683957
0e2a51001c531f4602e051f3b25cc7ae	IPR043607	CoV_S1_C	Coronavirus spike glycoprotein S1	C-terminal	DOMAIN	368d1d0f22a3ee030de107646a960c29
0e2a51001c531f4602e051f3b25cc7ae	IPR043607	CoV_S1_C	Coronavirus spike glycoprotein S1	C-terminal	DOMAIN	b26011b258265f74ffa0ac9a620d568a
0e2a51001c531f4602e051f3b25cc7ae	IPR043607	CoV_S1_C	Coronavirus spike glycoprotein S1	C-terminal	DOMAIN	d25c2fb8b4ee0ec1d6e192aeb3721897
0e2a51001c531f4602e051f3b25cc7ae	IPR043607	CoV_S1_C	Coronavirus spike glycoprotein S1	C-terminal	DOMAIN	36a7f80f192258e8d9d567f5d5153c96
0e2a51001c531f4602e051f3b25cc7ae	IPR043607	CoV_S1_C	Coronavirus spike glycoprotein S1	C-terminal	DOMAIN	aa2202a3f30841e53cabe4b4571ccfce
0e2a51001c531f4602e051f3b25cc7ae	IPR043607	CoV_S1_C	Coronavirus spike glycoprotein S1	C-terminal	DOMAIN	b85b113b69ca9e2325ab8eded85a3d3a
0e2a51001c531f4602e051f3b25cc7ae	IPR043607	CoV_S1_C	Coronavirus spike glycoprotein S1	C-terminal	DOMAIN	e3c923aeed66f9d42fc103ac3fd3117d
0e2a51001c531f4602e051f3b25cc7ae	IPR043607	CoV_S1_C	Coronavirus spike glycoprotein S1	C-terminal	DOMAIN	605cbd1c86d20bc2164c66d5d7487190
0e2a51001c531f4602e051f3b25cc7ae	IPR043607	CoV_S1_C	Coronavirus spike glycoprotein S1	C-terminal	DOMAIN	0ad1571c76c263e61cc8e6573c22992a
0e2a51001c531f4602e051f3b25cc7ae	IPR043607	CoV_S1_C	Coronavirus spike glycoprotein S1	C-terminal	DOMAIN	b2780bb44c3310eeda43195a1ffafd31
0e2a51001c531f4602e051f3b25cc7ae	IPR043607	CoV_S1_C	Coronavirus spike glycoprotein S1	C-terminal	DOMAIN	5aad63da62a52a2c83dede316d714929
0e2a51001c531f4602e051f3b25cc7ae	IPR043607	CoV_S1_C	Coronavirus spike glycoprotein S1	C-terminal	DOMAIN	ad0fe3a62d26fd206597f420da4f8610
0e2a51001c531f4602e051f3b25cc7ae	IPR043607	CoV_S1_C	Coronavirus spike glycoprotein S1	C-terminal	DOMAIN	441178017c3e4c3b54e830a7e0caf422
0e2a51001c531f4602e051f3b25cc7ae	IPR043607	CoV_S1_C	Coronavirus spike glycoprotein S1	C-terminal	DOMAIN	56180fc409e87bea2bf5b13c2903b17b
0e2a51001c531f4602e051f3b25cc7ae	IPR043607	CoV_S1_C	Coronavirus spike glycoprotein S1	C-terminal	DOMAIN	a44cba335dd1a4fbbe8fd672e31b8d49
0e2a51001c531f4602e051f3b25cc7ae	IPR043607	CoV_S1_C	Coronavirus spike glycoprotein S1	C-terminal	DOMAIN	1de1f1170ca166d6838d016ec5e638fc
0e2a51001c531f4602e051f3b25cc7ae	IPR043607	CoV_S1_C	Coronavirus spike glycoprotein S1	C-terminal	DOMAIN	5e5c4a1c98033564f1b05c46988f1239
0e2a51001c531f4602e051f3b25cc7ae	IPR043607	CoV_S1_C	Coronavirus spike glycoprotein S1	C-terminal	DOMAIN	47d07909022e80fcb9727dfe6eb258c0
0e2a51001c531f4602e051f3b25cc7ae	IPR043607	CoV_S1_C	Coronavirus spike glycoprotein S1	C-terminal	DOMAIN	a4742ecf8853cbd8e0dbbf0d8130bea5
0e2a51001c531f4602e051f3b25cc7ae	IPR043607	CoV_S1_C	Coronavirus spike glycoprotein S1	C-terminal	DOMAIN	a3573fbe4217fa14d2a1828b06fc7a4e
0e2a51001c531f4602e051f3b25cc7ae	IPR043607	CoV_S1_C	Coronavirus spike glycoprotein S1	C-terminal	DOMAIN	815ef065cdf356f256c754f65172ff18
0e2a51001c531f4602e051f3b25cc7ae	IPR043607	CoV_S1_C	Coronavirus spike glycoprotein S1	C-terminal	DOMAIN	f224de4f1560d591a65b18e5555fa945
0e2a51001c531f4602e051f3b25cc7ae	IPR043607	CoV_S1_C	Coronavirus spike glycoprotein S1	C-terminal	DOMAIN	84aa39c05ed21db949a7e68310bec3c1
0e2a51001c531f4602e051f3b25cc7ae	IPR043607	CoV_S1_C	Coronavirus spike glycoprotein S1	C-terminal	DOMAIN	bbf615bd04b048a5ff707d381657858c
0e2a51001c531f4602e051f3b25cc7ae	IPR043607	CoV_S1_C	Coronavirus spike glycoprotein S1	C-terminal	DOMAIN	1242214cb221247af5fff7463762cad8
0e2a51001c531f4602e051f3b25cc7ae	IPR043607	CoV_S1_C	Coronavirus spike glycoprotein S1	C-terminal	DOMAIN	817f5f8fd96cebaa75434b4e9ab27491
0e2a51001c531f4602e051f3b25cc7ae	IPR043607	CoV_S1_C	Coronavirus spike glycoprotein S1	C-terminal	DOMAIN	e0c610f387e4762a2dc450f1939a6be3
0e2a51001c531f4602e051f3b25cc7ae	IPR043607	CoV_S1_C	Coronavirus spike glycoprotein S1	C-terminal	DOMAIN	305dc49deadc5873feec4ed0f333bd86
0e2a51001c531f4602e051f3b25cc7ae	IPR043607	CoV_S1_C	Coronavirus spike glycoprotein S1	C-terminal	DOMAIN	665ff1ae9a515803121e19f9ed118fe5
0e2a51001c531f4602e051f3b25cc7ae	IPR043607	CoV_S1_C	Coronavirus spike glycoprotein S1	C-terminal	DOMAIN	fd6b778fdcc1f890379108c550922919
0e2a51001c531f4602e051f3b25cc7ae	IPR043607	CoV_S1_C	Coronavirus spike glycoprotein S1	C-terminal	DOMAIN	9756dcd1c547c3f9e7e3fc33ce6d611e
0e2a51001c531f4602e051f3b25cc7ae	IPR043607	CoV_S1_C	Coronavirus spike glycoprotein S1	C-terminal	DOMAIN	d34a42e0c7ecee90223c4398a23da6f9
0e2a51001c531f4602e051f3b25cc7ae	IPR043607	CoV_S1_C	Coronavirus spike glycoprotein S1	C-terminal	DOMAIN	c5c32d2cbed3600b701d11adec9005c0
0e2a51001c531f4602e051f3b25cc7ae	IPR043607	CoV_S1_C	Coronavirus spike glycoprotein S1	C-terminal	DOMAIN	4fc629af1c451c888a8a946b5c61edbe
0e2a51001c531f4602e051f3b25cc7ae	IPR043607	CoV_S1_C	Coronavirus spike glycoprotein S1	C-terminal	DOMAIN	ef543dc2a2670489a93180acaa7e541c
0e2a51001c531f4602e051f3b25cc7ae	IPR043607	CoV_S1_C	Coronavirus spike glycoprotein S1	C-terminal	DOMAIN	a941b8a3f1d2995a3466cab63e011c58
0e2a51001c531f4602e051f3b25cc7ae	IPR043607	CoV_S1_C	Coronavirus spike glycoprotein S1	C-terminal	DOMAIN	75038377fbc071c7987a26ac72633ab0
0e2a51001c531f4602e051f3b25cc7ae	IPR043607	CoV_S1_C	Coronavirus spike glycoprotein S1	C-terminal	DOMAIN	7b21c1514479941c23d3e025abd9bd3b
0e2a51001c531f4602e051f3b25cc7ae	IPR043607	CoV_S1_C	Coronavirus spike glycoprotein S1	C-terminal	DOMAIN	dcbdff3d4953b33c0b80c7bd12283ad2
0e2a51001c531f4602e051f3b25cc7ae	IPR043607	CoV_S1_C	Coronavirus spike glycoprotein S1	C-terminal	DOMAIN	0f378bd8a80876cbbc7c18f8de6f371e
0e2a51001c531f4602e051f3b25cc7ae	IPR043607	CoV_S1_C	Coronavirus spike glycoprotein S1	C-terminal	DOMAIN	30dfce6eacb19847453585de4c71a642
0e2a51001c531f4602e051f3b25cc7ae	IPR043607	CoV_S1_C	Coronavirus spike glycoprotein S1	C-terminal	DOMAIN	7fbc6a1e0f37af1d3ae243c90e62c593
0e2a51001c531f4602e051f3b25cc7ae	IPR043607	CoV_S1_C	Coronavirus spike glycoprotein S1	C-terminal	DOMAIN	fe206218a5a255952788ba09963626ff
0e2a51001c531f4602e051f3b25cc7ae	IPR043607	CoV_S1_C	Coronavirus spike glycoprotein S1	C-terminal	DOMAIN	a3a858d84e156dd1163c381cc27dbd28
0e2a51001c531f4602e051f3b25cc7ae	IPR043607	CoV_S1_C	Coronavirus spike glycoprotein S1	C-terminal	DOMAIN	0bd4be8b6e06ad6a361e8ef70249198b
0e2a51001c531f4602e051f3b25cc7ae	IPR043607	CoV_S1_C	Coronavirus spike glycoprotein S1	C-terminal	DOMAIN	066cef106e72d87f4d046a0af76ba418
0e2a51001c531f4602e051f3b25cc7ae	IPR043607	CoV_S1_C	Coronavirus spike glycoprotein S1	C-terminal	DOMAIN	8931315313ed7e44f8b31f974442ea3f
0e2a51001c531f4602e051f3b25cc7ae	IPR043607	CoV_S1_C	Coronavirus spike glycoprotein S1	C-terminal	DOMAIN	d7d704ac843a022bcbe432ea2322d850
0e2a51001c531f4602e051f3b25cc7ae	IPR043607	CoV_S1_C	Coronavirus spike glycoprotein S1	C-terminal	DOMAIN	3e208dd66c0b561a263d7a04dd8af1fe
0e2a51001c531f4602e051f3b25cc7ae	IPR043607	CoV_S1_C	Coronavirus spike glycoprotein S1	C-terminal	DOMAIN	6385c77c4f6541ca4c5ff7ee8cf5cf38
0e2a51001c531f4602e051f3b25cc7ae	IPR043607	CoV_S1_C	Coronavirus spike glycoprotein S1	C-terminal	DOMAIN	62bfd402bc0a9cbefa565032aa8cc3d4
0e2a51001c531f4602e051f3b25cc7ae	IPR043607	CoV_S1_C	Coronavirus spike glycoprotein S1	C-terminal	DOMAIN	485f4edab93174f42d0080283ba8548d
0e2a51001c531f4602e051f3b25cc7ae	IPR043607	CoV_S1_C	Coronavirus spike glycoprotein S1	C-terminal	DOMAIN	ce34798257ef6428a047c6b521419680
0e2a51001c531f4602e051f3b25cc7ae	IPR043607	CoV_S1_C	Coronavirus spike glycoprotein S1	C-terminal	DOMAIN	27cf957ceecfffc7c72055405cfcd084
0e2a51001c531f4602e051f3b25cc7ae	IPR043607	CoV_S1_C	Coronavirus spike glycoprotein S1	C-terminal	DOMAIN	6689ad05d05579056083a02d14b79839
0e2a51001c531f4602e051f3b25cc7ae	IPR043607	CoV_S1_C	Coronavirus spike glycoprotein S1	C-terminal	DOMAIN	aa7c0535bb7c3df10048be870a27a515
0e2a51001c531f4602e051f3b25cc7ae	IPR043607	CoV_S1_C	Coronavirus spike glycoprotein S1	C-terminal	DOMAIN	05c3bd50af6d4438b0e95dccf8e11afe
0e2a51001c531f4602e051f3b25cc7ae	IPR043607	CoV_S1_C	Coronavirus spike glycoprotein S1	C-terminal	DOMAIN	19ca9ab0a3d83cacd8a12d156306bc55
0e2a51001c531f4602e051f3b25cc7ae	IPR043607	CoV_S1_C	Coronavirus spike glycoprotein S1	C-terminal	DOMAIN	e5b676c54852a0ba5474d6f37fb0b0e6
0e2a51001c531f4602e051f3b25cc7ae	IPR043607	CoV_S1_C	Coronavirus spike glycoprotein S1	C-terminal	DOMAIN	d7748af044cfb555e18cc1bef15077d8
0e2a51001c531f4602e051f3b25cc7ae	IPR043607	CoV_S1_C	Coronavirus spike glycoprotein S1	C-terminal	DOMAIN	c73bbd08d1f1b279891ef61b3c066b51
0e2a51001c531f4602e051f3b25cc7ae	IPR043607	CoV_S1_C	Coronavirus spike glycoprotein S1	C-terminal	DOMAIN	342fc16fa4ef1e023f8fdf7c0aafba1c
0e2a51001c531f4602e051f3b25cc7ae	IPR043607	CoV_S1_C	Coronavirus spike glycoprotein S1	C-terminal	DOMAIN	20c25b4ff64100e23f78db79f4dcbc97
0e2a51001c531f4602e051f3b25cc7ae	IPR043607	CoV_S1_C	Coronavirus spike glycoprotein S1	C-terminal	DOMAIN	9a6da686f9f6fc208b86e267e9959fa4
0e2a51001c531f4602e051f3b25cc7ae	IPR043607	CoV_S1_C	Coronavirus spike glycoprotein S1	C-terminal	DOMAIN	951c475b5ac07b9384fd377ed4bcc69f
0e2a51001c531f4602e051f3b25cc7ae	IPR043607	CoV_S1_C	Coronavirus spike glycoprotein S1	C-terminal	DOMAIN	4c210b4f537d60dbe1114e076f440c10
0e2a51001c531f4602e051f3b25cc7ae	IPR043607	CoV_S1_C	Coronavirus spike glycoprotein S1	C-terminal	DOMAIN	53e4c1d63cbe525e60b95b6715653bd6
0e2a51001c531f4602e051f3b25cc7ae	IPR043607	CoV_S1_C	Coronavirus spike glycoprotein S1	C-terminal	DOMAIN	9ee21b1e55f9462993f2d812de758a60
0e2a51001c531f4602e051f3b25cc7ae	IPR043607	CoV_S1_C	Coronavirus spike glycoprotein S1	C-terminal	DOMAIN	72b294cca16953cd64b8c4b22823749a
0e2a51001c531f4602e051f3b25cc7ae	IPR043607	CoV_S1_C	Coronavirus spike glycoprotein S1	C-terminal	DOMAIN	85956bf5fc7c9b8f77f545cece4049c5
0e2a51001c531f4602e051f3b25cc7ae	IPR043607	CoV_S1_C	Coronavirus spike glycoprotein S1	C-terminal	DOMAIN	ce98bd24b2762faaa19d0a0946137ebb
0e2a51001c531f4602e051f3b25cc7ae	IPR043607	CoV_S1_C	Coronavirus spike glycoprotein S1	C-terminal	DOMAIN	9412c975e4df8a422cdfb8fcb05e8f18
0e2a51001c531f4602e051f3b25cc7ae	IPR043607	CoV_S1_C	Coronavirus spike glycoprotein S1	C-terminal	DOMAIN	9c7acc813512cbfa0e86c3d0ace785e6
0e2a51001c531f4602e051f3b25cc7ae	IPR043607	CoV_S1_C	Coronavirus spike glycoprotein S1	C-terminal	DOMAIN	9719e077998c1eff52f69b4e38eaa06d
0e2a51001c531f4602e051f3b25cc7ae	IPR043607	CoV_S1_C	Coronavirus spike glycoprotein S1	C-terminal	DOMAIN	bb59a100ba86e564efc74252875d84bf
0e2a51001c531f4602e051f3b25cc7ae	IPR043607	CoV_S1_C	Coronavirus spike glycoprotein S1	C-terminal	DOMAIN	700dc23b10bd1df14eed7fed1dc93046
0e2a51001c531f4602e051f3b25cc7ae	IPR043607	CoV_S1_C	Coronavirus spike glycoprotein S1	C-terminal	DOMAIN	3097850f404e70ad8ea2843847277776
0e2a51001c531f4602e051f3b25cc7ae	IPR043607	CoV_S1_C	Coronavirus spike glycoprotein S1	C-terminal	DOMAIN	4b6ecf54bc0d50426e31e49162239181
0e2a51001c531f4602e051f3b25cc7ae	IPR043607	CoV_S1_C	Coronavirus spike glycoprotein S1	C-terminal	DOMAIN	4d2dbe229241e809c7eb8cf97cdcc3d7
0e2a51001c531f4602e051f3b25cc7ae	IPR043607	CoV_S1_C	Coronavirus spike glycoprotein S1	C-terminal	DOMAIN	ed7e9b689a417beeffcc0bb62a992fab
0e2a51001c531f4602e051f3b25cc7ae	IPR043607	CoV_S1_C	Coronavirus spike glycoprotein S1	C-terminal	DOMAIN	63e7b82cfe050ee8f12b3e1cb6befce8
0e2a51001c531f4602e051f3b25cc7ae	IPR043607	CoV_S1_C	Coronavirus spike glycoprotein S1	C-terminal	DOMAIN	3b8b7216cab5996a63d04fbe79f2579e
0e2a51001c531f4602e051f3b25cc7ae	IPR043607	CoV_S1_C	Coronavirus spike glycoprotein S1	C-terminal	DOMAIN	cf5e7d6df9839aba82798d7a7ee63ee1
0e2a51001c531f4602e051f3b25cc7ae	IPR043607	CoV_S1_C	Coronavirus spike glycoprotein S1	C-terminal	DOMAIN	32a215529708550900e879552e987136
0e2a51001c531f4602e051f3b25cc7ae	IPR043607	CoV_S1_C	Coronavirus spike glycoprotein S1	C-terminal	DOMAIN	db6496143dcfbaa246bc45c039a05f38
0e2a51001c531f4602e051f3b25cc7ae	IPR043607	CoV_S1_C	Coronavirus spike glycoprotein S1	C-terminal	DOMAIN	12966a5113563173e628d211dfe83d9c
0e2a51001c531f4602e051f3b25cc7ae	IPR043607	CoV_S1_C	Coronavirus spike glycoprotein S1	C-terminal	DOMAIN	052507dc5faa7374a0d98b3f273e5c86
0e2a51001c531f4602e051f3b25cc7ae	IPR043607	CoV_S1_C	Coronavirus spike glycoprotein S1	C-terminal	DOMAIN	029a04e20b46ff9b3fffb9759e62cc3c
0e2a51001c531f4602e051f3b25cc7ae	IPR043607	CoV_S1_C	Coronavirus spike glycoprotein S1	C-terminal	DOMAIN	5834a906358351b1088c3dd25b499e69
0e2a51001c531f4602e051f3b25cc7ae	IPR043607	CoV_S1_C	Coronavirus spike glycoprotein S1	C-terminal	DOMAIN	aaab78304e902f22ddaa2929ae6631f5
0e2a51001c531f4602e051f3b25cc7ae	IPR043607	CoV_S1_C	Coronavirus spike glycoprotein S1	C-terminal	DOMAIN	69ca1b40b41cd7a1092f80b0518829b9
0e2a51001c531f4602e051f3b25cc7ae	IPR043607	CoV_S1_C	Coronavirus spike glycoprotein S1	C-terminal	DOMAIN	32348b1955e2a4a91481b3a8199e974e
0e2a51001c531f4602e051f3b25cc7ae	IPR043607	CoV_S1_C	Coronavirus spike glycoprotein S1	C-terminal	DOMAIN	94ef0d1b05317d6959d38d487095c823
0e2a51001c531f4602e051f3b25cc7ae	IPR043607	CoV_S1_C	Coronavirus spike glycoprotein S1	C-terminal	DOMAIN	3ddde64195afd7bfe3bb33355de6743c
0e2a51001c531f4602e051f3b25cc7ae	IPR043607	CoV_S1_C	Coronavirus spike glycoprotein S1	C-terminal	DOMAIN	9d232b788ea570f2a326fd483fba0d8f
0e2a51001c531f4602e051f3b25cc7ae	IPR043607	CoV_S1_C	Coronavirus spike glycoprotein S1	C-terminal	DOMAIN	68cc21003d9334249e981c0bbcc2b1b4
0e2a51001c531f4602e051f3b25cc7ae	IPR043607	CoV_S1_C	Coronavirus spike glycoprotein S1	C-terminal	DOMAIN	176a5b117d784448935b53d533e08b11
0e2a51001c531f4602e051f3b25cc7ae	IPR043607	CoV_S1_C	Coronavirus spike glycoprotein S1	C-terminal	DOMAIN	35407a6d5ccad1ac2fef7a2e67dbd4aa
0e2a51001c531f4602e051f3b25cc7ae	IPR043607	CoV_S1_C	Coronavirus spike glycoprotein S1	C-terminal	DOMAIN	8072a6591994197c0ff049fe4bf17081
0e2a51001c531f4602e051f3b25cc7ae	IPR043607	CoV_S1_C	Coronavirus spike glycoprotein S1	C-terminal	DOMAIN	5619ce2f6e0b226f38e232b9f4966f26
0e2a51001c531f4602e051f3b25cc7ae	IPR043607	CoV_S1_C	Coronavirus spike glycoprotein S1	C-terminal	DOMAIN	379615dd48c81a44b7eacf9ba7434fbe
0e2a51001c531f4602e051f3b25cc7ae	IPR043607	CoV_S1_C	Coronavirus spike glycoprotein S1	C-terminal	DOMAIN	2369a1037af03837098053c5849430be
0e2a51001c531f4602e051f3b25cc7ae	IPR043607	CoV_S1_C	Coronavirus spike glycoprotein S1	C-terminal	DOMAIN	3fd056e046d0bffa8998de2ffede2ff0
0e2a51001c531f4602e051f3b25cc7ae	IPR043607	CoV_S1_C	Coronavirus spike glycoprotein S1	C-terminal	DOMAIN	623a0855685c6924d65faa18fbc84c72
0e2a51001c531f4602e051f3b25cc7ae	IPR043607	CoV_S1_C	Coronavirus spike glycoprotein S1	C-terminal	DOMAIN	72bdd1917db0e0148911cbdb8d4df26a
0e2a51001c531f4602e051f3b25cc7ae	IPR043607	CoV_S1_C	Coronavirus spike glycoprotein S1	C-terminal	DOMAIN	aab37e475264e310b7147865d08f2a97
0e2a51001c531f4602e051f3b25cc7ae	IPR043607	CoV_S1_C	Coronavirus spike glycoprotein S1	C-terminal	DOMAIN	179214c0a9547dce2b0f0c886a421781
0e2a51001c531f4602e051f3b25cc7ae	IPR043607	CoV_S1_C	Coronavirus spike glycoprotein S1	C-terminal	DOMAIN	a784f2dd82d62795776aacf9602c68b0
0e2a51001c531f4602e051f3b25cc7ae	IPR043607	CoV_S1_C	Coronavirus spike glycoprotein S1	C-terminal	DOMAIN	424ede4fe932cf3060d7c1b746064638
0e2a51001c531f4602e051f3b25cc7ae	IPR043607	CoV_S1_C	Coronavirus spike glycoprotein S1	C-terminal	DOMAIN	9407951cf225e1c1466cb76aa2c69c84
0e2a51001c531f4602e051f3b25cc7ae	IPR043607	CoV_S1_C	Coronavirus spike glycoprotein S1	C-terminal	DOMAIN	6f14b8153f17d2455beeed3f601a7f72
0e2a51001c531f4602e051f3b25cc7ae	IPR043607	CoV_S1_C	Coronavirus spike glycoprotein S1	C-terminal	DOMAIN	80643c968db26198089ab70729ce5896
0e2a51001c531f4602e051f3b25cc7ae	IPR043607	CoV_S1_C	Coronavirus spike glycoprotein S1	C-terminal	DOMAIN	fb9de581cb85d6b0ee8c545741823032
0e2a51001c531f4602e051f3b25cc7ae	IPR043607	CoV_S1_C	Coronavirus spike glycoprotein S1	C-terminal	DOMAIN	f7c7a03befad4714dfc398e1791a4fee
0e2a51001c531f4602e051f3b25cc7ae	IPR043607	CoV_S1_C	Coronavirus spike glycoprotein S1	C-terminal	DOMAIN	b0af057223e38e2db9199e6bd5d540e3
0e2a51001c531f4602e051f3b25cc7ae	IPR043607	CoV_S1_C	Coronavirus spike glycoprotein S1	C-terminal	DOMAIN	e9da3f9e3f9c8563d3cfc820c22b4c74
0e2a51001c531f4602e051f3b25cc7ae	IPR043607	CoV_S1_C	Coronavirus spike glycoprotein S1	C-terminal	DOMAIN	c6761123fcf5de389692507b81dd86ec
0e2a51001c531f4602e051f3b25cc7ae	IPR043607	CoV_S1_C	Coronavirus spike glycoprotein S1	C-terminal	DOMAIN	43a250c6b6274f2da8cee9b7f6fee37b
0e2a51001c531f4602e051f3b25cc7ae	IPR043607	CoV_S1_C	Coronavirus spike glycoprotein S1	C-terminal	DOMAIN	37709df9ae438d6b9811cbfb8e3cb976
0e2a51001c531f4602e051f3b25cc7ae	IPR043607	CoV_S1_C	Coronavirus spike glycoprotein S1	C-terminal	DOMAIN	0d712449135975f9cd7ef01577332fa6
0e2a51001c531f4602e051f3b25cc7ae	IPR043607	CoV_S1_C	Coronavirus spike glycoprotein S1	C-terminal	DOMAIN	76d4a5c96e402749bba6ef0456c7c3cd
0e2a51001c531f4602e051f3b25cc7ae	IPR043607	CoV_S1_C	Coronavirus spike glycoprotein S1	C-terminal	DOMAIN	f8bc26cd3f5f8e8ecae1ae54aa8e1586
0e2a51001c531f4602e051f3b25cc7ae	IPR043607	CoV_S1_C	Coronavirus spike glycoprotein S1	C-terminal	DOMAIN	11d4bf919c4e0f3f9273be3f1dcdaf9e
0e2a51001c531f4602e051f3b25cc7ae	IPR043607	CoV_S1_C	Coronavirus spike glycoprotein S1	C-terminal	DOMAIN	c8d52f309638460129b3a24a29e31b8b
0e2a51001c531f4602e051f3b25cc7ae	IPR043607	CoV_S1_C	Coronavirus spike glycoprotein S1	C-terminal	DOMAIN	29069fba9e1c1c891cd484397291541d
0e2a51001c531f4602e051f3b25cc7ae	IPR043607	CoV_S1_C	Coronavirus spike glycoprotein S1	C-terminal	DOMAIN	f42b7016f7385ff007f0d10e44746ab1
0e2a51001c531f4602e051f3b25cc7ae	IPR043607	CoV_S1_C	Coronavirus spike glycoprotein S1	C-terminal	DOMAIN	62f01434b6fd2e574f84dbb429498bc3
0e2a51001c531f4602e051f3b25cc7ae	IPR043607	CoV_S1_C	Coronavirus spike glycoprotein S1	C-terminal	DOMAIN	474ef3fca4b4dc5c990034f5d181eb32
0e2a51001c531f4602e051f3b25cc7ae	IPR043607	CoV_S1_C	Coronavirus spike glycoprotein S1	C-terminal	DOMAIN	231eb32f800557d05dd75847b0b6d283
0e2a51001c531f4602e051f3b25cc7ae	IPR043607	CoV_S1_C	Coronavirus spike glycoprotein S1	C-terminal	DOMAIN	14bfcc520cdfed93f7bfbd418d060724
0e2a51001c531f4602e051f3b25cc7ae	IPR043607	CoV_S1_C	Coronavirus spike glycoprotein S1	C-terminal	DOMAIN	1660278f4e423f470280a58eb2d9ec14
0e2a51001c531f4602e051f3b25cc7ae	IPR043607	CoV_S1_C	Coronavirus spike glycoprotein S1	C-terminal	DOMAIN	29c6f335a022958ef9aca907f0fd0033
0e2a51001c531f4602e051f3b25cc7ae	IPR043607	CoV_S1_C	Coronavirus spike glycoprotein S1	C-terminal	DOMAIN	322abd2e3dfb46fe6be382df99f1d5df
0e2a51001c531f4602e051f3b25cc7ae	IPR043607	CoV_S1_C	Coronavirus spike glycoprotein S1	C-terminal	DOMAIN	085257ec5c67b4e2df1a06740c205c02
0e2a51001c531f4602e051f3b25cc7ae	IPR043607	CoV_S1_C	Coronavirus spike glycoprotein S1	C-terminal	DOMAIN	082d3ac5cb125fbdee77648e626f0a5f
0e2a51001c531f4602e051f3b25cc7ae	IPR043607	CoV_S1_C	Coronavirus spike glycoprotein S1	C-terminal	DOMAIN	acaa8981b4bf9be75cd3cc51c0dd333a
0e2a51001c531f4602e051f3b25cc7ae	IPR043607	CoV_S1_C	Coronavirus spike glycoprotein S1	C-terminal	DOMAIN	ffbd69147ef35ae2d25ec67a7bdb77d1
0e2a51001c531f4602e051f3b25cc7ae	IPR043607	CoV_S1_C	Coronavirus spike glycoprotein S1	C-terminal	DOMAIN	9ec9fde56d79f18330e2ca1ca36a9d8b
0e2a51001c531f4602e051f3b25cc7ae	IPR043607	CoV_S1_C	Coronavirus spike glycoprotein S1	C-terminal	DOMAIN	28871eb62abcb661171d150d354ddb64
0e2a51001c531f4602e051f3b25cc7ae	IPR043607	CoV_S1_C	Coronavirus spike glycoprotein S1	C-terminal	DOMAIN	0781d6dcf825f6cdf08e198326c6e4ee
0e2a51001c531f4602e051f3b25cc7ae	IPR043607	CoV_S1_C	Coronavirus spike glycoprotein S1	C-terminal	DOMAIN	d46d527756d8c2a4e7ba3f3f9d31d125
0e2a51001c531f4602e051f3b25cc7ae	IPR043607	CoV_S1_C	Coronavirus spike glycoprotein S1	C-terminal	DOMAIN	e94ff10262e10cdf4eab737ec47bc6f8
0e2a51001c531f4602e051f3b25cc7ae	IPR043607	CoV_S1_C	Coronavirus spike glycoprotein S1	C-terminal	DOMAIN	c10e46c774814c29c2633f1a6e4146d6
0e2a51001c531f4602e051f3b25cc7ae	IPR043607	CoV_S1_C	Coronavirus spike glycoprotein S1	C-terminal	DOMAIN	8be2d36f27145dd9cafeb9b0dd7783f2
0e2a51001c531f4602e051f3b25cc7ae	IPR043607	CoV_S1_C	Coronavirus spike glycoprotein S1	C-terminal	DOMAIN	1c67de31d0d6def92a62120b50dec30c
0e2a51001c531f4602e051f3b25cc7ae	IPR043607	CoV_S1_C	Coronavirus spike glycoprotein S1	C-terminal	DOMAIN	af3f5beece22ed44c5a553d640587af9
0e2a51001c531f4602e051f3b25cc7ae	IPR043607	CoV_S1_C	Coronavirus spike glycoprotein S1	C-terminal	DOMAIN	ce25205a68c0f42c1dd2d0cc02057758
0e2a51001c531f4602e051f3b25cc7ae	IPR043607	CoV_S1_C	Coronavirus spike glycoprotein S1	C-terminal	DOMAIN	b3bc6ae75d79b001e84e38c48a788363
0e2a51001c531f4602e051f3b25cc7ae	IPR043607	CoV_S1_C	Coronavirus spike glycoprotein S1	C-terminal	DOMAIN	16c4caaebd5b39dcf155da6a63e67340
0e2a51001c531f4602e051f3b25cc7ae	IPR043607	CoV_S1_C	Coronavirus spike glycoprotein S1	C-terminal	DOMAIN	7351aa830e2655b3a6dbfdddd679b872
0e2a51001c531f4602e051f3b25cc7ae	IPR043607	CoV_S1_C	Coronavirus spike glycoprotein S1	C-terminal	DOMAIN	3cbbf45a7fd7833067fb332a627eee12
0e2a51001c531f4602e051f3b25cc7ae	IPR043607	CoV_S1_C	Coronavirus spike glycoprotein S1	C-terminal	DOMAIN	88f1127019f9b00d4e04df2dad744c1f
0e2a51001c531f4602e051f3b25cc7ae	IPR043607	CoV_S1_C	Coronavirus spike glycoprotein S1	C-terminal	DOMAIN	ebc1c5f829f680576a616f4838aed0ba
0e2a51001c531f4602e051f3b25cc7ae	IPR043607	CoV_S1_C	Coronavirus spike glycoprotein S1	C-terminal	DOMAIN	3df75eeec8b6d84bb701bc6adc7205c0
0e2a51001c531f4602e051f3b25cc7ae	IPR043607	CoV_S1_C	Coronavirus spike glycoprotein S1	C-terminal	DOMAIN	ebe240dec564e350efc33313de7585a3
0e2a51001c531f4602e051f3b25cc7ae	IPR043607	CoV_S1_C	Coronavirus spike glycoprotein S1	C-terminal	DOMAIN	a2586660ce9763b31a97ea18ac86f650
0e2a51001c531f4602e051f3b25cc7ae	IPR043607	CoV_S1_C	Coronavirus spike glycoprotein S1	C-terminal	DOMAIN	77f4135fff57768c8dce34a52ffda431
0e2a51001c531f4602e051f3b25cc7ae	IPR043607	CoV_S1_C	Coronavirus spike glycoprotein S1	C-terminal	DOMAIN	377020e12939e6bebe26f5242c06da17
0e2a51001c531f4602e051f3b25cc7ae	IPR043607	CoV_S1_C	Coronavirus spike glycoprotein S1	C-terminal	DOMAIN	bda352d47878d0d23e51ced6f242e09b
0e2a51001c531f4602e051f3b25cc7ae	IPR043607	CoV_S1_C	Coronavirus spike glycoprotein S1	C-terminal	DOMAIN	5a2b38589842d4375f29cc74ab0b1cfd
0e2a51001c531f4602e051f3b25cc7ae	IPR043607	CoV_S1_C	Coronavirus spike glycoprotein S1	C-terminal	DOMAIN	f8371f9c558a7d23be5a59aa5b236084
0e2a51001c531f4602e051f3b25cc7ae	IPR043607	CoV_S1_C	Coronavirus spike glycoprotein S1	C-terminal	DOMAIN	8a6cb7d512a1e29b176e83fefdc8c9e9
0e2a51001c531f4602e051f3b25cc7ae	IPR043607	CoV_S1_C	Coronavirus spike glycoprotein S1	C-terminal	DOMAIN	ad6e4fe78f95364e60b99c7aaf46bf89
0e2a51001c531f4602e051f3b25cc7ae	IPR043607	CoV_S1_C	Coronavirus spike glycoprotein S1	C-terminal	DOMAIN	146c869a6283a6cd6c9c6ba207aab756
0e2a51001c531f4602e051f3b25cc7ae	IPR043607	CoV_S1_C	Coronavirus spike glycoprotein S1	C-terminal	DOMAIN	c8e70396fff6de652b27be4765025a06
0e2a51001c531f4602e051f3b25cc7ae	IPR043607	CoV_S1_C	Coronavirus spike glycoprotein S1	C-terminal	DOMAIN	d565f02c71fc233fb9d9f6ff85aa647c
0e2a51001c531f4602e051f3b25cc7ae	IPR043607	CoV_S1_C	Coronavirus spike glycoprotein S1	C-terminal	DOMAIN	d9cade58abeb7f42b23e4f936f837231
0e2a51001c531f4602e051f3b25cc7ae	IPR043607	CoV_S1_C	Coronavirus spike glycoprotein S1	C-terminal	DOMAIN	f84a3c2db1aa6afda0e54cf5195150ef
0e2a51001c531f4602e051f3b25cc7ae	IPR043607	CoV_S1_C	Coronavirus spike glycoprotein S1	C-terminal	DOMAIN	f1b27df645c02d9c9b84030b08dac3dd
0e2a51001c531f4602e051f3b25cc7ae	IPR043607	CoV_S1_C	Coronavirus spike glycoprotein S1	C-terminal	DOMAIN	3b872088a9c695bb1800362b487a02e2
0e2a51001c531f4602e051f3b25cc7ae	IPR043607	CoV_S1_C	Coronavirus spike glycoprotein S1	C-terminal	DOMAIN	0afa0a8f03d7117a1c704dfa6461e361
0e2a51001c531f4602e051f3b25cc7ae	IPR043607	CoV_S1_C	Coronavirus spike glycoprotein S1	C-terminal	DOMAIN	ae607e5ab90e04f7db8e212a85a43046
0e2a51001c531f4602e051f3b25cc7ae	IPR043607	CoV_S1_C	Coronavirus spike glycoprotein S1	C-terminal	DOMAIN	2df5e51869ad41f74e4de2446dd180d1
0e2a51001c531f4602e051f3b25cc7ae	IPR043607	CoV_S1_C	Coronavirus spike glycoprotein S1	C-terminal	DOMAIN	202f23bd1d4e64d81119504a5d67164a
0e2a51001c531f4602e051f3b25cc7ae	IPR043607	CoV_S1_C	Coronavirus spike glycoprotein S1	C-terminal	DOMAIN	f89ff7ef4c6617ae2cfa42e58f0965f2
0e2a51001c531f4602e051f3b25cc7ae	IPR043607	CoV_S1_C	Coronavirus spike glycoprotein S1	C-terminal	DOMAIN	2bb46da68908aad1281ceda70b2f232c
0e2a51001c531f4602e051f3b25cc7ae	IPR043607	CoV_S1_C	Coronavirus spike glycoprotein S1	C-terminal	DOMAIN	c0b250424d869244df734ad8e6b2d9a1
0e2a51001c531f4602e051f3b25cc7ae	IPR043607	CoV_S1_C	Coronavirus spike glycoprotein S1	C-terminal	DOMAIN	bce6fba27335eaab4f5d411de0b61dac
0e2a51001c531f4602e051f3b25cc7ae	IPR043607	CoV_S1_C	Coronavirus spike glycoprotein S1	C-terminal	DOMAIN	4b78f7cad1bfc918b86885619802ab7d
0e2a51001c531f4602e051f3b25cc7ae	IPR043607	CoV_S1_C	Coronavirus spike glycoprotein S1	C-terminal	DOMAIN	8b0966c1c1a40b3814fe622147df77fb
0e2a51001c531f4602e051f3b25cc7ae	IPR043607	CoV_S1_C	Coronavirus spike glycoprotein S1	C-terminal	DOMAIN	da3884f52adf9c41db588f3f6005ac70
0e2a51001c531f4602e051f3b25cc7ae	IPR043607	CoV_S1_C	Coronavirus spike glycoprotein S1	C-terminal	DOMAIN	501c477cd8900c12064c3e6982e2951c
0e2a51001c531f4602e051f3b25cc7ae	IPR043607	CoV_S1_C	Coronavirus spike glycoprotein S1	C-terminal	DOMAIN	66baea7e46729360a7e85419308b4f38
0e2a51001c531f4602e051f3b25cc7ae	IPR043607	CoV_S1_C	Coronavirus spike glycoprotein S1	C-terminal	DOMAIN	25453c407bf91f0d071cfddb0ad3d5b6
0e2a51001c531f4602e051f3b25cc7ae	IPR043607	CoV_S1_C	Coronavirus spike glycoprotein S1	C-terminal	DOMAIN	02a9d0c8a11c975e71ed31519748857b
0e2a51001c531f4602e051f3b25cc7ae	IPR043607	CoV_S1_C	Coronavirus spike glycoprotein S1	C-terminal	DOMAIN	c12fd409aa752cd6b6bb61d7fdb3d99c
0e2a51001c531f4602e051f3b25cc7ae	IPR043607	CoV_S1_C	Coronavirus spike glycoprotein S1	C-terminal	DOMAIN	6caaec0e30e2bbcb6b35c7ab374e7f4d
0e2a51001c531f4602e051f3b25cc7ae	IPR043607	CoV_S1_C	Coronavirus spike glycoprotein S1	C-terminal	DOMAIN	2b5ea6d5698d670100156780b581c1bb
0e2a51001c531f4602e051f3b25cc7ae	IPR043607	CoV_S1_C	Coronavirus spike glycoprotein S1	C-terminal	DOMAIN	59312acb73e24baf6229693fe7caed07
0e2a51001c531f4602e051f3b25cc7ae	IPR043607	CoV_S1_C	Coronavirus spike glycoprotein S1	C-terminal	DOMAIN	c443c11be90731f3ee5abfc15942797a
0e2a51001c531f4602e051f3b25cc7ae	IPR043607	CoV_S1_C	Coronavirus spike glycoprotein S1	C-terminal	DOMAIN	4fa3043c4cf1af900828db21dab67112
0e2a51001c531f4602e051f3b25cc7ae	IPR043607	CoV_S1_C	Coronavirus spike glycoprotein S1	C-terminal	DOMAIN	ced93a18462b2c58db327d84c67027b1
0e2a51001c531f4602e051f3b25cc7ae	IPR043607	CoV_S1_C	Coronavirus spike glycoprotein S1	C-terminal	DOMAIN	3fd6b3ad3496ee6f5c76eefcf04561a3
0e2a51001c531f4602e051f3b25cc7ae	IPR043607	CoV_S1_C	Coronavirus spike glycoprotein S1	C-terminal	DOMAIN	e4024a62880d33e169d12f8528793d1e
0e2a51001c531f4602e051f3b25cc7ae	IPR043607	CoV_S1_C	Coronavirus spike glycoprotein S1	C-terminal	DOMAIN	154336ea981fee48d784ef670834f0a6
0e2a51001c531f4602e051f3b25cc7ae	IPR043607	CoV_S1_C	Coronavirus spike glycoprotein S1	C-terminal	DOMAIN	56163fbcff8277bac24bff9d23a330bd
0e2a51001c531f4602e051f3b25cc7ae	IPR043607	CoV_S1_C	Coronavirus spike glycoprotein S1	C-terminal	DOMAIN	d165a229f4d30cea3501a5346f28992f
0e2a51001c531f4602e051f3b25cc7ae	IPR043607	CoV_S1_C	Coronavirus spike glycoprotein S1	C-terminal	DOMAIN	f802b56f8188cd808a89a3ce1a167ac2
0e2a51001c531f4602e051f3b25cc7ae	IPR043607	CoV_S1_C	Coronavirus spike glycoprotein S1	C-terminal	DOMAIN	ae6f7871bbb0bc5fa434f4d6c79761ed
0e2a51001c531f4602e051f3b25cc7ae	IPR043607	CoV_S1_C	Coronavirus spike glycoprotein S1	C-terminal	DOMAIN	f7fee5e7746da986046e145152d99b96
0e2a51001c531f4602e051f3b25cc7ae	IPR043607	CoV_S1_C	Coronavirus spike glycoprotein S1	C-terminal	DOMAIN	2a4341a826e5487b70195c3071f6176f
0e2a51001c531f4602e051f3b25cc7ae	IPR043607	CoV_S1_C	Coronavirus spike glycoprotein S1	C-terminal	DOMAIN	a88bd07bb513d97ac79c6eb53750eadd
0e2a51001c531f4602e051f3b25cc7ae	IPR043607	CoV_S1_C	Coronavirus spike glycoprotein S1	C-terminal	DOMAIN	487def9f2443e11b4fd86776071201bd
0e2a51001c531f4602e051f3b25cc7ae	IPR043607	CoV_S1_C	Coronavirus spike glycoprotein S1	C-terminal	DOMAIN	7de3f15eba5582c1bbb3f0c2ba0cd70f
0e2a51001c531f4602e051f3b25cc7ae	IPR043607	CoV_S1_C	Coronavirus spike glycoprotein S1	C-terminal	DOMAIN	0cd7e789509d0ae5646f3bd963a5394a
0e2a51001c531f4602e051f3b25cc7ae	IPR043607	CoV_S1_C	Coronavirus spike glycoprotein S1	C-terminal	DOMAIN	8a2ae40584f7452e5051e575b8587ebd
0e2a51001c531f4602e051f3b25cc7ae	IPR043607	CoV_S1_C	Coronavirus spike glycoprotein S1	C-terminal	DOMAIN	cedcb3a2dba2aa2f906fb6e5b90a75b6
0e2a51001c531f4602e051f3b25cc7ae	IPR043607	CoV_S1_C	Coronavirus spike glycoprotein S1	C-terminal	DOMAIN	6bbc5dfaafe4c678730a804e30e80c78
0e2a51001c531f4602e051f3b25cc7ae	IPR043607	CoV_S1_C	Coronavirus spike glycoprotein S1	C-terminal	DOMAIN	d171e48278f0f1c95340e2f3739ed97a
0e2a51001c531f4602e051f3b25cc7ae	IPR043607	CoV_S1_C	Coronavirus spike glycoprotein S1	C-terminal	DOMAIN	729150fb105de03f9a45586a48beeee0
0e2a51001c531f4602e051f3b25cc7ae	IPR043607	CoV_S1_C	Coronavirus spike glycoprotein S1	C-terminal	DOMAIN	24148ca06f499ed0cefba299c1e15924
0e2a51001c531f4602e051f3b25cc7ae	IPR043607	CoV_S1_C	Coronavirus spike glycoprotein S1	C-terminal	DOMAIN	57c75284e74c23f517ab60c46aec77e2
0e2a51001c531f4602e051f3b25cc7ae	IPR043607	CoV_S1_C	Coronavirus spike glycoprotein S1	C-terminal	DOMAIN	b4d1d5b4e65bcac1e59fc9c0dcb94062
0e2a51001c531f4602e051f3b25cc7ae	IPR043607	CoV_S1_C	Coronavirus spike glycoprotein S1	C-terminal	DOMAIN	5a57e2791b174175cd2f010568d4a0bf
0e2a51001c531f4602e051f3b25cc7ae	IPR043607	CoV_S1_C	Coronavirus spike glycoprotein S1	C-terminal	DOMAIN	c837e2f657814ccb2b77932f8fafdc31
0e2a51001c531f4602e051f3b25cc7ae	IPR043607	CoV_S1_C	Coronavirus spike glycoprotein S1	C-terminal	DOMAIN	fd7e378100b87fabc3a186c4d21c4d8f
0e2a51001c531f4602e051f3b25cc7ae	IPR043607	CoV_S1_C	Coronavirus spike glycoprotein S1	C-terminal	DOMAIN	806260835a5eada7eb9aa11b64bd03e7
0e2a51001c531f4602e051f3b25cc7ae	IPR043607	CoV_S1_C	Coronavirus spike glycoprotein S1	C-terminal	DOMAIN	2fef5afbb71518daf5c808c4146553f7
0e2a51001c531f4602e051f3b25cc7ae	IPR043607	CoV_S1_C	Coronavirus spike glycoprotein S1	C-terminal	DOMAIN	e6a03b8fbecacfe953a22990afdbf369
0e2a51001c531f4602e051f3b25cc7ae	IPR043607	CoV_S1_C	Coronavirus spike glycoprotein S1	C-terminal	DOMAIN	c5d732ce9eb93a099e29050006524976
0e2a51001c531f4602e051f3b25cc7ae	IPR043607	CoV_S1_C	Coronavirus spike glycoprotein S1	C-terminal	DOMAIN	a02dc61560db43c7f0065972bca3382c
0e2a51001c531f4602e051f3b25cc7ae	IPR043607	CoV_S1_C	Coronavirus spike glycoprotein S1	C-terminal	DOMAIN	843e620b249b09ad9101740a65a26aac
0e2a51001c531f4602e051f3b25cc7ae	IPR043607	CoV_S1_C	Coronavirus spike glycoprotein S1	C-terminal	DOMAIN	b33e4732703cea2af0ab5de8e5dabf58
0e2a51001c531f4602e051f3b25cc7ae	IPR043607	CoV_S1_C	Coronavirus spike glycoprotein S1	C-terminal	DOMAIN	b4689c15486538acd3b1a1dcf7101203
0e2a51001c531f4602e051f3b25cc7ae	IPR043607	CoV_S1_C	Coronavirus spike glycoprotein S1	C-terminal	DOMAIN	ea4faad34f8644703b0582d0bf30b45a
0e2a51001c531f4602e051f3b25cc7ae	IPR043607	CoV_S1_C	Coronavirus spike glycoprotein S1	C-terminal	DOMAIN	d32dd699c85adfbf997f7770ad412de9
0e2a51001c531f4602e051f3b25cc7ae	IPR043607	CoV_S1_C	Coronavirus spike glycoprotein S1	C-terminal	DOMAIN	723f7c9a30d42e83412fc103447be3cd
0e2a51001c531f4602e051f3b25cc7ae	IPR043607	CoV_S1_C	Coronavirus spike glycoprotein S1	C-terminal	DOMAIN	7a4c6a182377ee083713360f952d1454
0e2a51001c531f4602e051f3b25cc7ae	IPR043607	CoV_S1_C	Coronavirus spike glycoprotein S1	C-terminal	DOMAIN	0b6b6629def142fe15615ba48845c42e
0e2a51001c531f4602e051f3b25cc7ae	IPR043607	CoV_S1_C	Coronavirus spike glycoprotein S1	C-terminal	DOMAIN	9e04b9e534a211cf4b28aee9298a7579
0e2a51001c531f4602e051f3b25cc7ae	IPR043607	CoV_S1_C	Coronavirus spike glycoprotein S1	C-terminal	DOMAIN	0993fe18128e6555993f1563b09eee43
0e2a51001c531f4602e051f3b25cc7ae	IPR043607	CoV_S1_C	Coronavirus spike glycoprotein S1	C-terminal	DOMAIN	2f7910c5e613c09b8307645faac01c1c
0e2a51001c531f4602e051f3b25cc7ae	IPR043607	CoV_S1_C	Coronavirus spike glycoprotein S1	C-terminal	DOMAIN	15597cfdd90662644bbf0f680ed89887
0e2a51001c531f4602e051f3b25cc7ae	IPR043607	CoV_S1_C	Coronavirus spike glycoprotein S1	C-terminal	DOMAIN	faadb15aca9b83ffb80c389ad95006e8
0e2a51001c531f4602e051f3b25cc7ae	IPR043607	CoV_S1_C	Coronavirus spike glycoprotein S1	C-terminal	DOMAIN	461af27fbdd44a4e78d0e0d547d052e7
0e2a51001c531f4602e051f3b25cc7ae	IPR043607	CoV_S1_C	Coronavirus spike glycoprotein S1	C-terminal	DOMAIN	912d1b0a637bb7e70fbba9cbacad860d
0e2a51001c531f4602e051f3b25cc7ae	IPR043607	CoV_S1_C	Coronavirus spike glycoprotein S1	C-terminal	DOMAIN	3073a7939422827d9b2954b67ee02eda
0e2a51001c531f4602e051f3b25cc7ae	IPR043607	CoV_S1_C	Coronavirus spike glycoprotein S1	C-terminal	DOMAIN	1d7ab115c08b96b08e112449f13329bd
0e2a51001c531f4602e051f3b25cc7ae	IPR043607	CoV_S1_C	Coronavirus spike glycoprotein S1	C-terminal	DOMAIN	1355ae5c8a9a67e6be4e5a4374455439
0e2a51001c531f4602e051f3b25cc7ae	IPR043607	CoV_S1_C	Coronavirus spike glycoprotein S1	C-terminal	DOMAIN	8908c19fef36743cb4183549da3f4b3f
0e2a51001c531f4602e051f3b25cc7ae	IPR043607	CoV_S1_C	Coronavirus spike glycoprotein S1	C-terminal	DOMAIN	c8aebb4c052f6619b4be2dc7638dfd09
0e2a51001c531f4602e051f3b25cc7ae	IPR043607	CoV_S1_C	Coronavirus spike glycoprotein S1	C-terminal	DOMAIN	2b8346d3fcada6885feb20ce06e828a1
0e2a51001c531f4602e051f3b25cc7ae	IPR043607	CoV_S1_C	Coronavirus spike glycoprotein S1	C-terminal	DOMAIN	149590848e504fc2fa1f483343e1c974
0e2a51001c531f4602e051f3b25cc7ae	IPR043607	CoV_S1_C	Coronavirus spike glycoprotein S1	C-terminal	DOMAIN	f2872d58998d7de1806e1a2693a26981
0e2a51001c531f4602e051f3b25cc7ae	IPR043607	CoV_S1_C	Coronavirus spike glycoprotein S1	C-terminal	DOMAIN	b1284810a042ab1738c037e0c6afc5cd
0e2a51001c531f4602e051f3b25cc7ae	IPR043607	CoV_S1_C	Coronavirus spike glycoprotein S1	C-terminal	DOMAIN	8a0d2156cf836be681dd894925304097
0e2a51001c531f4602e051f3b25cc7ae	IPR043607	CoV_S1_C	Coronavirus spike glycoprotein S1	C-terminal	DOMAIN	bf5bc583cd9c40fd1792769c3033ba7f
0e2a51001c531f4602e051f3b25cc7ae	IPR043607	CoV_S1_C	Coronavirus spike glycoprotein S1	C-terminal	DOMAIN	b6453bd7e3da407e5532bc8f7cafad7b
0e2a51001c531f4602e051f3b25cc7ae	IPR043607	CoV_S1_C	Coronavirus spike glycoprotein S1	C-terminal	DOMAIN	436a5331593d41f725d2e6a2c8fd731f
0e2a51001c531f4602e051f3b25cc7ae	IPR043607	CoV_S1_C	Coronavirus spike glycoprotein S1	C-terminal	DOMAIN	e1815a3695ee8d3d198b14c4f4c705d1
0e2a51001c531f4602e051f3b25cc7ae	IPR043607	CoV_S1_C	Coronavirus spike glycoprotein S1	C-terminal	DOMAIN	3345fcf54f64d1d8c929dd4f5c766f49
0e2a51001c531f4602e051f3b25cc7ae	IPR043607	CoV_S1_C	Coronavirus spike glycoprotein S1	C-terminal	DOMAIN	07ea89f75430a2aef963be6b95704e25
0e2a51001c531f4602e051f3b25cc7ae	IPR043607	CoV_S1_C	Coronavirus spike glycoprotein S1	C-terminal	DOMAIN	4334a0f92d6c9c6ad08da7e076525709
0e2a51001c531f4602e051f3b25cc7ae	IPR043607	CoV_S1_C	Coronavirus spike glycoprotein S1	C-terminal	DOMAIN	19b31c3b9fb646465d1423a4f6fc27c8
0e2a51001c531f4602e051f3b25cc7ae	IPR043607	CoV_S1_C	Coronavirus spike glycoprotein S1	C-terminal	DOMAIN	ff6b3fd47007e66f733d4055e9b91df9
0e2a51001c531f4602e051f3b25cc7ae	IPR043607	CoV_S1_C	Coronavirus spike glycoprotein S1	C-terminal	DOMAIN	4783e2b2c6ca2972701280077197fa13
0e2a51001c531f4602e051f3b25cc7ae	IPR043607	CoV_S1_C	Coronavirus spike glycoprotein S1	C-terminal	DOMAIN	14c8102d4ed58ca8644ca2c33bd74b69
0e2a51001c531f4602e051f3b25cc7ae	IPR043607	CoV_S1_C	Coronavirus spike glycoprotein S1	C-terminal	DOMAIN	af9325b8799d60feb49928d4d4d0e677
0e2a51001c531f4602e051f3b25cc7ae	IPR043607	CoV_S1_C	Coronavirus spike glycoprotein S1	C-terminal	DOMAIN	f55627a7d8b723c8a5f2d541d1568168
0e2a51001c531f4602e051f3b25cc7ae	IPR043607	CoV_S1_C	Coronavirus spike glycoprotein S1	C-terminal	DOMAIN	4b72b55784db8fd0b6144371200b567f
0e2a51001c531f4602e051f3b25cc7ae	IPR043607	CoV_S1_C	Coronavirus spike glycoprotein S1	C-terminal	DOMAIN	66e754db5a7c5d11c9291ce371088757
0e2a51001c531f4602e051f3b25cc7ae	IPR043607	CoV_S1_C	Coronavirus spike glycoprotein S1	C-terminal	DOMAIN	d2d1598a31eb50e73527650ff83578cd
0e2a51001c531f4602e051f3b25cc7ae	IPR043607	CoV_S1_C	Coronavirus spike glycoprotein S1	C-terminal	DOMAIN	a3fcf3f33482728cf9223280c6adf81f
0e2a51001c531f4602e051f3b25cc7ae	IPR043607	CoV_S1_C	Coronavirus spike glycoprotein S1	C-terminal	DOMAIN	79e0b7c4229972f3894f0a7e20b316c1
0e2a51001c531f4602e051f3b25cc7ae	IPR043607	CoV_S1_C	Coronavirus spike glycoprotein S1	C-terminal	DOMAIN	9491d91b755c4b2468e6ec5718a19754
0e2a51001c531f4602e051f3b25cc7ae	IPR043607	CoV_S1_C	Coronavirus spike glycoprotein S1	C-terminal	DOMAIN	4ecafdb45635483040ed6ddf628f202a
0e2a51001c531f4602e051f3b25cc7ae	IPR043607	CoV_S1_C	Coronavirus spike glycoprotein S1	C-terminal	DOMAIN	ffc0ab3ce6c8019eec7eb620ce8a1bf2
0e2a51001c531f4602e051f3b25cc7ae	IPR043607	CoV_S1_C	Coronavirus spike glycoprotein S1	C-terminal	DOMAIN	3a31eeb2b54242efab92c4161f7828ca
0e2a51001c531f4602e051f3b25cc7ae	IPR043607	CoV_S1_C	Coronavirus spike glycoprotein S1	C-terminal	DOMAIN	edeaa3857a76f35f23f00c1c70b57424
0e2a51001c531f4602e051f3b25cc7ae	IPR043607	CoV_S1_C	Coronavirus spike glycoprotein S1	C-terminal	DOMAIN	5325161b35a503910e64ec3aef916d47
0e2a51001c531f4602e051f3b25cc7ae	IPR043607	CoV_S1_C	Coronavirus spike glycoprotein S1	C-terminal	DOMAIN	def9a2a5cee4b71b2231af01b31e6590
0e2a51001c531f4602e051f3b25cc7ae	IPR043607	CoV_S1_C	Coronavirus spike glycoprotein S1	C-terminal	DOMAIN	dea872dcb3fa2a9e69b1c7217b587187
0e2a51001c531f4602e051f3b25cc7ae	IPR043607	CoV_S1_C	Coronavirus spike glycoprotein S1	C-terminal	DOMAIN	82e06e1340d023616e4c6f1b4151a456
0e2a51001c531f4602e051f3b25cc7ae	IPR043607	CoV_S1_C	Coronavirus spike glycoprotein S1	C-terminal	DOMAIN	3f62e02494f92cd5c14aef75dc56a5ce
0e2a51001c531f4602e051f3b25cc7ae	IPR043607	CoV_S1_C	Coronavirus spike glycoprotein S1	C-terminal	DOMAIN	b42ff6ed599ebb7d7b6b460c9f310584
0e2a51001c531f4602e051f3b25cc7ae	IPR043607	CoV_S1_C	Coronavirus spike glycoprotein S1	C-terminal	DOMAIN	8f85fc21ce4902c8de0a849237cc3040
0e2a51001c531f4602e051f3b25cc7ae	IPR043607	CoV_S1_C	Coronavirus spike glycoprotein S1	C-terminal	DOMAIN	e11dd9cb4ef47c3cff7f70e92ef70cc7
0e2a51001c531f4602e051f3b25cc7ae	IPR043607	CoV_S1_C	Coronavirus spike glycoprotein S1	C-terminal	DOMAIN	e9dc622e216914669ad3032fed09f8e2
0e2a51001c531f4602e051f3b25cc7ae	IPR043607	CoV_S1_C	Coronavirus spike glycoprotein S1	C-terminal	DOMAIN	1624f1f9c43527096d39b7bb884531df
0e2a51001c531f4602e051f3b25cc7ae	IPR043607	CoV_S1_C	Coronavirus spike glycoprotein S1	C-terminal	DOMAIN	6c4639f3119917eb9267508f2bea516f
0e2a51001c531f4602e051f3b25cc7ae	IPR043607	CoV_S1_C	Coronavirus spike glycoprotein S1	C-terminal	DOMAIN	2cd3da1e740cd3a8e37eb9ec91c4dfd4
0e2a51001c531f4602e051f3b25cc7ae	IPR043607	CoV_S1_C	Coronavirus spike glycoprotein S1	C-terminal	DOMAIN	220a30b04012959cdaa99f8edc8ce5ee
0e2a51001c531f4602e051f3b25cc7ae	IPR043607	CoV_S1_C	Coronavirus spike glycoprotein S1	C-terminal	DOMAIN	86f654f7bd0440556ba4b7119926b00f
0e2a51001c531f4602e051f3b25cc7ae	IPR043607	CoV_S1_C	Coronavirus spike glycoprotein S1	C-terminal	DOMAIN	3bec4f33b6119ddc4409ba098ebe0f0a
0e2a51001c531f4602e051f3b25cc7ae	IPR043607	CoV_S1_C	Coronavirus spike glycoprotein S1	C-terminal	DOMAIN	b07efc2d348bf92761b5f8ec6e6c5279
0e2a51001c531f4602e051f3b25cc7ae	IPR043607	CoV_S1_C	Coronavirus spike glycoprotein S1	C-terminal	DOMAIN	f5ef8d10fcdc0609aec13e6984d85649
0e2a51001c531f4602e051f3b25cc7ae	IPR043607	CoV_S1_C	Coronavirus spike glycoprotein S1	C-terminal	DOMAIN	a5ffd5e3f0f65be87c38c9ab7fa1271b
0e2a51001c531f4602e051f3b25cc7ae	IPR043607	CoV_S1_C	Coronavirus spike glycoprotein S1	C-terminal	DOMAIN	fafc6c1dcf27534441e4a89883428a5d
0e2a51001c531f4602e051f3b25cc7ae	IPR043607	CoV_S1_C	Coronavirus spike glycoprotein S1	C-terminal	DOMAIN	68773d130f64840eee47f3db7cf5baf4
0e2a51001c531f4602e051f3b25cc7ae	IPR043607	CoV_S1_C	Coronavirus spike glycoprotein S1	C-terminal	DOMAIN	73a23c17e113ca5ebf38506475dcfe07
0e2a51001c531f4602e051f3b25cc7ae	IPR043607	CoV_S1_C	Coronavirus spike glycoprotein S1	C-terminal	DOMAIN	92b85917a27954aaf40af71ace8d1e25
0e2a51001c531f4602e051f3b25cc7ae	IPR043607	CoV_S1_C	Coronavirus spike glycoprotein S1	C-terminal	DOMAIN	40e169c87bc26a87bb5577da54ff7712
0e2a51001c531f4602e051f3b25cc7ae	IPR043607	CoV_S1_C	Coronavirus spike glycoprotein S1	C-terminal	DOMAIN	af016297b948d20d6f06f2305a1e06ae
0e2a51001c531f4602e051f3b25cc7ae	IPR043607	CoV_S1_C	Coronavirus spike glycoprotein S1	C-terminal	DOMAIN	24ece1976c466263bb13a22d5bc7a9f5
0e2a51001c531f4602e051f3b25cc7ae	IPR043607	CoV_S1_C	Coronavirus spike glycoprotein S1	C-terminal	DOMAIN	8bbbc6ca9601486f410f463f40fd8861
0e2a51001c531f4602e051f3b25cc7ae	IPR043607	CoV_S1_C	Coronavirus spike glycoprotein S1	C-terminal	DOMAIN	23df9a1299182732d9c54a607c78dcd6
0e2a51001c531f4602e051f3b25cc7ae	IPR043607	CoV_S1_C	Coronavirus spike glycoprotein S1	C-terminal	DOMAIN	976a6a4f2424d236aa6b1b27a057740e
0e2a51001c531f4602e051f3b25cc7ae	IPR043607	CoV_S1_C	Coronavirus spike glycoprotein S1	C-terminal	DOMAIN	945c70acd127d8b8ae676b50fb994f0a
0e2a51001c531f4602e051f3b25cc7ae	IPR043607	CoV_S1_C	Coronavirus spike glycoprotein S1	C-terminal	DOMAIN	288547c9105bcc18a9ca9dbe06159a11
0e2a51001c531f4602e051f3b25cc7ae	IPR043607	CoV_S1_C	Coronavirus spike glycoprotein S1	C-terminal	DOMAIN	fb061b3ea98aa2f50a1f008cef300719
0e2a51001c531f4602e051f3b25cc7ae	IPR043607	CoV_S1_C	Coronavirus spike glycoprotein S1	C-terminal	DOMAIN	4b838d2be48cdd0dc89b45d0bd2aa27e
0e2a51001c531f4602e051f3b25cc7ae	IPR043607	CoV_S1_C	Coronavirus spike glycoprotein S1	C-terminal	DOMAIN	fbeec5d47e15a30594c3c4e84469406d
0e2a51001c531f4602e051f3b25cc7ae	IPR043607	CoV_S1_C	Coronavirus spike glycoprotein S1	C-terminal	DOMAIN	cd9fde76143ce0e4a4fd2f32f3005af5
0e2a51001c531f4602e051f3b25cc7ae	IPR043607	CoV_S1_C	Coronavirus spike glycoprotein S1	C-terminal	DOMAIN	5b1f612f42b8d953ca5b605076e9b9ac
0e2a51001c531f4602e051f3b25cc7ae	IPR043607	CoV_S1_C	Coronavirus spike glycoprotein S1	C-terminal	DOMAIN	9f6e9c6b0c5acd692fbb7664c4b0f63d
0e2a51001c531f4602e051f3b25cc7ae	IPR043607	CoV_S1_C	Coronavirus spike glycoprotein S1	C-terminal	DOMAIN	caa0e953db5ac3ae3f3a2ef1ba0b715e
0e2a51001c531f4602e051f3b25cc7ae	IPR043607	CoV_S1_C	Coronavirus spike glycoprotein S1	C-terminal	DOMAIN	27f17dad5eca1a57544de33eaaddf434
0e2a51001c531f4602e051f3b25cc7ae	IPR043607	CoV_S1_C	Coronavirus spike glycoprotein S1	C-terminal	DOMAIN	76ee1b99b6851f22800dc03d95e9fc57
0e2a51001c531f4602e051f3b25cc7ae	IPR043607	CoV_S1_C	Coronavirus spike glycoprotein S1	C-terminal	DOMAIN	a7c9930b45b09315d91fa166dfdac4bc
0e2a51001c531f4602e051f3b25cc7ae	IPR043607	CoV_S1_C	Coronavirus spike glycoprotein S1	C-terminal	DOMAIN	2eaf466782bb51061af2704ee4a1d2af
0e2a51001c531f4602e051f3b25cc7ae	IPR043607	CoV_S1_C	Coronavirus spike glycoprotein S1	C-terminal	DOMAIN	474610f764972d08abf76ffe78e461e0
0e2a51001c531f4602e051f3b25cc7ae	IPR043607	CoV_S1_C	Coronavirus spike glycoprotein S1	C-terminal	DOMAIN	bd22d297917ba91822f37e23f334b033
0e2a51001c531f4602e051f3b25cc7ae	IPR043607	CoV_S1_C	Coronavirus spike glycoprotein S1	C-terminal	DOMAIN	4898b3078a51f41d664b44c3cf0555d6
0e2a51001c531f4602e051f3b25cc7ae	IPR043607	CoV_S1_C	Coronavirus spike glycoprotein S1	C-terminal	DOMAIN	c74d06b1ab9b9f831c21e3bbfcb3bce1
0e2a51001c531f4602e051f3b25cc7ae	IPR043607	CoV_S1_C	Coronavirus spike glycoprotein S1	C-terminal	DOMAIN	5c89b21984b5a86ca45d411175cd69d3
0e2a51001c531f4602e051f3b25cc7ae	IPR043607	CoV_S1_C	Coronavirus spike glycoprotein S1	C-terminal	DOMAIN	e2e3fd700df6335b0da812643956ddf9
0e2a51001c531f4602e051f3b25cc7ae	IPR043607	CoV_S1_C	Coronavirus spike glycoprotein S1	C-terminal	DOMAIN	0e3bcca416214947adc72a85289cae84
0e2a51001c531f4602e051f3b25cc7ae	IPR043607	CoV_S1_C	Coronavirus spike glycoprotein S1	C-terminal	DOMAIN	b145c282a70c9f05e7b39811e8f4b953
0e2a51001c531f4602e051f3b25cc7ae	IPR043607	CoV_S1_C	Coronavirus spike glycoprotein S1	C-terminal	DOMAIN	8d60beabf9c5b157e04668d812059fe9
0e2a51001c531f4602e051f3b25cc7ae	IPR043607	CoV_S1_C	Coronavirus spike glycoprotein S1	C-terminal	DOMAIN	8798f2d87551ec6c5f73333112ee7d50
0e2a51001c531f4602e051f3b25cc7ae	IPR043607	CoV_S1_C	Coronavirus spike glycoprotein S1	C-terminal	DOMAIN	0afb09b4690e3035b1b60071c5f3ddd5
0e2a51001c531f4602e051f3b25cc7ae	IPR043607	CoV_S1_C	Coronavirus spike glycoprotein S1	C-terminal	DOMAIN	04370cde3897d6c709320c553b4c8dbe
0e2a51001c531f4602e051f3b25cc7ae	IPR043607	CoV_S1_C	Coronavirus spike glycoprotein S1	C-terminal	DOMAIN	52a21c5ac4d5f8ff7fe6c85a15616291
0e2a51001c531f4602e051f3b25cc7ae	IPR043607	CoV_S1_C	Coronavirus spike glycoprotein S1	C-terminal	DOMAIN	19c53b8ddb5beca095bbefe58cb98780
0e2a51001c531f4602e051f3b25cc7ae	IPR043607	CoV_S1_C	Coronavirus spike glycoprotein S1	C-terminal	DOMAIN	a27f5f17bdbf6b515892d90ec0d7db83
0e2a51001c531f4602e051f3b25cc7ae	IPR043607	CoV_S1_C	Coronavirus spike glycoprotein S1	C-terminal	DOMAIN	ba72d498fcfbad9f48cdec623f46576a
0e2a51001c531f4602e051f3b25cc7ae	IPR043607	CoV_S1_C	Coronavirus spike glycoprotein S1	C-terminal	DOMAIN	4ca1745c4aea42f00f380425545f6d2c
0e2a51001c531f4602e051f3b25cc7ae	IPR043607	CoV_S1_C	Coronavirus spike glycoprotein S1	C-terminal	DOMAIN	7af48ca9327143f059199066ef971a90
0e2a51001c531f4602e051f3b25cc7ae	IPR043607	CoV_S1_C	Coronavirus spike glycoprotein S1	C-terminal	DOMAIN	ce1bbe48008d47a4d1db1fc1a983f17b
0e2a51001c531f4602e051f3b25cc7ae	IPR043607	CoV_S1_C	Coronavirus spike glycoprotein S1	C-terminal	DOMAIN	0c4c5ebedded71b3448c73b4f1cdf727
0e2a51001c531f4602e051f3b25cc7ae	IPR043607	CoV_S1_C	Coronavirus spike glycoprotein S1	C-terminal	DOMAIN	0060a65c71816a073df9342f453cbed2
0e2a51001c531f4602e051f3b25cc7ae	IPR043607	CoV_S1_C	Coronavirus spike glycoprotein S1	C-terminal	DOMAIN	68e978d967f42c66a59f3e01cbbbf8d6
0e2a51001c531f4602e051f3b25cc7ae	IPR043607	CoV_S1_C	Coronavirus spike glycoprotein S1	C-terminal	DOMAIN	f7d6430089573c66ac62c5a4a9fd7f4f
0e2a51001c531f4602e051f3b25cc7ae	IPR043607	CoV_S1_C	Coronavirus spike glycoprotein S1	C-terminal	DOMAIN	3113a17a730c98029af4d76246440496
0e2a51001c531f4602e051f3b25cc7ae	IPR043607	CoV_S1_C	Coronavirus spike glycoprotein S1	C-terminal	DOMAIN	a2c66275f397792cdb6dd6cb546e7ad1
0e2a51001c531f4602e051f3b25cc7ae	IPR043607	CoV_S1_C	Coronavirus spike glycoprotein S1	C-terminal	DOMAIN	7ecc119dcbbcb6c739d75bbd296fd703
0e2a51001c531f4602e051f3b25cc7ae	IPR043607	CoV_S1_C	Coronavirus spike glycoprotein S1	C-terminal	DOMAIN	d9254c93357de41100199be2f5d39a8d
0e2a51001c531f4602e051f3b25cc7ae	IPR043607	CoV_S1_C	Coronavirus spike glycoprotein S1	C-terminal	DOMAIN	d01e145c6e43f2d7e6b1e1c6520b15f8
0e2a51001c531f4602e051f3b25cc7ae	IPR043607	CoV_S1_C	Coronavirus spike glycoprotein S1	C-terminal	DOMAIN	991895c1c90806f0139cd8275838cc0d
0e2a51001c531f4602e051f3b25cc7ae	IPR043607	CoV_S1_C	Coronavirus spike glycoprotein S1	C-terminal	DOMAIN	61327920bcdfa55188716cf4dbae98de
0e2a51001c531f4602e051f3b25cc7ae	IPR043607	CoV_S1_C	Coronavirus spike glycoprotein S1	C-terminal	DOMAIN	7b3513842bf075defdfe7b353fc0efda
0e2a51001c531f4602e051f3b25cc7ae	IPR043607	CoV_S1_C	Coronavirus spike glycoprotein S1	C-terminal	DOMAIN	c4c8c580b48b54689e8b3ff5aa51d5e6
0e2a51001c531f4602e051f3b25cc7ae	IPR043607	CoV_S1_C	Coronavirus spike glycoprotein S1	C-terminal	DOMAIN	3a50b3f9494d3190ec850484eaa87b77
0e2a51001c531f4602e051f3b25cc7ae	IPR043607	CoV_S1_C	Coronavirus spike glycoprotein S1	C-terminal	DOMAIN	ee76700dd90d7fe39258527ad1edcc3a
0e2a51001c531f4602e051f3b25cc7ae	IPR043607	CoV_S1_C	Coronavirus spike glycoprotein S1	C-terminal	DOMAIN	bf25a14676b08f412e283c2a86341239
0e2a51001c531f4602e051f3b25cc7ae	IPR043607	CoV_S1_C	Coronavirus spike glycoprotein S1	C-terminal	DOMAIN	933abff61b342e15b588c12d15f21719
0e2a51001c531f4602e051f3b25cc7ae	IPR043607	CoV_S1_C	Coronavirus spike glycoprotein S1	C-terminal	DOMAIN	a91dc70ad2fb1db0d740ef06444de641
0e2a51001c531f4602e051f3b25cc7ae	IPR043607	CoV_S1_C	Coronavirus spike glycoprotein S1	C-terminal	DOMAIN	c0d9dd81ac91f56164f80c3312fe49ad
0e2a51001c531f4602e051f3b25cc7ae	IPR043607	CoV_S1_C	Coronavirus spike glycoprotein S1	C-terminal	DOMAIN	2f51fa0bf218cc84f0d0e95fc519aed1
0e2a51001c531f4602e051f3b25cc7ae	IPR043607	CoV_S1_C	Coronavirus spike glycoprotein S1	C-terminal	DOMAIN	97f1da0879ae93fabae3f92d7b007e6e
0e2a51001c531f4602e051f3b25cc7ae	IPR043607	CoV_S1_C	Coronavirus spike glycoprotein S1	C-terminal	DOMAIN	7ee3616869122272b57e16293ffd2928
0e2a51001c531f4602e051f3b25cc7ae	IPR043607	CoV_S1_C	Coronavirus spike glycoprotein S1	C-terminal	DOMAIN	0b72a6f2ed06d21b9977085cd3348db5
0e2a51001c531f4602e051f3b25cc7ae	IPR043607	CoV_S1_C	Coronavirus spike glycoprotein S1	C-terminal	DOMAIN	73ea994be5a7b52d305a161a2a4c9f37
0e2a51001c531f4602e051f3b25cc7ae	IPR043607	CoV_S1_C	Coronavirus spike glycoprotein S1	C-terminal	DOMAIN	5d47ce04d13570dc5463d1982b51d99d
0e2a51001c531f4602e051f3b25cc7ae	IPR043607	CoV_S1_C	Coronavirus spike glycoprotein S1	C-terminal	DOMAIN	de8b2bf37a229c7d5a4e4c27021a7ee8
0e2a51001c531f4602e051f3b25cc7ae	IPR043607	CoV_S1_C	Coronavirus spike glycoprotein S1	C-terminal	DOMAIN	7fd3341a12526ca1cb65c628cc475a4b
0e2a51001c531f4602e051f3b25cc7ae	IPR043607	CoV_S1_C	Coronavirus spike glycoprotein S1	C-terminal	DOMAIN	e19da91cca68ac040efb36f57352fc9f
0e2a51001c531f4602e051f3b25cc7ae	IPR043607	CoV_S1_C	Coronavirus spike glycoprotein S1	C-terminal	DOMAIN	35f01633a9eba08088c09321c9287321
0e2a51001c531f4602e051f3b25cc7ae	IPR043607	CoV_S1_C	Coronavirus spike glycoprotein S1	C-terminal	DOMAIN	2ff3f86478ce0cbb591acf701de3ffd2
0e2a51001c531f4602e051f3b25cc7ae	IPR043607	CoV_S1_C	Coronavirus spike glycoprotein S1	C-terminal	DOMAIN	b01635066a1496234c5200d828f47d1b
0e2a51001c531f4602e051f3b25cc7ae	IPR043607	CoV_S1_C	Coronavirus spike glycoprotein S1	C-terminal	DOMAIN	de6cfc4d2f8f6d56723fcba021c7f6fc
0e2a51001c531f4602e051f3b25cc7ae	IPR043607	CoV_S1_C	Coronavirus spike glycoprotein S1	C-terminal	DOMAIN	23154cb3b0d65f2d0fa7a5dca5f0fba8
0e2a51001c531f4602e051f3b25cc7ae	IPR043607	CoV_S1_C	Coronavirus spike glycoprotein S1	C-terminal	DOMAIN	3f791929c29cbfe0784f67a9d702c7f2
0e2a51001c531f4602e051f3b25cc7ae	IPR043607	CoV_S1_C	Coronavirus spike glycoprotein S1	C-terminal	DOMAIN	a22e65579294f78d9cfbed1084fb15d7
0e2a51001c531f4602e051f3b25cc7ae	IPR043607	CoV_S1_C	Coronavirus spike glycoprotein S1	C-terminal	DOMAIN	091a3309a1bac3a1eb2d0f806f7e6f8a
0e2a51001c531f4602e051f3b25cc7ae	IPR043607	CoV_S1_C	Coronavirus spike glycoprotein S1	C-terminal	DOMAIN	1f95ce7d850bb1db688ac3dfa2d7535e
0e2a51001c531f4602e051f3b25cc7ae	IPR043607	CoV_S1_C	Coronavirus spike glycoprotein S1	C-terminal	DOMAIN	473a13a9ff84e19136679ca70761fcde
0e2a51001c531f4602e051f3b25cc7ae	IPR043607	CoV_S1_C	Coronavirus spike glycoprotein S1	C-terminal	DOMAIN	a845d1ddb6a20b825019054e5052b343
0e2a51001c531f4602e051f3b25cc7ae	IPR043607	CoV_S1_C	Coronavirus spike glycoprotein S1	C-terminal	DOMAIN	692f6e800f86f688b9ae70ca362c5d6f
0e2a51001c531f4602e051f3b25cc7ae	IPR043607	CoV_S1_C	Coronavirus spike glycoprotein S1	C-terminal	DOMAIN	28cd15585befe63fae242c6fa18c1c09
0e2a51001c531f4602e051f3b25cc7ae	IPR043607	CoV_S1_C	Coronavirus spike glycoprotein S1	C-terminal	DOMAIN	344ffa6955184c8b7d5e8e8e9d993170
0e2a51001c531f4602e051f3b25cc7ae	IPR043607	CoV_S1_C	Coronavirus spike glycoprotein S1	C-terminal	DOMAIN	e5393b7354afad6fa1d9034d82dd36ab
0e2a51001c531f4602e051f3b25cc7ae	IPR043607	CoV_S1_C	Coronavirus spike glycoprotein S1	C-terminal	DOMAIN	87c720c0a78f0d9899d9c14243671cd7
0e2a51001c531f4602e051f3b25cc7ae	IPR043607	CoV_S1_C	Coronavirus spike glycoprotein S1	C-terminal	DOMAIN	ebf4cbfc16e5de257070e48e89e636df
0e2a51001c531f4602e051f3b25cc7ae	IPR043607	CoV_S1_C	Coronavirus spike glycoprotein S1	C-terminal	DOMAIN	e3121ea961491d6133f56cfec87f327e
0e2a51001c531f4602e051f3b25cc7ae	IPR043607	CoV_S1_C	Coronavirus spike glycoprotein S1	C-terminal	DOMAIN	5b852c5dbe0e04f234e1ce4e29f875f4
0e2a51001c531f4602e051f3b25cc7ae	IPR043607	CoV_S1_C	Coronavirus spike glycoprotein S1	C-terminal	DOMAIN	4d25864d00824382179b61b3fec20868
0e2a51001c531f4602e051f3b25cc7ae	IPR043607	CoV_S1_C	Coronavirus spike glycoprotein S1	C-terminal	DOMAIN	bea26acb995aa68e5a65856b99062177
0e2a51001c531f4602e051f3b25cc7ae	IPR043607	CoV_S1_C	Coronavirus spike glycoprotein S1	C-terminal	DOMAIN	06b88cbad2c2f07756239c8f372e7145
0e2a51001c531f4602e051f3b25cc7ae	IPR043607	CoV_S1_C	Coronavirus spike glycoprotein S1	C-terminal	DOMAIN	667f220a1810da2e1af80962760148e7
0e2a51001c531f4602e051f3b25cc7ae	IPR043607	CoV_S1_C	Coronavirus spike glycoprotein S1	C-terminal	DOMAIN	2378450a65ddfe6a968810ac24963290
0e2a51001c531f4602e051f3b25cc7ae	IPR043607	CoV_S1_C	Coronavirus spike glycoprotein S1	C-terminal	DOMAIN	f0c484706b2573ec441ef4dc712b7111
0e2a51001c531f4602e051f3b25cc7ae	IPR043607	CoV_S1_C	Coronavirus spike glycoprotein S1	C-terminal	DOMAIN	d780248e8f545f7ccfd0cff2a5cd331f
0e2a51001c531f4602e051f3b25cc7ae	IPR043607	CoV_S1_C	Coronavirus spike glycoprotein S1	C-terminal	DOMAIN	300ec16f065926273cde4f53d4305c9c
0e2a51001c531f4602e051f3b25cc7ae	IPR043607	CoV_S1_C	Coronavirus spike glycoprotein S1	C-terminal	DOMAIN	9af576772015cc6b8058482ddb4b9429
0e2a51001c531f4602e051f3b25cc7ae	IPR043607	CoV_S1_C	Coronavirus spike glycoprotein S1	C-terminal	DOMAIN	281724b194605b28255d0ab0741fb387
0e2a51001c531f4602e051f3b25cc7ae	IPR043607	CoV_S1_C	Coronavirus spike glycoprotein S1	C-terminal	DOMAIN	f31dccb9fb8627d9f7e1e7ed6e87516e
0e2a51001c531f4602e051f3b25cc7ae	IPR043607	CoV_S1_C	Coronavirus spike glycoprotein S1	C-terminal	DOMAIN	26b17d79a178ee4d97d66ccf68319e50
0e2a51001c531f4602e051f3b25cc7ae	IPR043607	CoV_S1_C	Coronavirus spike glycoprotein S1	C-terminal	DOMAIN	e9bcdff1a33470bab63b31397649fe1d
0e2a51001c531f4602e051f3b25cc7ae	IPR043607	CoV_S1_C	Coronavirus spike glycoprotein S1	C-terminal	DOMAIN	85bab3597a84ff0b436003c5899fe223
0e2a51001c531f4602e051f3b25cc7ae	IPR043607	CoV_S1_C	Coronavirus spike glycoprotein S1	C-terminal	DOMAIN	49f891d570cd4ecfd20e01901cb8c5d6
0e2a51001c531f4602e051f3b25cc7ae	IPR043607	CoV_S1_C	Coronavirus spike glycoprotein S1	C-terminal	DOMAIN	d15f1dd818765a257c6995713f1163ba
0e2a51001c531f4602e051f3b25cc7ae	IPR043607	CoV_S1_C	Coronavirus spike glycoprotein S1	C-terminal	DOMAIN	0bba19c108c7a58ec59d154b375d36a1
0e2a51001c531f4602e051f3b25cc7ae	IPR043607	CoV_S1_C	Coronavirus spike glycoprotein S1	C-terminal	DOMAIN	e2afc0631e9dba757dc6973a881fd475
0e2a51001c531f4602e051f3b25cc7ae	IPR043607	CoV_S1_C	Coronavirus spike glycoprotein S1	C-terminal	DOMAIN	6933c7a93c38fd748f1f8431305b0e6a
0e2a51001c531f4602e051f3b25cc7ae	IPR043607	CoV_S1_C	Coronavirus spike glycoprotein S1	C-terminal	DOMAIN	0790e97013118a6b28fc4d0950956d93
0e2a51001c531f4602e051f3b25cc7ae	IPR043607	CoV_S1_C	Coronavirus spike glycoprotein S1	C-terminal	DOMAIN	b8e1e42faed6aa2a50e518ec30cfd442
0e2a51001c531f4602e051f3b25cc7ae	IPR043607	CoV_S1_C	Coronavirus spike glycoprotein S1	C-terminal	DOMAIN	a78b4837926f9f2209ba03456b3367da
0e2a51001c531f4602e051f3b25cc7ae	IPR043607	CoV_S1_C	Coronavirus spike glycoprotein S1	C-terminal	DOMAIN	981cfa196836eb5a84aebd2d141796ca
0e2a51001c531f4602e051f3b25cc7ae	IPR043607	CoV_S1_C	Coronavirus spike glycoprotein S1	C-terminal	DOMAIN	d635995325fb8a4959a093fd78e3780d
0e2a51001c531f4602e051f3b25cc7ae	IPR043607	CoV_S1_C	Coronavirus spike glycoprotein S1	C-terminal	DOMAIN	4a8fb454b70c107efc00e4e168093662
0e2a51001c531f4602e051f3b25cc7ae	IPR043607	CoV_S1_C	Coronavirus spike glycoprotein S1	C-terminal	DOMAIN	bd5f893d046b2f04bd78adf11d2ca015
0e2a51001c531f4602e051f3b25cc7ae	IPR043607	CoV_S1_C	Coronavirus spike glycoprotein S1	C-terminal	DOMAIN	323ea864885939694647a58590d0d78b
0e2a51001c531f4602e051f3b25cc7ae	IPR043607	CoV_S1_C	Coronavirus spike glycoprotein S1	C-terminal	DOMAIN	f555c0d76cb7fe01d004128efc44ce1c
0e2a51001c531f4602e051f3b25cc7ae	IPR043607	CoV_S1_C	Coronavirus spike glycoprotein S1	C-terminal	DOMAIN	06238f0be997d4a6352b61545f4507ad
0e2a51001c531f4602e051f3b25cc7ae	IPR043607	CoV_S1_C	Coronavirus spike glycoprotein S1	C-terminal	DOMAIN	1f678d1daaac5638e0fdd42c35f7cf35
0e2a51001c531f4602e051f3b25cc7ae	IPR043607	CoV_S1_C	Coronavirus spike glycoprotein S1	C-terminal	DOMAIN	6b068930618daf10d828d35d1b8aa177
0e2a51001c531f4602e051f3b25cc7ae	IPR043607	CoV_S1_C	Coronavirus spike glycoprotein S1	C-terminal	DOMAIN	1b870954b2c54184172c709144ce673a
0e2a51001c531f4602e051f3b25cc7ae	IPR043607	CoV_S1_C	Coronavirus spike glycoprotein S1	C-terminal	DOMAIN	c8251536520ff8590b4b7abbb582a2c0
0e2a51001c531f4602e051f3b25cc7ae	IPR043607	CoV_S1_C	Coronavirus spike glycoprotein S1	C-terminal	DOMAIN	517009d1feebb60824b1d71c56ee806a
0e2a51001c531f4602e051f3b25cc7ae	IPR043607	CoV_S1_C	Coronavirus spike glycoprotein S1	C-terminal	DOMAIN	46968cc2b58c8e071f896c12ad685079
0e2a51001c531f4602e051f3b25cc7ae	IPR043607	CoV_S1_C	Coronavirus spike glycoprotein S1	C-terminal	DOMAIN	df550889494770903ae6c9d93ef9adfa
0e2a51001c531f4602e051f3b25cc7ae	IPR043607	CoV_S1_C	Coronavirus spike glycoprotein S1	C-terminal	DOMAIN	95fd2d94e843415030348cf8fffc056d
0e2a51001c531f4602e051f3b25cc7ae	IPR043607	CoV_S1_C	Coronavirus spike glycoprotein S1	C-terminal	DOMAIN	7ebdc4b85752ca6dae3a961407b811ed
0e2a51001c531f4602e051f3b25cc7ae	IPR043607	CoV_S1_C	Coronavirus spike glycoprotein S1	C-terminal	DOMAIN	b5688d675bba4601f46475ddf3bd0440
0e2a51001c531f4602e051f3b25cc7ae	IPR043607	CoV_S1_C	Coronavirus spike glycoprotein S1	C-terminal	DOMAIN	9155ba3ae9a72ebcc74a4d3d2e8b05a0
0e2a51001c531f4602e051f3b25cc7ae	IPR043607	CoV_S1_C	Coronavirus spike glycoprotein S1	C-terminal	DOMAIN	7cc8f3ed0d0ec98847b3a54beaafd5cd
0e2a51001c531f4602e051f3b25cc7ae	IPR043607	CoV_S1_C	Coronavirus spike glycoprotein S1	C-terminal	DOMAIN	75894ecd901252791b61f9ded2c5dae1
0e2a51001c531f4602e051f3b25cc7ae	IPR043607	CoV_S1_C	Coronavirus spike glycoprotein S1	C-terminal	DOMAIN	1b7dc1b573fdc7bd0c56e4649b716b60
0e2a51001c531f4602e051f3b25cc7ae	IPR043607	CoV_S1_C	Coronavirus spike glycoprotein S1	C-terminal	DOMAIN	d5eab8a9a83d394f38513cfe91f912b4
0e2a51001c531f4602e051f3b25cc7ae	IPR043607	CoV_S1_C	Coronavirus spike glycoprotein S1	C-terminal	DOMAIN	a6b9eb6f14a42675ad17580a22862b63
0e2a51001c531f4602e051f3b25cc7ae	IPR043607	CoV_S1_C	Coronavirus spike glycoprotein S1	C-terminal	DOMAIN	f022efd780ad8a49268260328ab3f766
0e2a51001c531f4602e051f3b25cc7ae	IPR043607	CoV_S1_C	Coronavirus spike glycoprotein S1	C-terminal	DOMAIN	d6805c0721e7762ff722f5b7d0b2e1a0
0e2a51001c531f4602e051f3b25cc7ae	IPR043607	CoV_S1_C	Coronavirus spike glycoprotein S1	C-terminal	DOMAIN	db317cd07b045c2e6cc47f72e7a1c194
0e2a51001c531f4602e051f3b25cc7ae	IPR043607	CoV_S1_C	Coronavirus spike glycoprotein S1	C-terminal	DOMAIN	248aefb3e08aced8d5a96a2cc5228782
0e2a51001c531f4602e051f3b25cc7ae	IPR043607	CoV_S1_C	Coronavirus spike glycoprotein S1	C-terminal	DOMAIN	d166034728d1b08dba0ff7f188f9f302
0e2a51001c531f4602e051f3b25cc7ae	IPR043607	CoV_S1_C	Coronavirus spike glycoprotein S1	C-terminal	DOMAIN	c4d39703a39ea967246cd45f2189de97
0e2a51001c531f4602e051f3b25cc7ae	IPR043607	CoV_S1_C	Coronavirus spike glycoprotein S1	C-terminal	DOMAIN	fa68311c5432900d526a49c24c0f5b33
0e2a51001c531f4602e051f3b25cc7ae	IPR043607	CoV_S1_C	Coronavirus spike glycoprotein S1	C-terminal	DOMAIN	ccd78dfb50fc8a44d2e3bbd18b498a3c
0e2a51001c531f4602e051f3b25cc7ae	IPR043607	CoV_S1_C	Coronavirus spike glycoprotein S1	C-terminal	DOMAIN	123ea893f2623636fbbb1eea895e3d4b
[truncated: 52,862 more rows]
